# Supplementary material for: Comparative venom-gland transcriptomics and venom proteomics of four Sidewinder Rattlesnake (Crotalus cerastes) lineages reveal little differential expression despite individual variation
Source: Sci Rep. 2018 Oct 19;8:15534. doi: 10.1038/s41598-018-33943-5 (PMC6195556; doi:10.1038/s41598-018-33943-5)
Supplement: Supplementary file 1 — Supplementary Table S1 [file 41598_2018_33943_MOESM1_ESM.xlsx]

## Sheet: DGE_Table
Class	Toxin_class	Toxin_name	SVL		Sex		Mito: S. Mojave-N. Mojave		Mito: S. Mojave-Sonora		Mito: S. Mojave-Colorado		Mito: N. Mojave-Sonora		Mito: N. Mojave-Colorado		Mito: Sonora-Colorado		C.c. cerastes-C.c. cercobombus		C.c. cerastes-C.c. laterorepens		C.c. cercobombus-C.c. laterorepens		Nontox: S. Mojave-N. Mojave		Nontox: S. Mojave-Sonora		Nontox: S. Mojave-Colorado		Nontox: N. Mojave-Sonora		Nontox: N. Mojave-Colorado		Nontox: Sonora-Colorado
			DESeq2	edgeR	DESeq2	edgeR	DESeq2	edgeR	DESeq2	edgeR	DESeq2	edgeR	DESeq2	edgeR	DESeq2	edgeR	DESeq2	edgeR	DESeq2	edgeR	DESeq2	edgeR	DESeq2	edgeR	DESeq2	edgeR	DESeq2	edgeR	DESeq2	edgeR	DESeq2	edgeR	DESeq2	edgeR	DESeq2	edgeR
Toxin	3FTx	3FTx-1	0.999695	0.998854	0.862973	0.86935	0.99969	0.868082	0.998303	0.680064	0.99923	0.912722	0.998399	0.999913	0.999155	0.998232	1	0.999826	0.999756	0.998081	0.997865	0.999288	0.999396	0.999054	0.999779	0.74269	0.999978	0.532116	0.998564	0.511416	1	0.858133	1	0.912438	1	0.999826
Toxin	3FTx	3FTx-2	0.999695	0.957204	0.738601	0.290719	0.99969	0.57362	0.998303	0.0706726	0.99923	0.837087	NA	0.999913	0.999155	0.998232	1	0.999826	0.999756	0.998081	0.997865	0.999288	0.999396	0.477981	0.999779	0.397034	0.999978	0.0559803	0.998564	0.391183	1	0.733685	1	0.982066	1	0.999826
Toxin	BPP	BPP-1	0.999695	0.998854	0.545096	0.597858	0.99969	0.877985	0.998303	0.999521	0.99923	0.996602	0.998399	0.999913	0.999155	0.998232	1	0.999826	0.999756	0.998081	0.997865	0.999288	0.999396	0.999054	1.16559e-07	0.000608796	0.999978	0.638046	0.037117	0.474703	0.000301334	0.0124238	0.575993	0.531606	1	0.999826
Toxin	CRISP	CRISP-1	0.999695	0.998854	0.805265	0.809524	0.99969	0.47155	0.998303	0.999521	0.99923	0.912722	0.998399	0.634723	0.604557	0.63381	1	0.999826	0.999756	0.998081	0.997865	0.999288	0.999396	0.999054	0.999779	0.562343	0.999978	0.827633	0.562119	0.568491	1	0.999415	0.737036	0.930387	1	0.999826
Toxin	CTL	CTL-1	0.999695	0.998854	0.995669	0.997104	0.99969	0.999531	0.998303	0.999521	0.99923	0.996602	0.998399	0.999913	0.999155	0.998232	1	0.999826	0.999756	0.998081	0.997865	0.999288	0.999396	0.999054	0.999779	0.999772	0.999978	0.999768	0.998564	0.998348	1	0.999415	1	0.999576	1	0.999826
Toxin	CTL	CTL-2	0.999695	0.998854	0.999025	0.99995	0.99969	0.999531	0.998303	0.999521	0.99923	0.996602	0.998399	0.999913	0.999155	0.998232	1	0.999826	0.999756	0.998081	0.997865	0.999288	0.999396	0.999054	0.999779	0.999772	0.999978	0.999768	0.998564	0.998348	1	0.999415	1	0.999576	1	0.999826
Toxin	CTL	CTL-3	0.214261	0.119133	0.7929	0.720964	NA	0.999531	NA	0.717179	NA	0.996602	NA	0.999913	NA	0.998232	NA	0.999826	NA	0.998081	NA	0.999288	NA	0.999054	NA	0.998956	NA	0.60186	NA	0.998348	NA	0.999415	NA	0.999576	NA	0.999826
Toxin	CTL	CTL-4	0.0678862	0.0193176	0.670089	0.5545	0.99969	0.95672	0.391987	0.286215	0.99923	0.996602	0.998399	0.999913	0.999155	0.998232	0.72904	0.999826	NA	0.998081	NA	0.999288	NA	0.449641	0.999779	0.870623	0.999978	0.314773	0.998564	0.998348	1	0.917307	1	0.999576	1	0.999826
Toxin	CTL	CTL-5	0.999695	0.998854	0.994302	0.99683	0.99969	0.999531	0.998303	0.999521	0.99923	0.996602	0.998399	0.999913	0.999155	0.998232	1	0.999826	0.999756	0.998081	0.997865	0.999288	0.999396	0.999054	0.999779	0.999772	0.999978	0.999768	0.998564	0.998348	1	0.999415	1	0.999576	1	0.999826
Toxin	CTL	CTL-6	0.999695	0.998854	0.923867	0.933985	0.99969	0.837545	0.998303	0.966388	0.99923	0.837087	0.998399	0.733603	0.999155	0.998232	1	0.882417	0.999756	0.998081	0.997865	0.999288	0.999396	0.999054	0.999779	0.481462	0.999978	0.577628	0.401102	0.391183	1	0.739561	1	0.982066	0.40706	0.849265
Toxin	CTL	CTL-7	0.999695	0.998854	0.702558	0.738117	0.99969	0.0962533	0.998303	0.128668	0.107838	0.152334	0.998399	0.733603	0.604557	0.826336	1	0.999826	0.999756	0.998081	0.559105	0.659219	0.999396	0.810181	0.999779	0.053919	0.999978	0.280272	0.0326479	0.233878	1	0.202479	0.0155483	0.174345	1	0.999241
Toxin	CTL	CTL-8	0.250196	0.492396	0.558313	0.486406	NA	0.933294	NA	0.135889	NA	0.996602	NA	0.999913	NA	0.998232	NA	0.999826	NA	0.998081	NA	0.999288	NA	0.880368	NA	0.999772	NA	0.42355	NA	0.998348	NA	0.999415	NA	0.999576	NA	0.999826
Toxin	CTL	CTL-9	0.999695	0.998854	NA	0.99995	0.99969	0.763877	0.998303	0.999521	0.99923	0.996602	0.998399	0.533411	1	0.998232	1	0.999826	NA	0.998081	NA	0.999288	NA	0.999054	NA	0.838789	NA	0.825717	NA	0.707346	NA	0.88342	NA	0.999576	NA	0.999826
Toxin	CTL	CTL-10	0.999695	0.773437	0.406924	0.118027	0.99969	0.922743	0.998303	0.800986	0.99923	0.996602	0.998399	0.999913	0.999155	0.998232	1	0.999826	0.999756	0.998081	0.997865	0.999288	0.999396	0.465282	0.999779	0.658963	0.999978	0.409277	0.998564	0.818912	1	0.999415	1	0.999576	1	0.999826
Toxin	CTL	CTL-11	0.999695	0.917676	0.702558	0.334707	0.99969	0.492758	0.998303	0.00108826	0.99923	0.837087	0.998399	0.999913	0.999155	0.998232	1	0.999826	0.999756	0.312188	0.997865	0.999288	0.999396	0.0295577	0.999779	0.397034	0.999978	0.00117183	0.998564	0.391183	1	0.051079	1	0.999576	1	0.999826
Toxin	Ficolin	Ficolin-1	0.999695	0.917676	0.327109	0.0404033	NA	0.485607	NA	0.33188	NA	0.890196	NA	0.999913	NA	0.998232	NA	0.999826	0.999756	0.998081	0.997865	0.463725	0.999396	0.142379	0.999779	0.145962	0.999978	0.0993112	0.998564	0.391183	1	0.999415	1	0.999576	1	0.999826
Toxin	Ficolin	Ficolin-2	0.999695	0.998854	0.412986	0.273717	0.99969	0.825962	0.998303	0.463556	0.99923	0.912722	NA	0.999913	0.999155	0.998232	1	0.999826	0.999756	0.998081	0.997865	0.999288	0.999396	0.868472	0.999779	0.485182	0.999978	0.283863	0.998564	0.441679	1	0.999415	1	0.999576	1	0.999826
Toxin	FusedToxin	FusedToxin-1	0.999695	0.722611	0.675046	0.0170717	NA	0.47155	NA	0.249112	NA	0.912722	NA	0.999913	NA	0.998232	NA	0.999826	0.999756	0.998081	0.997865	0.391457	0.999396	0.063173	0.999779	0.136446	0.999978	0.0846658	0.998564	0.391183	1	0.999415	1	0.999576	1	0.999826
Toxin	HYAL	HYAL-1	0.855065	0.998854	0.975449	0.987591	0.99969	0.920603	0.998303	0.999521	0.99923	0.996602	0.961273	0.96104	0.507005	0.783131	1	0.999826	0.999756	0.998081	0.997865	0.999288	0.999396	0.999054	0.999779	0.935695	0.999978	0.999768	0.998564	0.955682	1	0.999415	1	0.999576	1	0.999826
Toxin	KUN	KUN-1	0.999695	0.998854	0.476139	0.627646	0.99969	0.999531	0.998303	0.999521	0.99923	0.996602	0.998399	0.999913	0.999155	0.998232	1	0.999826	0.999756	0.998081	0.997865	0.999288	0.999396	0.999054	0.999779	0.999772	0.999978	0.999768	0.998564	0.975513	1	0.999415	1	0.999576	1	0.999826
Toxin	LAAO	LAAO-1	0.999695	0.998854	0.954256	0.958842	0.99969	0.999531	0.998303	0.999521	0.99923	0.98539	0.998399	0.831845	0.999155	0.998232	1	0.999826	0.999756	0.998081	0.997865	0.999288	0.999396	0.999054	0.999779	0.80123	0.999978	0.729852	0.387745	0.627869	0.720222	0.858133	1	0.999576	0.114144	0.999241
Toxin	MYO	MYO-1	0.91948	0.492396	0.865864	0.887026	0.99969	1.66585e-06	0.391987	7.42979e-09	0.99923	1.61437e-06	0.998399	1.17137e-07	0.438814	4.17184e-07	0.0044287	1.43554e-08	0.999756	0.998081	0.997865	0.999288	0.999396	0.95275	0.999779	1.53115e-06	0.0324295	2.02495e-08	0.000701475	4.28696e-06	0.597774	1.3357e-07	2.40537e-06	1.14696e-06	4.52226e-14	6.50784e-08
Toxin	MYO	MYO-2	0.999695	0.998854	0.805265	0.381516	NA	0.999531	NA	0.999521	NA	0.996602	NA	0.999913	NA	0.998232	NA	0.999826	0.999756	0.998081	0.997865	0.999288	0.999396	0.999054	NA	0.658963	NA	0.722511	NA	0.718664	NA	0.999415	NA	0.999576	NA	0.999826
Toxin	NGF	NGF-1	0.999695	0.998854	0.954256	0.975855	0.99969	0.999531	0.998303	0.999521	0.99923	0.996602	0.998399	0.999913	0.999155	0.998232	1	0.999826	0.999756	0.998081	0.997865	0.999288	0.999396	0.999054	0.999779	0.999772	0.999978	0.999768	0.998564	0.998348	1	0.999415	1	0.999576	1	0.999826
Toxin	NUC	NUC-1	0.999695	0.998854	0.865864	0.93366	0.99969	0.999531	0.998303	0.999521	0.99923	0.996602	0.998399	0.999913	0.999155	0.998232	1	0.999826	0.999756	0.998081	0.997865	0.999288	0.999396	0.999054	0.999779	0.999772	0.999978	0.999768	0.998564	0.998348	1	0.999415	1	0.999576	1	0.999826
Toxin	PDE	PDE-1	0.999695	0.998854	0.805265	0.882316	0.99969	0.999531	0.998303	0.999521	0.99923	0.996602	0.998399	0.999913	0.999155	0.998232	1	0.999826	0.999756	0.998081	0.997865	0.999288	0.999396	0.999054	0.896903	0.892986	0.999978	0.999768	0.998564	0.998348	1	0.999415	1	0.999576	1	0.999826
Toxin	PLA2	PLA2-1	0.538744	0.917676	0.648124	0.676573	0.99969	0.999531	0.998303	0.999521	0.99923	0.996602	0.998399	0.999913	0.896684	0.889722	1	0.999826	0.999756	0.998081	0.991414	0.999288	0.930958	0.953877	0.00174323	0.266116	0.366726	0.655615	0.998564	0.998348	1	0.605408	0.0200369	0.518991	0.666953	0.999826
Toxin	SVMPII	SVMPII-1	0.944383	0.998854	0.820186	0.820931	0.99969	0.999531	0.998303	0.999521	0.99923	0.996602	0.998399	0.999913	0.999155	0.998232	1	0.999826	0.999756	0.998081	0.997865	0.817304	0.999396	0.717837	0.999779	0.935695	0.999978	0.863746	0.998564	0.998348	1	0.999415	1	0.999576	1	0.999826
Toxin	SVMPII	SVMPII-2	0.855065	0.998854	0.845281	0.86561	0.99969	0.82575	0.998303	0.999521	0.99923	0.958179	0.998399	0.814713	0.896684	0.826336	1	0.999826	0.999756	0.998081	0.997865	0.999288	0.999396	0.999054	0.999779	0.627478	0.999978	0.63784	0.450884	0.48754	1	0.999415	1	0.999576	1	0.999826
Toxin	SVMPII	SVMPII-3	0.999695	0.998854	0.725767	0.723225	0.99969	0.744303	0.998303	0.724835	0.99923	0.699262	0.998399	0.659575	0.999155	0.783131	1	0.557016	0.999756	0.998081	0.484803	0.0374851	0.285184	0.031162	0.179437	0.052154	0.546259	0.107242	0.981603	0.441679	1	0.144816	0.00257598	0.118078	0.00491962	0.220381
Toxin	SVMPII	SVMPII-4	0.999695	0.998854	0.702558	0.758223	0.99969	0.999531	0.998303	0.999521	0.99923	0.996602	0.998399	0.999913	0.999155	0.998232	1	0.999826	0.999756	0.998081	0.997865	0.999288	0.999396	0.999054	0.999779	0.757868	0.999978	0.749758	0.557769	0.53449	1	0.999415	1	0.999576	1	0.999826
Toxin	SVMPII	SVMPII-5	0.999695	0.638166	0.702558	0.2484	0.99969	0.530205	0.998303	0.129337	0.99923	0.837087	0.556711	0.0527753	0.999155	0.998232	0.946402	0.364113	0.999756	0.880335	0.997865	0.463725	0.807336	0.0278005	0.999779	0.0680448	0.228579	0.000808533	0.998564	0.897857	1	0.0555947	1	0.358855	0.425705	0.110438
Toxin	SVMPII	SVMPII-6	0.999695	0.998854	0.708926	0.597858	0.99969	0.999531	0.998303	0.999521	0.99923	0.996602	0.998399	0.999913	0.999155	0.999049	1	0.999826	0.999756	0.998081	0.997865	0.999288	0.999396	0.999054	0.999779	0.987495	0.999978	0.851136	0.998564	0.959316	1	0.999415	1	0.999576	1	0.999826
Toxin	SVMPIII	SVMPIII-1	0.999695	0.998854	0.865864	0.869161	0.99969	0.999531	0.998303	0.999521	0.99923	0.996602	0.998399	0.999913	0.999155	0.998232	1	0.999826	0.999756	0.998081	0.997865	0.999288	0.999396	0.999054	0.999779	0.889102	0.999978	0.999768	0.998564	0.987484	1	0.999415	1	0.999576	1	0.999826
Toxin	SVMPIII	SVMPIII-2	0.938813	0.998854	0.969579	0.976249	0.99969	0.999531	0.998303	0.999521	0.99923	0.996602	0.998399	0.999913	0.999155	0.930012	1	0.999826	0.999756	0.998081	0.997865	0.999288	0.999396	0.999054	0.999779	0.999772	0.999978	0.999768	0.998564	0.947038	1	0.999415	1	0.999576	1	0.999826
Toxin	SVMPIII	SVMPIII-3	0.131163	0.0585322	0.954256	0.965745	0.99969	0.989476	0.998303	0.999521	0.99923	0.996602	0.998399	0.733603	0.884959	0.872975	1	0.999826	0.999756	0.998081	0.857351	0.999288	0.930958	0.730439	0.999779	0.77209	0.999978	0.749758	0.998564	0.947038	1	0.816038	1	0.910179	1	0.999826
Toxin	SVMPIII	SVMPIII-5	0.703262	0.917676	0.761864	0.780135	0.99969	0.467844	0.998303	0.903452	0.99923	0.837087	0.998399	0.518384	0.58771	0.63381	1	0.999826	0.999756	0.998081	0.997865	0.999288	0.999396	0.999054	0.999779	0.3353	0.999978	0.468655	0.262891	0.391183	1	0.858133	0.563778	0.862983	1	0.999826
Toxin	SVMPIII	SVMPIII-4	0.883531	0.998854	0.865864	0.894524	0.99969	0.595225	0.998303	0.999521	0.99923	0.932769	0.998399	0.718991	0.696686	0.6659	1	0.999826	0.999756	0.998081	0.997865	0.999288	0.999396	0.999054	0.999779	0.624773	0.999978	0.79374	0.613693	0.5914	1	0.999415	0.744572	0.931169	1	0.999826
Toxin	SVMPIII	SVMPIII-6	0.796369	0.957204	0.88781	0.92167	0.99969	0.47155	0.998303	0.999521	0.99923	0.912722	0.998399	0.518384	0.438814	0.63381	1	0.999826	0.999756	0.998081	0.997865	0.999288	0.999396	0.999054	0.999779	0.581661	0.999978	0.827633	0.738506	0.641989	1	0.981629	0.575993	0.871737	1	0.999826
Toxin	SVMPIII	SVMPIII-7	0.703262	0.953163	0.946869	0.955399	0.99969	0.792379	0.998303	0.999521	0.99923	0.996602	0.998399	0.843381	0.604557	0.817403	1	0.999826	0.999756	0.998081	0.991414	0.999288	0.999396	0.999054	0.999779	0.691819	0.999978	0.933123	0.998564	0.818912	1	0.981629	1	0.912438	1	0.999826
Toxin	SVMPIII	SVMPIII-8	0.999695	0.998854	0.999025	0.99995	0.99969	0.933294	0.998303	0.999521	0.99923	0.958179	0.998399	0.999913	0.999155	0.998232	1	0.999826	0.999756	0.998081	0.997865	0.999288	0.999396	0.999054	0.999779	0.94513	0.999978	0.999768	0.998564	0.843112	1	0.999415	1	0.999576	1	0.999826
Toxin	SVMPIII	SVMPIII-9	0.999695	0.998854	0.198682	0.276792	0.99969	0.999531	0.998303	0.999521	0.99923	0.996602	0.998399	0.999913	0.999155	0.998232	1	0.999826	0.999756	0.998081	0.997865	0.999288	0.999396	0.999054	0.176413	0.339707	0.964025	0.496179	0.251946	0.361985	1	0.999415	1	0.999576	1	0.999826
Toxin	SVMPIII	SVMPIII-10	0.000942257	0.0140926	0.846657	0.893735	0.99969	0.0404545	0.998303	0.128668	0.329456	0.530642	0.998399	0.0189696	0.00299087	0.124344	0.106561	0.153665	0.999756	0.998081	0.991414	0.999288	0.999396	0.999054	0.999779	0.193376	0.999978	0.239113	0.343327	0.358593	1	0.210379	0.26459	0.531606	0.292158	0.442711
Toxin	SVSP	SVSP-1	0.999695	0.998854	0.994302	0.993487	0.99969	0.999531	0.998303	0.999521	0.99923	0.996602	0.998399	0.999913	0.999155	0.998232	1	0.999826	0.999756	0.998081	0.997865	0.999288	0.999396	0.999054	0.999779	0.999772	0.999978	0.999768	0.998564	0.986497	0.553176	0.999415	1	0.999576	1	0.999826
Toxin	SVSP	SVSP-2	0.938813	0.998854	0.845281	0.86561	0.99969	0.753152	0.998303	0.999521	0.99923	0.890196	0.998399	0.947398	0.920296	0.872975	1	0.999826	0.999756	0.998081	0.997865	0.999288	0.999396	0.999054	0.999779	0.45958	0.999978	0.628727	0.401102	0.441679	1	0.902607	0.563778	0.897797	1	0.999826
Toxin	SVSP	SVSP-4	0.999695	0.998854	0.56235	0.597858	0.99969	0.999531	0.998303	0.999521	0.99923	0.996602	0.998399	0.999913	0.999155	0.998232	1	0.999826	0.999756	0.998081	0.997865	0.999288	0.999396	0.999054	0.659748	0.923025	0.999978	0.999768	0.998564	0.947038	1	0.999415	1	0.999576	1	0.999826
Toxin	SVSP	SVSP-3	0.999695	0.998854	0.827838	0.846462	0.99969	0.999531	0.998303	0.999521	0.99923	0.996602	0.998399	0.999913	0.999155	0.998232	1	0.999826	0.999756	0.998081	0.999084	0.999288	0.999396	0.999054	0.999779	0.935695	0.999978	0.969864	0.841395	0.745313	1	0.999415	1	0.999576	1	0.999826
Toxin	SVSP	SVSP-5	0.999695	0.998854	0.906544	0.927793	0.99969	0.999531	0.998303	0.999521	0.99923	0.996602	0.998399	0.999913	0.999155	0.998232	1	0.999826	0.999756	0.998081	0.997865	0.926529	0.999396	0.999054	0.999779	0.999772	0.999978	0.999768	0.998564	0.998348	1	0.999415	1	0.999576	1	0.999826
Toxin	SVSP	SVSP-6	0.999695	0.998854	0.94987	0.958307	0.99969	0.999531	0.998303	0.999521	0.99923	0.996602	0.998399	0.999913	0.999155	0.998232	1	0.999826	0.999756	0.998081	0.997865	0.999288	0.999396	0.999054	0.999779	0.999772	0.999978	0.999768	0.998564	0.888271	1	0.999415	1	0.999576	1	0.999826
Toxin	SVSP	SVSP-8	0.999695	0.998854	0.7929	0.827981	0.99969	0.992953	0.998303	0.999521	0.99923	0.912722	0.998399	0.999913	0.999155	0.998232	1	0.999826	0.999756	0.998081	0.997865	0.999288	0.999396	0.999054	0.999779	0.659688	0.999978	0.645461	0.450884	0.474703	1	0.999415	1	0.999576	1	0.999826
Toxin	SVSP	SVSP-7	0.999695	0.998854	0.907147	0.93366	0.99969	0.999531	0.998303	0.999521	0.99923	0.996602	0.998399	0.999913	0.999155	0.99821	1	0.999826	0.999756	0.998081	0.991414	0.999288	0.999396	0.999054	0.999779	0.893844	0.999978	0.999768	0.998564	0.91251	1	0.999415	1	0.999576	1	0.999826
Toxin	SVSP	SVSP-9	0.999695	0.998854	0.976092	0.98135	0.99969	0.999531	0.998303	0.364611	0.99923	0.996602	0.998399	0.633473	0.999155	0.998232	1	0.882417	0.143711	0.104685	0.997865	0.999288	0.999396	0.161713	0.999779	0.999772	0.999978	0.34774	0.998564	0.998348	1	0.183979	1	0.999576	1	0.835391
Toxin	SVSP	SVSP-10	0.999695	0.998854	0.846657	0.878867	0.99969	0.999531	0.998303	0.999521	0.99923	0.996602	0.998399	0.999913	0.999155	0.998232	1	0.999826	0.999756	0.998081	0.997865	0.999288	0.999396	0.999054	0.999779	0.998956	0.999978	0.999768	0.998564	0.843112	1	0.999415	1	0.999576	1	0.999826
Toxin	SVSP	SVSP-11	0.999695	0.998854	0.805265	0.2789	0.99969	0.913641	0.998303	0.999521	0.99923	0.996602	0.998399	0.999913	0.999155	0.913288	1	0.999826	0.999756	0.998081	0.997865	0.463725	0.999396	0.704057	0.999779	0.0982117	0.999978	0.281509	0.998564	0.998348	1	0.969236	1	0.816744	1	0.999826
Toxin	SVSP	SVSP-12	0.938813	0.998854	0.906544	0.933985	0.99969	0.999531	0.998303	0.999521	0.99923	0.996602	0.998399	0.999913	0.999155	0.998232	1	0.999826	0.999756	0.998081	0.997865	0.999288	0.999396	0.999054	0.999779	0.999772	0.999978	0.999768	0.998564	0.998348	1	0.999415	1	0.999576	1	0.999826
Toxin	SVSP	SVSP-13	0.999695	0.998854	0.553844	0.649498	0.99969	0.999531	0.998303	0.999521	0.99923	0.996602	0.998399	0.999913	0.999155	0.998232	1	0.999826	0.999756	0.998081	0.997865	0.999288	0.999396	0.999054	0.999779	0.794272	0.999978	0.827633	0.629805	0.584379	1	0.999415	1	0.999576	1	0.999826
Toxin	SVSP	SVSP-14	0.999695	0.998854	0.582699	0.746393	0.99969	0.999531	0.998303	0.999521	0.99923	0.996602	0.998399	0.999913	0.999155	0.998232	1	0.999826	0.999756	0.998081	0.997865	0.999288	0.999396	0.999054	0.999779	0.959149	0.999978	0.999768	0.998564	0.821812	1	0.999415	1	0.999576	1	0.999826
Toxin	SVSP	SVSP-15	0.999695	0.998854	0.229872	0.407464	0.99969	0.999531	0.998303	0.999521	0.99923	0.996602	0.998399	0.999913	0.999155	0.998232	1	0.999826	0.999756	0.998081	0.319356	0.445607	0.930958	0.538399	0.0246533	0.124106	0.894794	0.672445	0.998564	0.998348	1	0.886477	0.334057	0.818661	1	0.999826
Toxin	VEGF	VEGF-1	0.703262	0.734727	0.412986	0.427284	0.99969	0.999531	0.391987	0.267202	0.99923	0.996602	0.998399	0.461472	0.999155	0.998232	0.340961	0.368346	0.999756	0.837655	0.559105	0.653757	0.00867177	0.00903351	0.015188	0.324701	4.01872e-06	0.0136511	0.998564	0.998348	1	0.0555947	0.295216	0.683911	0.00141361	0.0566529
Toxin	VEGF	VEGF-2	0.999695	0.998854	0.994302	0.997104	0.99969	0.999531	0.998303	0.999521	0.99923	0.996602	0.998399	0.999913	0.999155	0.998232	1	0.999826	0.999756	0.998081	0.997865	0.999288	0.999396	0.999054	0.999779	0.999772	0.999978	0.999768	0.998564	0.998348	1	0.999415	1	0.999576	1	0.999826
Toxin	Vespryn	Vespryn-1	0.883531	0.998854	0.954256	0.976249	0.99969	0.999531	0.998303	0.999521	0.99923	0.996602	0.998399	0.999913	0.999155	0.998232	1	0.999826	0.999756	0.998081	0.997865	0.999288	0.999396	0.999054	0.999779	0.882922	0.999978	0.999768	0.998564	0.947038	1	0.999415	1	0.982066	1	0.999826
Toxin	Waprin	Waprin-1	0.999695	0.998854	0.064013	0.0974168	0.99969	0.967501	0.998303	0.800986	0.77125	0.912722	0.998399	0.999913	0.999155	0.97203	1	0.999826	0.999756	0.998081	0.997865	0.999288	0.999396	0.999054	0.999779	0.170438	0.823177	0.0873502	0.433904	0.233878	1	0.999415	1	0.999576	1	0.999826
Nontoxin	14-3-3-ba	14-3-3-ba	0.999695	0.998854	0.954256	0.95072	0.99969	0.999531	0.998303	0.999521	0.99923	0.996602	NA	0.999913	0.999155	0.998232	1	0.999826	0.999756	0.998081	0.997865	0.999288	0.999396	0.999054	0.999779	0.959149	0.999978	0.999768	0.998564	0.843112	1	0.999415	1	0.999576	1	0.999826
Nontoxin	14-3-3-e	14-3-3-e	0.816913	0.998854	0.954256	0.978334	0.99969	0.999531	0.998303	0.999521	0.99923	0.996602	0.998399	0.999913	0.999155	0.998232	1	0.999826	0.999756	0.998081	0.997865	0.999288	0.999396	0.999054	0.999779	0.999772	0.999978	0.999768	0.998564	0.947038	1	0.999415	1	0.999576	1	0.999826
Nontoxin	14-3-3-s	14-3-3-s	0.999695	0.998854	0.294734	0.28212	0.99969	0.920424	0.998303	0.966388	0.99923	0.958179	NA	0.999913	0.999155	0.998232	1	0.999826	0.999756	0.998081	0.997865	0.999288	0.999396	0.999054	0.999779	0.562841	0.999978	0.483952	0.733168	0.506373	1	0.999415	1	0.999576	1	0.999826
Nontoxin	14-3-3-t	14-3-3-t	0.999695	0.998854	0.582699	0.827981	0.99969	0.999531	0.998303	0.999521	0.99923	0.996602	0.998399	0.999913	0.999155	0.998232	1	0.999826	0.999756	0.998081	0.997865	0.999288	0.999396	0.999054	0.999779	0.999772	0.999978	0.999768	0.998564	0.874593	1	0.999415	1	0.999576	1	0.999826
Nontoxin	14-3-3-z	14-3-3-z	0.999695	0.998854	0.921713	0.95072	0.99969	0.999531	0.998303	0.999521	0.99923	0.996602	0.998399	0.999913	0.999155	0.998232	1	0.999826	0.999756	0.998081	0.735955	0.999288	0.999396	0.999054	0.999779	0.681796	0.999978	0.999768	0.998564	0.933648	1	0.999415	1	0.899003	1	0.999826
Nontoxin	15kDaSeleno	15kDaSeleno	0.999695	0.998854	0.943261	0.965262	0.99969	0.999531	0.998303	0.999521	0.99923	0.996602	0.998399	0.999913	0.999155	0.998232	1	0.999826	0.999756	0.998081	0.997865	0.999288	0.999396	0.999054	0.999779	0.999772	0.999978	0.999768	0.998564	0.998348	1	0.999415	1	0.999576	1	0.999826
Nontoxin	25OligSyn1	25OligSyn1	0.999695	0.998854	0.688133	0.611037	0.99969	0.952825	0.998303	0.35318	0.99923	0.912722	0.998399	0.365658	0.999155	0.826336	1	0.999826	0.999756	0.448924	0.997865	0.999288	0.999396	0.453282	0.999779	0.564648	0.999978	0.109106	0.998564	0.391183	1	0.382792	1	0.899003	1	0.999826
Nontoxin	26SnonATP3	26SnonATP3	0.816913	0.998854	0.137907	0.2789	0.99969	0.999531	0.888541	0.999521	0.99923	0.996602	0.998399	0.999913	0.999155	0.998232	1	0.999826	0.999756	0.998081	0.997865	0.999288	0.999396	0.999054	0.999779	0.875094	0.999978	0.42355	0.998564	0.933648	1	0.999415	1	0.999576	1	0.999826
Nontoxin	26SnonATPase11	26SnonATPase11	0.999695	0.998854	0.261323	0.292005	0.99969	0.999531	0.998303	0.999521	0.99923	0.996602	NA	0.999913	0.999155	0.998232	1	0.999826	0.999756	0.998081	0.997865	0.999288	0.999396	0.999054	0.938182	0.681796	0.999978	0.721396	0.998564	0.853772	1	0.999415	1	0.999576	1	0.999826
Nontoxin	26SProt2	26SProt2	0.999695	0.998854	0.688133	0.758223	0.99969	0.999531	0.998303	0.999521	0.99923	0.996602	0.998399	0.999913	0.999155	0.998232	1	0.999826	0.999756	0.998081	0.997865	0.999288	0.999396	0.999054	0.999779	0.999772	0.999978	0.999768	0.998564	0.957819	1	0.999415	1	0.999576	1	0.999826
Nontoxin	26SregS10B	26SregS10B	0.999695	0.998854	0.853356	0.900038	0.99969	0.999531	0.998303	0.999521	0.99923	0.996602	0.998399	0.999913	0.999155	0.998232	1	0.999826	0.999756	0.998081	0.997865	0.999288	0.999396	0.999054	0.999779	0.999772	0.999978	0.999768	0.998564	0.95764	1	0.999415	1	0.999576	1	0.999826
Nontoxin	28SribS25	28SribS25	0.703262	0.912827	0.994461	0.993487	0.99969	0.57362	0.998303	0.969742	0.99923	0.837087	NA	0.602329	0.855751	0.63381	1	0.990312	0.999756	0.998081	0.997865	0.999288	0.999396	0.999054	0.999779	0.258308	0.999978	0.600333	0.998564	0.441679	1	0.406315	1	0.299935	1	0.888108
Nontoxin	28SribS36	28SribS36	0.999695	0.998854	0.975449	0.980823	0.99969	0.999531	0.998303	0.999521	0.99923	0.996602	NA	0.999913	0.999155	0.998232	1	0.999826	0.999756	0.998081	0.997865	0.999288	0.999396	0.999054	0.999779	0.999772	0.999978	0.999768	0.998564	0.998348	1	0.999415	1	0.999576	1	0.999826
Nontoxin	28SrpS23	28SrpS23	0.969819	0.998854	0.999025	0.99995	0.99969	0.999531	0.998303	0.999521	0.99923	0.996602	0.998399	0.999913	0.999155	0.998232	1	0.999826	0.999756	0.998081	0.997865	0.999288	0.999396	0.999054	0.999779	0.999772	0.999978	0.999768	0.998564	0.998348	1	0.999415	1	0.999576	1	0.999826
Nontoxin	2OxyglutarateDH	2OxyglutarateDH	0.999695	0.998854	0.954256	0.955399	0.99969	0.999531	0.998303	0.999521	0.99923	0.996602	NA	0.999913	0.999155	0.998232	1	0.999826	0.999756	0.998081	0.997865	0.999288	0.999396	0.999054	0.999779	0.999772	0.999978	0.999768	0.998564	0.955682	1	0.999415	1	0.999576	1	0.999826
Nontoxin	39SL21	39SL21	0.999695	0.998854	0.994302	0.993487	0.99969	0.999531	0.998303	0.999521	0.99923	0.996602	0.998399	0.999913	0.999155	0.998232	1	0.999826	0.999756	0.998081	0.997865	0.999288	0.999396	0.999054	0.999779	0.999772	0.999978	0.999768	0.998564	0.998348	1	0.999415	1	0.999576	1	0.999826
Nontoxin	39SL4	39SL4	0.999695	0.998854	0.873329	0.911315	0.99969	0.999531	0.998303	0.999521	0.99923	0.996602	NA	0.999913	0.999155	0.998232	1	0.999826	0.999756	0.998081	0.997865	0.999288	0.999396	0.999054	0.999779	0.999772	0.999978	0.999768	0.998564	0.956223	1	0.999415	1	0.999576	1	0.999826
Nontoxin	39SL46	39SL46	0.999695	0.998854	0.96546	0.976622	0.99969	0.999531	0.998303	0.999521	0.99923	0.996602	NA	0.999913	0.999155	0.998232	1	0.999826	0.999756	0.998081	0.997865	0.999288	0.999396	0.999054	0.999779	0.999772	0.999978	0.999768	0.998564	0.959316	1	0.999415	1	0.999576	1	0.999826
Nontoxin	39SrpL24	39SrpL24	0.999695	0.998854	0.817105	0.757784	0.99969	0.999531	0.998303	0.999521	0.99923	0.996602	0.998399	0.999913	0.999155	0.998232	1	0.999826	0.999756	0.998081	0.997865	0.999288	0.999396	0.999054	0.00295226	3.04026e-05	0.999978	0.999768	0.998564	0.97274	0.0179246	0.00076514	0.235194	0.0202199	1	0.999826
Nontoxin	3bHDDIsom	3bHDDIsom	0.938813	0.998854	0.871629	0.92444	0.99969	0.41484	0.998303	0.43896	0.266452	0.489795	0.998399	0.859746	0.543276	0.826336	1	0.999826	0.999756	0.998081	0.997865	0.999288	0.999396	0.999054	0.999779	0.052154	0.999978	0.455308	0.733168	0.368378	1	0.0894046	0.154058	0.067731	1	0.999241
Nontoxin	3bHDDIsom	3bHDDIsom	0.961051	0.998854	0.999025	0.99995	0.99969	0.999531	0.998303	0.942402	0.99923	0.996602	NA	0.978186	0.999155	0.998232	0.948026	0.999826	0.999756	0.998081	0.997865	0.999288	0.999396	0.999054	0.999779	0.924768	0.999978	0.60186	0.998564	0.791497	1	0.382792	1	0.999576	1	0.923537
Nontoxin	40SrpS13	40SrpS13	0.999695	0.998854	0.804247	0.88034	0.99969	0.999531	0.998303	0.999521	0.99923	0.996602	0.998399	0.999913	0.999155	0.998232	1	0.999826	0.999756	0.998081	0.997865	0.999288	0.999396	0.999054	0.999779	0.999772	0.999978	0.999768	0.998564	0.957819	1	0.999415	1	0.999576	1	0.999826
Nontoxin	53Exorib2	53Exorib2	0.999695	0.998854	0.943261	0.93941	0.99969	0.999531	0.998303	0.999521	0.99923	0.996602	NA	0.999913	0.999155	0.998232	1	0.999826	0.999756	0.998081	0.997865	0.999288	0.999396	0.999054	0.999779	0.999772	0.999978	0.999768	0.998564	0.998348	1	0.999415	1	0.999576	1	0.999826
Nontoxin	60SAcRibP1	60SAcRibP1	0.999695	0.998854	0.954256	0.965745	0.99969	0.999531	0.998303	0.999521	0.99923	0.996602	0.998399	0.999913	0.999155	0.998232	1	0.999826	0.999756	0.998081	0.997865	0.999288	0.999396	0.999054	0.999779	0.999772	0.999978	0.999768	0.998564	0.998348	1	0.999415	1	0.999576	1	0.999826
Nontoxin	60SrpL4	60SrpL4	0.999695	0.998854	0.999025	0.99995	0.99969	0.999531	0.998303	0.999521	0.99923	0.996602	0.998399	0.999913	0.999155	0.998232	1	0.999826	0.999756	0.998081	0.997865	0.999288	0.999396	0.999054	0.999779	0.999772	0.999978	0.999768	0.998564	0.998348	1	0.999415	1	0.999576	1	0.999826
Nontoxin	6PhosDeh	6PhosDeh	0.999695	0.998854	0.525213	0.700686	0.99969	0.999531	0.998303	0.999521	0.99923	0.996602	0.998399	0.999913	0.999155	0.998232	1	0.999826	0.999756	0.998081	0.997865	0.999288	0.999396	0.999054	0.999779	0.807383	0.999978	0.729852	0.998564	0.58199	1	0.999415	1	0.999576	1	0.999826
Nontoxin	A13MG2bN	A13MG2bN	0.999695	0.998854	0.954256	0.965745	0.99969	0.999531	0.998303	0.999521	0.99923	0.996602	NA	0.999913	0.999155	0.998232	1	0.999826	0.999756	0.998081	0.997865	0.999288	0.999396	0.999054	0.999779	0.999772	0.999978	0.999768	0.998564	0.979461	1	0.999415	1	0.999576	1	0.999826
Nontoxin	AATransporter1	AATransporter1	0.649051	0.917676	0.994461	0.99995	0.99969	0.999531	0.91024	0.966388	0.99923	0.996602	0.998399	0.999913	0.999155	0.998232	1	0.999826	0.999756	0.998081	0.997865	0.999288	0.999396	0.999054	0.999779	0.999772	0.999978	0.775596	0.998564	0.97274	1	0.739561	1	0.999899	1	0.999826
Nontoxin	AATransporter3	AATransporter3	0.999695	0.998854	0.943261	0.955399	0.99969	0.992953	0.998303	0.999521	0.99923	0.996602	NA	0.999913	0.999155	0.998232	1	0.999826	0.999756	0.998081	0.997865	0.999288	0.999396	0.999054	0.999779	0.999772	0.999978	0.999768	0.998564	0.998348	1	0.999415	1	0.999576	1	0.999826
Nontoxin	Abhydrolase13	Abhydrolase13	0.999695	0.998854	0.995669	0.99995	0.99969	0.999531	0.998303	0.999521	0.99923	0.996602	0.998399	0.999913	0.999155	0.998232	1	0.999826	0.999756	0.998081	0.997865	0.999288	0.999396	0.999054	0.999779	0.999772	0.999978	0.999768	0.998564	0.998348	1	0.999415	1	0.999576	1	0.999826
Nontoxin	Abhydrolase14A	Abhydrolase14A	0.999695	0.998854	0.845281	0.820931	0.99969	0.992953	0.998303	0.999521	0.99923	0.996602	NA	0.999913	0.999155	0.998232	1	0.999826	0.999756	0.998081	0.997865	0.999288	0.999396	0.999054	0.999779	0.959149	0.999978	0.999768	0.998564	0.897857	1	0.999415	1	0.999576	1	0.999826
Nontoxin	AcetCoASyn2	AcetCoASyn2	0.999695	0.998854	0.928482	0.927793	0.99969	0.999531	0.998303	0.999521	0.99923	0.996602	NA	0.999913	0.999155	0.998232	1	0.999826	0.999756	0.998081	0.997865	0.999288	0.999396	0.999054	0.999779	0.999772	0.999978	0.999768	0.998564	0.998348	1	0.999415	1	0.999576	1	0.999826
Nontoxin	AcetylCoA	AcetylCoA	0.999695	0.998854	0.579138	0.637061	0.99969	0.999531	0.998303	0.999521	0.99923	0.996602	NA	0.999913	0.999155	0.998232	1	0.999826	0.999756	0.998081	0.997865	0.999288	0.999396	0.999054	0.999779	0.477032	0.999978	0.999768	0.998564	0.760884	1	0.999415	1	0.999576	1	0.999826
Nontoxin	acetylCoA2	acetylCoA2	0.999695	0.998854	0.845281	0.894524	0.99969	0.664625	0.998303	0.969742	0.99923	0.912722	NA	0.457465	0.999155	0.998232	0.509755	0.882417	0.999756	0.998081	0.997865	0.999288	0.999396	0.999054	0.866856	0.324701	0.999978	0.512662	0.766014	0.391183	1	0.34421	1	0.999576	1	0.835391
Nontoxin	AcetylCoATrans1	AcetylCoATrans1	0.999695	0.998854	0.865864	0.882316	0.99969	0.999531	0.998303	0.999521	0.99923	0.996602	NA	0.999913	0.999155	0.998232	1	0.999826	0.999942	0.998081	0.997865	0.999288	0.999396	0.999054	0.999779	0.999772	0.999978	0.999768	0.998564	0.998348	1	0.999415	1	0.999576	1	0.999826
Nontoxin	AcetylgalactosamineKin	AcetylgalactosamineKin	0.999695	0.998854	0.805265	0.754459	0.99969	0.999531	0.998303	0.999521	0.99923	0.996602	NA	0.999913	0.999155	0.998232	1	0.999826	0.999756	0.998081	0.997865	0.999288	0.999396	0.999054	0.999779	0.999772	0.999978	0.999768	0.998564	0.998348	1	0.999415	1	0.999576	1	0.999826
Nontoxin	AcetylglucosaminyltransA	AcetylglucosaminyltransA	0.999695	0.998854	0.954256	0.958307	0.99969	0.999531	0.998303	0.999521	0.99923	0.996602	NA	0.999913	0.999155	0.998232	1	0.999826	0.999756	0.998081	0.997865	0.999288	0.999396	0.999054	0.999779	0.999772	0.999978	0.999768	0.998564	0.926157	1	0.999415	1	0.999576	1	0.999826
Nontoxin	AcetylhydrolaseIBa	AcetylhydrolaseIBa	0.999695	0.998854	0.902547	0.92167	0.99969	0.999531	0.998303	0.999521	0.99923	0.996602	NA	0.999913	0.999155	0.998232	1	0.999826	0.999756	0.998081	0.997885	0.999288	0.999396	0.999054	0.999779	0.999772	0.999978	0.999768	0.998564	0.998348	1	0.999415	1	0.999576	1	0.999826
Nontoxin	Acetyltransferase15	Acetyltransferase15	0.999695	0.998854	0.954256	0.965024	0.99969	0.999531	0.998303	0.999521	0.99923	0.996602	NA	0.999913	0.999155	0.998232	1	0.999826	0.999756	0.998081	0.997865	0.999288	0.999396	0.999054	0.999779	0.999772	0.999978	0.999768	0.998564	0.955682	1	0.999415	1	0.999576	1	0.999826
Nontoxin	ACSBG2	ACSBG2	0.999695	0.998854	0.894445	0.92444	0.99969	0.999531	0.998303	0.999521	0.99923	0.996602	NA	0.843381	0.999155	0.998232	1	0.999826	0.921309	0.657827	0.997865	0.999288	0.999396	0.878012	0.650203	0.169305	0.999978	0.726043	0.998564	0.707346	0.434028	0.0316944	1	0.999576	1	0.999241
Nontoxin	Actin-a2	Actin-a2	0.999695	0.998854	0.865864	0.827981	0.99969	0.595225	0.998303	0.999521	0.99923	0.996602	0.653387	0.620819	0.999155	0.998232	1	0.999826	NA	0.998081	NA	0.999288	NA	0.999054	0.999779	0.877725	0.999978	0.970437	0.998564	0.856987	1	0.981629	1	0.999576	1	0.999826
Nontoxin	Actin-a2	Actin-a2	0.999695	0.998854	0.894988	0.92444	0.99969	0.999531	0.998303	0.999521	0.99923	0.996602	NA	0.999913	0.999155	0.998232	1	0.999826	0.999756	0.998081	0.997885	0.999288	0.999396	0.999054	0.999779	0.999772	0.999978	0.999768	0.998564	0.998348	1	0.999415	1	0.999576	1	0.999826
Nontoxin	Actin1	Actin1	0.999695	0.998854	0.906544	0.933985	0.99969	0.999531	0.998303	0.999521	0.99923	0.996602	0.998399	0.999913	0.999155	0.998232	1	0.999826	0.999756	0.998081	0.997865	0.999288	0.999396	0.999054	0.999779	0.999772	0.999978	0.999768	0.998564	0.998348	1	0.999415	1	0.999576	1	0.999826
Nontoxin	Actin2	Actin2	0.999695	0.998854	0.945932	0.965745	0.99969	0.999531	0.998303	0.999521	0.99923	0.996602	0.998399	0.999913	0.999155	0.998232	1	0.999826	0.999756	0.998081	0.997865	0.999288	0.999396	0.999054	0.999779	0.999772	0.999978	0.999768	0.998564	0.998348	1	0.999415	1	0.999576	1	0.999826
Nontoxin	actin231A	actin231A	0.999695	0.998854	0.94987	0.958307	0.99969	0.999531	0.998303	0.999521	0.99923	0.996602	0.998399	0.999913	0.999155	0.999049	1	0.999826	0.999756	0.880335	0.997865	0.999288	0.999396	0.999054	0.999779	0.783473	0.999978	0.996645	0.998564	0.923899	1	0.450391	1	0.999576	1	0.999826
Nontoxin	Actin23comp3	Actin23comp3	0.999695	0.998854	0.906544	0.958307	0.99969	0.999531	0.998303	0.999521	0.99923	0.996602	0.998399	0.999913	0.999155	0.998232	1	0.999826	0.999756	0.998081	0.997865	0.999288	0.999396	0.999054	0.999779	0.999772	0.999978	0.999768	0.998564	0.97274	1	0.999415	1	0.999576	1	0.999826
Nontoxin	Actin3	Actin3	0.999695	0.998854	0.928482	0.955399	0.99969	0.999531	0.998303	0.999521	0.99923	0.996602	0.998399	0.999913	0.999155	0.998232	1	0.999826	0.999756	0.998081	0.997865	0.999288	0.999396	0.999054	0.999779	0.999772	0.999978	0.999768	0.998564	0.998348	1	0.999415	1	0.999576	1	0.999826
Nontoxin	Actin6	Actin6	0.999695	0.998854	0.646674	0.593628	0.99969	0.999531	0.998303	0.999521	0.99923	0.996602	NA	0.999913	0.999155	0.998232	1	0.999826	0.999756	0.998081	0.997865	0.999288	0.999396	0.999054	0.999779	0.999772	0.999978	0.970437	0.998564	0.955682	1	0.999415	1	0.999576	1	0.999826
Nontoxin	ActinRel1B	ActinRel1B	0.999695	0.998854	0.556873	0.751213	0.99969	0.999531	0.998303	0.999521	0.99923	0.996602	0.998399	0.999913	0.999155	0.998232	1	0.999826	0.999756	0.998081	0.997865	0.999288	0.999396	0.999054	0.999779	0.999772	0.999978	0.999768	0.998564	0.974535	1	0.999415	1	0.999576	1	0.999826
Nontoxin	ActinRel2	ActinRel2	0.999695	0.998854	0.959908	0.975855	0.99969	0.999531	0.998303	0.999521	0.99923	0.996602	NA	0.999913	0.999155	0.998232	1	0.999826	0.999756	0.998081	0.997865	0.999288	0.999396	0.999054	0.999779	0.988388	0.999978	0.999768	0.998564	0.981425	1	0.999415	1	0.999576	1	0.999826
Nontoxin	ActinRel4	ActinRel4	0.999695	0.998854	0.981326	0.987591	0.99969	0.999531	0.998303	0.999521	0.99923	0.996602	0.998399	0.999913	0.999155	0.998232	1	0.999826	0.999756	0.998081	0.997865	0.999288	0.999396	0.999054	0.999779	0.999772	0.999978	0.999768	0.998564	0.998348	1	0.999415	1	0.999576	1	0.999826
Nontoxin	ActinRel5-1	ActinRel5-1	0.999695	0.998854	0.551372	0.627646	0.99969	0.999531	0.998303	0.999521	0.99923	0.996602	0.998399	0.999913	0.999155	0.998232	1	0.999826	0.999756	0.998081	0.997865	0.999288	0.999396	0.999054	0.428476	0.193376	0.999978	0.999768	0.998564	0.998348	1	0.831428	1	0.683911	1	0.999826
Nontoxin	ActinRel5-2	ActinRel5-2	0.999695	0.998854	0.812541	0.805142	0.99969	0.999531	0.998303	0.999521	0.99923	0.996602	NA	0.999913	0.999155	0.998232	1	0.999826	0.999756	0.998081	0.997865	0.999288	0.999396	0.999054	0.999779	0.917393	0.999978	0.999768	0.998564	0.779359	1	0.999415	1	0.999576	1	0.999826
Nontoxin	ActinRelComp2	ActinRelComp2	0.999695	0.998854	0.954256	0.971781	0.99969	0.999531	0.998303	0.999521	0.99923	0.996602	0.998399	0.999913	0.996803	0.913288	1	0.999826	0.999756	0.998081	0.997865	0.999288	0.999396	0.999054	0.999779	0.98449	0.999978	0.999768	0.998564	0.903444	1	0.999415	1	0.999576	1	0.999826
Nontoxin	AcylCoA	AcylCoA	0.938813	0.998854	0.969579	0.982412	0.99969	0.999531	0.998303	0.999521	0.99923	0.996602	0.998399	0.999913	0.999155	0.998232	1	0.999826	0.999756	0.998081	0.997865	0.999288	0.999396	0.999054	0.999779	0.999772	0.999978	0.999768	0.998564	0.998348	1	0.999415	1	0.999576	1	0.999826
Nontoxin	AcylCoABinding7	AcylCoABinding7	0.999695	0.998854	0.0943715	0.2789	0.99969	0.992953	0.998303	0.999521	0.99923	0.996602	0.998399	0.999913	0.999155	0.998232	1	0.999826	0.999756	0.998081	0.997865	0.999288	0.999396	0.999054	0.428476	0.145962	0.999978	0.407464	0.629805	0.276063	1	0.999415	1	0.999576	1	0.999826
Nontoxin	AcylCoADeh	AcylCoADeh	0.999695	0.998854	0.994302	0.997104	0.99969	0.999531	0.998303	0.999521	0.99923	0.996602	NA	0.999913	0.999155	0.998232	1	0.999826	0.999756	0.998081	0.997865	0.999288	0.999396	0.999054	0.999779	0.999772	0.999978	0.999768	0.998564	0.998348	1	0.999415	1	0.999576	1	0.999826
Nontoxin	AcylCoAoxidase1-1	AcylCoAoxidase1-1	0.999695	0.998854	0.972821	0.976249	0.99969	0.999531	0.998303	0.999521	0.99923	0.996602	0.998399	0.999913	0.999155	0.998232	1	0.999826	0.999756	0.998081	0.997885	0.999559	0.999396	0.999054	0.999779	0.999772	0.999978	0.999768	0.998564	0.998348	1	0.999415	1	0.999576	1	0.999826
Nontoxin	ADE2	ADE2	0.999695	0.998854	0.845281	0.827981	0.99969	0.999531	0.998303	0.999521	0.99923	0.996602	NA	0.999913	0.999155	0.998232	1	0.999826	0.999756	0.998081	0.997865	0.999288	0.999396	0.999054	0.999779	0.999772	0.999978	0.999768	0.998564	0.998348	1	0.999415	1	0.999576	1	0.999826
Nontoxin	AdeninePRT	AdeninePRT	0.999695	0.998854	0.895922	0.927793	0.99969	0.999531	0.998303	0.999521	0.99923	0.996602	0.998399	0.999913	0.999155	0.998232	1	0.999826	0.999756	0.998081	0.997865	0.999288	0.999396	0.999054	0.999779	0.987495	0.999978	0.999768	0.998564	0.998348	1	0.999415	1	0.999576	1	0.999826
Nontoxin	AdenMonTran	AdenMonTran	0.999695	0.998854	0.954256	0.975674	0.99969	0.999531	0.998303	0.999521	0.99923	0.996602	NA	0.999913	0.999155	0.999049	1	0.999826	0.999756	0.998081	0.997865	0.999288	0.999396	0.999054	0.999779	0.999772	0.999978	0.999768	0.998564	0.998348	1	0.999415	1	0.999576	1	0.999826
Nontoxin	Adenosylhomocysteinase2	Adenosylhomocysteinase2	0.999695	0.998854	0.954256	0.964145	0.99969	0.999531	0.998303	0.999521	0.99923	0.996602	NA	0.999913	0.999155	0.998232	1	0.999826	0.999756	0.998081	0.997865	0.999288	0.999396	0.999054	0.999779	0.999772	0.999978	0.999768	0.998564	0.998348	1	0.999415	1	0.999576	1	0.999826
Nontoxin	AdenosylhomocysteinaseA	AdenosylhomocysteinaseA	0.999695	0.998854	0.96616	0.981502	0.99969	0.999531	0.998303	0.999521	0.99923	0.996602	NA	0.999913	0.999155	0.999049	1	0.999826	0.999756	0.953817	0.997865	0.999288	0.999396	0.999054	0.999779	0.999772	0.999978	0.999768	0.998564	0.998348	1	0.999415	1	0.999576	1	0.999826
Nontoxin	Adenovirus-E1B	Adenovirus-E1B	0.999695	0.998854	0.906544	0.92444	0.99969	0.999531	0.998303	0.999521	0.99923	0.996602	NA	0.999913	0.999155	0.998232	1	0.999826	0.999756	0.998081	0.997865	0.999288	0.999396	0.999054	0.999779	0.999772	0.999978	0.999768	0.998564	0.986497	1	0.999415	1	0.999576	1	0.999826
Nontoxin	AdenylateKin2	AdenylateKin2	0.999695	0.998854	0.980629	0.993487	0.99969	0.999531	0.998303	0.999521	0.99923	0.996602	0.998399	0.999913	0.999155	0.998232	1	0.999826	0.999756	0.998081	0.997865	0.999288	0.999396	0.999054	0.999779	0.999772	0.999978	0.999768	0.998564	0.998348	1	0.999415	1	0.999576	1	0.999826
Nontoxin	AdenylateKin6	AdenylateKin6	0.999695	0.998854	0.983461	0.985795	0.99969	0.999531	0.998303	0.999521	0.99923	0.996602	0.998399	0.999913	0.999155	0.998232	1	0.999826	0.999756	0.998081	0.997865	0.999288	0.999396	0.999054	0.999779	0.999772	0.999978	0.999768	0.998564	0.998348	1	0.999415	1	0.999576	1	0.999826
Nontoxin	AdenylosuccinateLyase	AdenylosuccinateLyase	0.999695	0.998854	0.979316	0.985563	0.99969	0.999531	0.998303	0.999521	0.99923	0.996602	NA	0.999913	0.999155	0.998232	1	0.999826	0.999756	0.998081	0.997865	0.999288	0.999396	0.999054	0.999779	0.999772	0.999978	0.999768	0.998564	0.998348	1	0.999415	1	0.999576	1	0.999826
Nontoxin	AdenylylCyclase1	AdenylylCyclase1	0.999695	0.998854	0.946301	0.958307	0.99969	0.999531	0.998303	0.999521	0.99923	0.996602	0.998399	0.999913	0.999155	0.998232	1	0.999826	0.999756	0.998081	0.997865	0.999288	0.999396	0.999054	0.999779	0.999772	0.999978	0.999768	0.998564	0.977794	1	0.999415	1	0.999576	1	0.999826
Nontoxin	ADH	ADH	0.363202	0.492396	0.954256	0.978334	0.99969	0.877985	0.998303	0.999521	0.99923	0.996602	0.998399	0.814713	0.913	0.783131	1	0.999826	0.999756	0.998081	0.997865	0.999288	0.999396	0.999054	0.999779	0.828419	0.999978	0.911352	0.998564	0.897857	1	0.999415	1	0.938653	1	0.999826
Nontoxin	Adipocyte	Adipocyte	0.999695	0.998854	0.688133	0.807314	0.99969	0.999531	0.998303	0.999521	0.99923	0.996602	0.998399	0.999913	0.999155	0.998232	1	0.999826	0.999756	0.998081	0.997865	0.999288	0.999396	0.999054	0.999779	0.999772	0.999978	0.999768	0.998564	0.933648	1	0.999415	1	0.999576	1	0.999826
Nontoxin	AdiponectinRec2	AdiponectinRec2	0.999695	0.998854	0.976092	0.976012	0.99969	0.999531	0.998303	0.999521	0.99923	0.996602	NA	0.999913	0.999155	0.998232	1	0.999826	0.999756	0.998081	0.997865	0.999288	0.999396	0.999054	0.999779	0.999772	0.999978	0.999768	0.998564	0.998348	1	0.999415	1	0.999576	1	0.999826
Nontoxin	ADP-ribosylArgHydrolase	ADP-ribosylArgHydrolase	0.999695	0.998854	0.906183	0.911248	0.99969	0.999531	0.998303	0.999521	0.99923	0.996602	NA	0.999913	0.999155	0.998232	1	0.999826	0.999756	0.998081	0.997865	0.999288	0.999396	0.999054	0.999779	0.999772	0.999978	0.999768	0.998564	0.92537	1	0.999415	1	0.999576	1	0.999826
Nontoxin	ADP-ribosylation4	ADP-ribosylation4	0.999695	0.998854	0.994302	0.993487	0.99969	0.999531	0.998303	0.999521	0.99923	0.996602	0.998399	0.999913	0.999155	0.998232	1	0.999826	0.999756	0.998081	0.997865	0.999288	0.999396	0.999054	0.999779	0.999772	0.999978	0.999768	0.998564	0.998348	1	0.999415	1	0.999576	1	0.999826
Nontoxin	ADP-ribosylation4A	ADP-ribosylation4A	0.905478	0.998854	0.437092	0.599493	0.99969	0.999531	0.69221	0.9243	0.99923	0.996602	0.998399	0.999913	0.999155	0.998232	1	0.999826	0.999756	0.998081	0.997865	0.999288	0.999396	0.999054	0.999779	0.999772	0.999978	0.676641	0.998564	0.998348	1	0.999415	1	0.999576	1	0.999826
Nontoxin	ADPPyrophos	ADPPyrophos	0.999695	0.998854	0.326078	0.272068	0.99969	0.999531	0.998303	0.999521	0.99923	0.996602	NA	0.999913	0.999155	0.998232	1	0.999826	0.999756	0.998081	0.997865	0.999288	0.999396	0.999054	0.999779	0.539176	0.999978	0.775596	0.998564	0.92184	1	0.999415	1	0.999576	1	0.999826
Nontoxin	ADPRib14	ADPRib14	0.999695	0.998854	0.884802	0.909058	0.99969	0.999531	0.998303	0.999521	0.99923	0.996602	NA	0.999913	0.999155	0.998232	1	0.999826	0.999756	0.998081	0.997865	0.999288	0.999396	0.999054	0.999779	0.754823	0.999978	0.999768	0.998564	0.998802	1	0.999415	1	0.999576	1	0.999826
Nontoxin	ADPRibosyl1-1	ADPRibosyl1-1	0.816913	0.998854	0.294459	0.5545	0.99969	0.999531	0.998303	0.999521	0.99923	0.996602	0.998399	0.999913	0.999155	0.998232	1	0.999826	0.999756	0.998081	0.997865	0.999288	0.999396	0.999054	0.856792	0.725463	0.999978	0.999768	0.998564	0.998348	1	0.999415	1	0.999576	1	0.999826
Nontoxin	ADPRibosyl1-2	ADPRibosyl1-2	0.999695	0.998854	6.28516e-41	1.08698e-46	0.99969	0.111184	0.998303	0.00108826	0.99923	0.642729	NA	0.999913	1	0.998232	1	0.999826	NA	0.411869	NA	0.999288	NA	0.538399	0.999779	1.17528e-25	0.999978	2.95345e-32	0.998564	2.369e-08	1	0.999415	1	0.999576	1	0.999826
Nontoxin	ADPRibosyl1-4	ADPRibosyl1-4	0.999695	0.998854	0.954256	0.976249	0.99969	0.999531	0.998303	0.999521	0.99923	0.996602	0.998399	0.999913	0.999155	0.998232	1	0.999826	0.999756	0.998081	0.997865	0.999288	0.999396	0.999054	0.999779	0.999772	0.999978	0.999768	0.998564	0.998348	1	0.999415	1	0.999576	1	0.999826
Nontoxin	ADPRibosyl2	ADPRibosyl2	0.999695	0.998854	0.882095	0.92444	0.99969	0.999531	0.998303	0.999521	0.99923	0.996602	NA	0.999913	0.999155	0.998232	1	0.999826	0.999756	0.998081	0.997865	0.999288	0.999396	0.999054	0.999779	0.999772	0.999978	0.999768	0.998564	0.998348	1	0.999415	1	0.999576	1	0.999826
Nontoxin	ADPRibosyl3-1	ADPRibosyl3-1	0.999695	0.998854	0.972821	0.985563	0.99969	0.999531	0.998303	0.999521	0.99923	0.996602	0.998399	0.999913	0.999155	0.998232	1	0.999826	0.999756	0.998081	0.997865	0.999288	0.999396	0.999054	0.999779	0.999772	0.999978	0.999768	0.998564	0.998348	1	0.999415	1	0.999576	1	0.999826
Nontoxin	ADPRibosyl3-2	ADPRibosyl3-2	0.999695	0.998854	0.97799	0.985563	0.99969	0.999531	0.998303	0.999521	0.99923	0.996602	0.998399	0.999913	0.999155	0.998232	1	0.999826	0.999756	0.998081	0.997865	0.999288	0.999396	0.999054	0.999779	0.999772	0.999978	0.999768	0.998564	0.998348	1	0.999415	1	0.999576	1	0.999826
Nontoxin	ADPRibosyl6	ADPRibosyl6	0.999695	0.998854	0.867517	0.92444	0.99969	0.999531	0.998303	0.999521	0.99923	0.996602	0.998399	0.999913	0.999155	0.998232	1	0.999826	0.999756	0.998081	0.997865	0.999288	0.999396	0.999054	0.999779	0.999772	0.999978	0.999768	0.998564	0.958479	1	0.999415	1	0.999576	1	0.999826
Nontoxin	ADPribosylation-5A	ADPribosylation-5A	0.999695	0.998854	0.894988	0.903544	0.99969	0.999531	0.998303	0.999521	0.99923	0.996602	NA	0.999913	0.999155	0.998232	1	0.999826	0.999756	0.998081	0.997865	0.999288	0.999396	0.999054	0.999779	0.999772	0.999978	0.999768	0.998564	0.933648	1	0.999415	1	0.999576	1	0.999826
Nontoxin	ADPRibosylation-8B	ADPRibosylation-8B	0.944383	0.998854	0.985347	0.983243	0.99969	0.999531	0.998303	0.999521	0.99923	0.996602	NA	0.999913	0.999155	0.998232	1	0.999826	0.999756	0.998081	0.997865	0.999288	0.999396	0.999054	0.999779	0.999772	0.999978	0.999768	0.998564	0.959316	1	0.999415	1	0.999576	1	0.999826
Nontoxin	AffCuUp2	AffCuUp2	0.999695	0.998854	0.608818	0.664066	0.99969	0.999531	0.998303	0.999521	0.99923	0.996602	NA	0.999913	0.999155	0.998232	1	0.999826	0.999756	0.998081	0.997865	0.999288	0.999396	0.999054	0.999779	0.959149	0.999978	0.999768	0.998564	0.843906	1	0.999415	1	0.999576	1	0.999826
Nontoxin	AFGFIB	AFGFIB	0.999695	0.998854	0.994461	0.997104	0.99969	0.999531	0.998303	0.999521	0.99923	0.996602	NA	0.999913	0.999155	0.998232	1	0.999826	0.999756	0.998081	0.997865	0.999288	0.999396	0.999054	0.999779	0.999772	0.999978	0.999768	0.998564	0.97274	1	0.999415	1	0.999576	1	0.999826
Nontoxin	AHA1	AHA1	0.999695	0.998854	0.971702	0.981502	0.99969	0.999531	0.998303	0.999521	0.99923	0.996602	NA	0.999913	0.999155	0.998232	1	0.999826	0.999756	0.998081	0.997865	0.999288	0.999396	0.999054	0.999779	0.999772	0.999978	0.999768	0.998564	0.977794	1	0.999415	1	0.999576	1	0.999826
Nontoxin	aKGDiO-ABH6	aKGDiO-ABH6	0.999695	0.998854	0.749733	0.777937	0.99969	0.999531	0.998303	0.999521	0.99923	0.996602	NA	0.999913	0.999155	0.998232	1	0.999826	0.999756	0.998081	0.997865	0.999288	0.999396	0.999054	0.766446	0.316114	0.999978	0.999768	0.998564	0.998348	1	0.858133	1	0.855846	1	0.999826
Nontoxin	Akirin2	Akirin2	0.999695	0.998854	0.96546	0.976249	0.99969	0.999531	0.998303	0.999521	0.99923	0.996602	NA	0.999913	0.999155	0.998232	1	0.999826	0.999756	0.998081	0.997865	0.999288	0.999396	0.999054	0.999779	0.999772	0.999978	0.999768	0.998564	0.998348	1	0.999415	1	0.999576	1	0.999826
Nontoxin	AKT	AKT	0.999695	0.998854	0.878906	0.93366	0.99969	0.999531	0.998303	0.999521	0.99923	0.996602	0.998399	0.999913	0.999155	0.998232	1	0.999826	0.999756	0.998081	0.997865	0.999288	0.999396	0.999054	0.999779	0.999772	0.999978	0.999768	0.998564	0.959316	1	0.999415	1	0.999576	1	0.999826
Nontoxin	AlcDe5III	AlcDe5III	0.999695	0.998854	0.882095	0.92444	0.99969	0.999531	0.998303	0.999521	0.99923	0.996602	0.998399	0.999913	0.999155	0.998232	1	0.999826	0.999756	0.998081	0.997865	0.999288	0.999396	0.999054	0.999779	0.999772	0.999978	0.999768	0.998564	0.998348	1	0.999415	1	0.999576	1	0.999826
Nontoxin	AldehydeDH2	AldehydeDH2	0.999695	0.998854	0.652684	0.743697	0.99969	0.881286	0.998303	0.999521	0.99923	0.912722	0.998399	0.999913	0.999155	0.998232	1	0.999826	0.999756	0.998081	0.997865	0.999288	0.999396	0.999054	0.999779	0.877725	0.999978	0.939808	0.998564	0.683367	1	0.999415	1	0.999576	1	0.999826
Nontoxin	AldoKetoRed1B1	AldoKetoRed1B1	0.999695	0.998854	0.955089	0.976249	0.99969	0.999531	0.998303	0.999521	0.99923	0.996602	NA	0.999913	0.999155	0.998232	1	0.999826	0.999756	0.998081	0.997865	0.999288	0.999396	0.999054	0.999779	0.999772	0.999978	0.999768	0.998564	0.998348	1	0.999415	1	0.999576	1	0.999826
Nontoxin	AldolaseA	AldolaseA	0.999695	0.998854	0.26653	0.437644	0.00100268	0.0389246	0.998303	0.999521	0.692984	0.912722	0.244153	0.634265	0.920296	0.998232	1	0.999826	NA	0.998081	NA	0.999288	NA	0.999054	0.129242	0.404774	0.999978	0.970437	0.976615	0.745313	1	0.999415	1	0.999576	1	0.999826
Nontoxin	ALG13	ALG13	0.999695	0.998854	0.865864	0.897472	0.99969	0.999531	0.998303	0.999521	0.99923	0.996602	NA	0.999913	0.999155	0.998232	1	0.999826	0.999756	0.998081	0.997865	0.999288	0.999396	0.999054	0.999779	0.999772	0.999978	0.999768	0.998564	0.988193	1	0.999415	1	0.999576	1	0.999826
Nontoxin	AllograftInflammatory1	AllograftInflammatory1	0.999695	0.998854	0.865864	0.903544	0.99969	0.999531	0.998303	0.999521	0.99923	0.996602	0.998399	0.999913	0.999155	0.998232	1	0.999826	0.999756	0.998081	0.997865	0.999288	0.999396	0.999054	0.999779	0.999772	0.999978	0.999768	0.998564	0.998348	1	0.999415	1	0.999576	1	0.999826
Nontoxin	AlphaCrystallinB	AlphaCrystallinB	0.999695	0.998854	0.943261	0.959604	0.99969	0.999531	0.998303	0.999521	0.99923	0.996602	0.3048	0.770187	0.999155	0.998232	1	0.999826	0.999756	0.998081	0.997865	0.999288	0.999396	0.999054	0.999779	0.999772	0.999978	0.999768	0.998564	0.998348	1	0.999415	1	0.999576	1	0.999826
Nontoxin	AlphaEndosulfine	AlphaEndosulfine	0.882064	0.998854	0.845281	0.887026	0.99969	0.883473	0.998303	0.999521	0.99923	0.958179	0.998399	0.911346	0.896684	0.783131	1	0.999826	0.999756	0.998081	0.997865	0.999288	0.999396	0.999054	0.999779	0.681796	0.999978	0.729852	0.998564	0.474703	1	0.999415	1	0.946669	1	0.999826
Nontoxin	AlphaEnolase	AlphaEnolase	0.999695	0.998854	0.906544	0.95072	0.99969	0.999531	0.998303	0.999521	0.99923	0.996602	0.998399	0.999913	0.999155	0.998232	1	0.999826	0.999756	0.998081	0.997865	0.999288	0.999396	0.999054	0.999779	0.999772	0.999978	0.999768	0.998564	0.998348	1	0.999415	1	0.999576	1	0.999826
Nontoxin	AlphaGlobin	AlphaGlobin	0.999695	0.998854	0.85821	0.807314	0.99969	0.999531	0.998303	0.999521	0.99923	0.98539	0.998399	0.999913	0.999155	0.998232	1	0.999826	0.999756	0.998081	0.997865	0.999288	0.999396	0.999054	0.999779	0.98449	0.999978	0.999768	0.998564	0.809048	1	0.999415	1	0.999576	1	0.999826
Nontoxin	AminoAcidTrans1	AminoAcidTrans1	0.615309	0.734727	0.970573	0.978527	0.99969	0.765361	0.998303	0.942402	0.99923	0.912722	NA	0.714665	0.896684	0.6659	1	0.849495	0.999756	0.998081	0.559105	0.391457	0.814639	0.363995	0.999779	0.528191	0.999978	0.553087	0.981603	0.394885	1	0.773225	1	0.708706	1	0.835391
Nontoxin	Aminoacyl-tRNASyn	Aminoacyl-tRNASyn	0.999695	0.998854	0.670089	0.805142	0.99969	0.999531	0.998303	0.999521	0.99923	0.996602	0.998399	0.999913	0.999155	0.998232	1	0.999826	0.999756	0.998081	0.997865	0.999288	0.999396	0.999054	0.999779	0.999772	0.999978	0.999768	0.998564	0.843112	1	0.999415	1	0.999576	1	0.999826
Nontoxin	AminopeptidaseA	AminopeptidaseA	0.999695	0.998854	0.954256	0.965745	0.99969	0.933294	0.998303	0.999521	0.99923	0.932769	NA	0.999913	0.999155	0.889722	1	0.999826	0.999756	0.998081	0.997865	0.999288	0.999396	0.999054	0.999779	0.562841	0.999978	0.808722	0.998564	0.654051	1	0.88342	1	0.684459	1	0.999826
Nontoxin	AminopeptidaseN	AminopeptidaseN	0.999695	0.998854	0.294459	0.411873	0.99969	0.999531	0.998303	0.999521	0.99923	0.996602	0.998399	0.999913	0.999155	0.998232	1	0.999826	0.999756	0.998081	0.522753	0.699678	0.995005	0.718283	0.153571	0.120749	0.999978	0.721396	0.998564	0.998348	1	0.78663	1	0.571042	1	0.999826
Nontoxin	Aminotransferase2-1	Aminotransferase2-1	0.999695	0.998854	0.535298	0.603442	0.99969	0.999531	0.998303	0.999521	0.99923	0.996602	NA	0.999913	0.999155	0.998232	1	0.999826	0.999756	0.998081	0.997865	0.999288	0.999396	0.999054	0.999779	0.999772	0.999978	0.999768	0.998564	0.959316	1	0.999415	1	0.999576	1	0.999826
Nontoxin	AMN1	AMN1	0.999695	0.998854	0.999025	0.99995	0.99969	0.999531	0.998303	0.999521	0.99923	0.996602	NA	0.999913	0.999155	0.998232	1	0.999826	0.999756	0.998081	0.997865	0.999288	0.999396	0.999054	0.999779	0.999772	0.999978	0.999768	0.998564	0.998348	1	0.999415	1	0.999576	1	0.999826
Nontoxin	AMPKin-b1	AMPKin-b1	0.999695	0.998854	0.994302	0.997104	0.99969	0.999531	0.998303	0.999521	0.99923	0.996602	0.998399	0.999913	0.999155	0.998232	1	0.999826	0.999756	0.998081	0.997865	0.999288	0.999396	0.999054	0.999779	0.999772	0.999978	0.999768	0.998564	0.998348	1	0.999415	1	0.999576	1	0.999826
Nontoxin	AMPKin-g1	AMPKin-g1	0.999695	0.998854	0.999025	0.99995	0.99969	0.999531	0.998303	0.999521	0.99923	0.996602	NA	0.999913	0.999155	0.998232	1	0.999826	0.999756	0.998081	0.997865	0.999288	0.999396	0.999054	0.999779	0.999772	0.999978	0.999768	0.998564	0.897857	1	0.999415	1	0.999576	1	0.999826
Nontoxin	AMSyn2	AMSyn2	0.999695	0.998854	0.99421	0.997104	0.99969	0.999531	0.998303	0.999521	0.99923	0.996602	NA	0.999913	0.999155	0.998232	1	0.999826	0.999756	0.998081	0.997865	0.999288	0.999396	0.999054	0.999779	0.999772	0.999978	0.999768	0.998564	0.998348	1	0.999415	1	0.999576	1	0.999826
Nontoxin	Anaphase11	Anaphase11	0.999695	0.998854	0.994302	0.993487	0.99969	0.999531	0.998303	0.999521	0.99923	0.996602	0.998399	0.999913	0.999155	0.998232	1	0.999826	0.999756	0.998081	0.997865	0.999288	0.999396	0.999054	0.999779	0.999772	0.999978	0.999768	0.998564	0.998348	1	0.999415	1	0.999576	1	0.999826
Nontoxin	AndrogenDepTPF1	AndrogenDepTPF1	0.999695	0.998854	0.134549	0.196865	0.99969	0.903713	0.998303	0.999521	0.99923	0.98539	NA	0.999913	0.999155	0.998232	1	0.999826	0.999756	0.998081	0.997865	0.999288	0.999396	0.999054	0.752081	0.485182	0.98232	0.541831	0.789535	0.441679	1	0.999415	1	0.999576	1	0.999826
Nontoxin	AndrogenInd1	AndrogenInd1	0.999695	0.998854	0.99421	0.993487	0.99969	0.999531	0.998303	0.999521	0.99923	0.996602	NA	0.999913	0.999155	0.998232	1	0.999826	0.999756	0.998081	0.997865	0.999288	0.999396	0.999054	0.999779	0.999772	0.999978	0.999768	0.998564	0.998348	1	0.999415	1	0.999576	1	0.999826
Nontoxin	AngIIRec	AngIIRec	0.999695	0.998854	0.433079	0.45291	0.99969	0.999531	0.998303	0.999521	0.99923	0.996602	NA	0.972172	0.999155	0.913288	1	0.999826	0.999756	0.998081	0.997865	0.999288	0.999396	0.999054	0.999779	0.686326	0.999978	0.42355	0.854106	0.480634	1	0.999415	1	0.999576	1	0.999826
Nontoxin	AnionChan2	AnionChan2	0.999695	0.998854	0.906183	0.955399	0.99969	0.999531	0.998303	0.999521	0.99923	0.996602	0.998399	0.999913	0.999155	0.998232	1	0.999826	0.999756	0.998081	0.997865	0.999288	0.999396	0.999054	0.999779	0.999772	0.999978	0.999768	0.998564	0.998348	1	0.999415	1	0.999576	1	0.999826
Nontoxin	AnionChan3	AnionChan3	0.999695	0.998854	0.865864	0.909881	0.99969	0.999531	0.998303	0.999521	0.99923	0.996602	0.998399	0.999913	0.999155	0.998232	1	0.999826	0.999756	0.998081	0.997865	0.999288	0.999396	0.999054	0.999779	0.999772	0.999978	0.999768	0.998564	0.897857	1	0.999415	1	0.999576	1	0.999826
Nontoxin	Ankylosis	Ankylosis	0.999695	0.998883	0.876982	0.92444	0.99969	0.999531	0.998303	0.999521	0.99923	0.996602	0.998399	0.999913	0.999155	0.998232	1	0.999826	0.999756	0.998081	0.997865	0.999288	0.999396	0.999054	0.999779	0.999772	0.999978	0.999768	0.998564	0.95764	1	0.999415	1	0.999576	1	0.999826
Nontoxin	Ankyrin-46	Ankyrin-46	0.999695	0.998854	0.954256	0.957531	0.99969	0.999531	0.998303	0.999521	0.99923	0.996602	NA	0.999913	0.999155	0.998232	1	0.999826	0.999756	0.998081	0.997865	0.999288	0.999396	0.999054	0.999779	0.999772	0.999978	0.999768	0.998564	0.998348	1	0.999415	1	0.999576	1	0.999826
Nontoxin	AnnexinA1	AnnexinA1	0.999695	0.998854	0.954256	0.965745	0.99969	0.647088	0.998303	0.9243	0.266452	0.708821	0.998399	0.87477	0.999155	0.998232	0.36965	0.990312	0.999756	0.998081	0.997865	0.999288	0.999396	0.999054	0.999779	0.623796	0.999978	0.663094	0.850922	0.45647	1	0.893248	1	0.816744	1	0.999241
Nontoxin	AnnexinA11	AnnexinA11	0.999695	0.998854	0.770603	0.824942	0.99969	0.999531	0.998303	0.999521	0.99923	0.996602	NA	0.531086	0.999155	0.966305	1	0.999826	0.999756	0.998081	0.997865	0.999288	0.999396	0.999054	0.999779	0.999772	0.999978	0.728819	0.998564	0.933648	1	0.999415	1	0.999576	1	0.999826
Nontoxin	AnnexinA2	AnnexinA2	0.999695	0.998854	0.537125	0.646056	0.99969	0.999531	0.998303	0.999521	0.99923	0.996602	0.998399	0.999913	0.999155	0.998232	1	0.999826	0.999756	0.998081	0.997865	0.999288	0.999396	0.999054	0.999779	0.999772	0.999978	0.999768	0.998564	0.933648	1	0.999415	1	0.999576	1	0.999826
Nontoxin	AnnexinA4-1	AnnexinA4-1	0.999695	0.998854	0.99421	0.993487	0.99969	0.999531	0.998303	0.999521	0.99923	0.996602	NA	0.905155	0.999155	0.930012	1	0.999826	0.999756	0.998081	0.997865	0.999288	0.999396	0.999054	0.999779	0.915832	0.999978	0.999768	0.998564	0.98127	1	0.999415	1	0.999576	1	0.999826
Nontoxin	AnnexinA5	AnnexinA5	0.999695	0.998854	0.857519	0.91625	0.99969	0.999531	0.998303	0.999521	0.99923	0.996602	0.998399	0.999913	0.999155	0.998232	1	0.999826	0.999756	0.998081	0.997865	0.999288	0.999396	0.999054	0.999779	0.999772	0.999978	0.999768	0.998564	0.998348	1	0.999415	1	0.999576	1	0.999826
Nontoxin	AnnexinA6	AnnexinA6	0.999695	0.998854	0.845281	0.88507	0.99969	0.933294	0.998303	0.999521	0.99923	0.996602	0.998399	0.999913	0.999155	0.998232	1	0.999826	0.999756	0.998081	0.997885	0.999288	0.999396	0.999054	0.999779	0.999772	0.999978	0.999768	0.998564	0.959316	1	0.999415	1	0.999576	1	0.999826
Nontoxin	AnnexinA7	AnnexinA7	0.999695	0.998854	0.995669	0.99995	0.99969	0.999531	0.998303	0.999521	0.99923	0.996602	NA	0.999913	0.999155	0.998232	1	0.999826	0.999756	0.998081	0.997865	0.999288	0.999396	0.999054	0.999779	0.999772	0.999978	0.999768	0.998564	0.959316	1	0.999415	1	0.999576	1	0.999826
Nontoxin	AntizymeInh1	AntizymeInh1	0.999695	0.998854	0.994302	0.997104	0.99969	0.999531	0.998303	0.999521	0.99923	0.996602	NA	0.999913	0.999155	0.998232	1	0.999826	0.999756	0.998081	0.997865	0.999288	0.999396	0.999054	0.999779	0.999772	0.999978	0.999768	0.998564	0.933648	1	0.999415	1	0.999576	1	0.999826
Nontoxin	AP-1-b1	AP-1-b1	0.999695	0.998854	0.808649	0.866158	0.99969	0.999531	0.998303	0.999521	0.99923	0.996602	NA	0.999913	0.999155	0.998232	1	0.999826	0.999756	0.998081	0.997865	0.999288	0.999396	0.999054	0.999779	0.999772	0.999978	0.999768	0.998564	0.998348	1	0.999415	1	0.999576	1	0.999826
Nontoxin	AP-1-mu1	AP-1-mu1	0.999695	0.998854	0.954256	0.958307	0.99969	0.999531	0.998303	0.999521	0.99923	0.996602	NA	0.999913	0.999155	0.998232	1	0.999826	0.999756	0.998081	0.997865	0.999288	0.999396	0.999054	0.999779	0.999772	0.999978	0.999768	0.998564	0.998348	1	0.999415	1	0.999576	1	0.999826
Nontoxin	AP-1-s1A	AP-1-s1A	0.999695	0.998854	0.808649	0.89689	0.99969	0.999531	0.998303	0.999521	0.99923	0.996602	0.998399	0.999913	0.999155	0.998232	1	0.999826	0.999756	0.998081	0.997865	0.999288	0.999396	0.999054	0.999779	0.999772	0.999978	0.999768	0.998564	0.998348	1	0.999415	1	0.999576	1	0.999826
Nontoxin	AP-1-s3	AP-1-s3	0.999695	0.998854	0.894988	0.931304	0.99969	0.999531	0.998303	0.999521	0.99923	0.996602	NA	0.999913	0.999155	0.998232	1	0.999826	0.999756	0.998081	0.997865	0.999288	0.999396	0.999054	0.999779	0.999772	0.999978	0.999768	0.998564	0.998348	1	0.999415	1	0.999576	1	0.999826
Nontoxin	AP-2-mu	AP-2-mu	0.999695	0.998854	0.969579	0.985563	0.99969	0.999531	0.998303	0.999521	0.99923	0.996602	0.998399	0.999913	0.999155	0.998232	1	0.999826	0.999756	0.998081	0.997885	0.999288	0.999396	0.999644	0.999779	0.999772	0.999978	0.999768	0.998564	0.998348	1	0.999415	1	0.999576	1	0.999826
Nontoxin	AP-2-sigma	AP-2-sigma	0.999695	0.998854	0.906544	0.940277	0.99969	0.999531	0.998303	0.999521	0.99923	0.996602	0.998399	0.999913	0.999155	0.999049	1	0.999826	0.999756	0.998081	0.997865	0.999288	0.999396	0.999054	0.999779	0.999772	0.999978	0.999768	0.998564	0.998348	1	0.999415	1	0.999576	1	0.999826
Nontoxin	AP-3-mu1	AP-3-mu1	0.999695	0.998854	0.94711	0.938967	0.99969	0.999531	0.998303	0.999521	0.99923	0.996602	NA	0.978186	0.999155	0.998232	1	0.999826	0.999756	0.998081	0.997865	0.999288	0.999396	0.999054	0.999779	0.93798	0.999978	0.999768	0.998564	0.998348	1	0.999415	1	0.999576	1	0.999826
Nontoxin	AP-3-s1	AP-3-s1	0.999695	0.998854	0.994302	0.993487	0.99969	0.999531	0.998303	0.999521	0.99923	0.996602	0.998399	0.999913	0.999155	0.998232	1	0.999826	0.999756	0.998081	0.997865	0.999288	0.999396	0.999054	0.999779	0.999772	0.999978	0.999768	0.998564	0.998348	1	0.999415	1	0.999576	1	0.999826
Nontoxin	apolipoproteinO	apolipoproteinO	0.703262	0.608112	0.906544	0.92444	0.99969	0.514181	0.998303	0.129337	0.99923	0.553534	NA	0.14844	0.999155	0.872975	1	0.0999312	0.999756	0.998081	0.997865	0.999288	0.999396	0.999054	0.999779	0.19656	0.999978	0.0667481	0.766014	0.254421	1	0.0613258	1	0.571042	0.666953	0.0552152
Nontoxin	ApopInhib5	ApopInhib5	0.999695	0.998854	0.976092	0.978334	0.99969	0.999531	0.998303	0.999521	0.99923	0.996602	NA	0.999913	0.999155	0.998232	1	0.999826	0.999756	0.998081	0.997865	0.999288	0.999396	0.999054	0.999779	0.999772	0.999978	0.999768	0.998564	0.986497	1	0.999415	1	0.999576	1	0.999826
Nontoxin	ApoptosisInh-1	ApoptosisInh-1	0.999695	0.998854	0.906544	0.93366	0.99969	0.999531	0.998303	0.999521	0.99923	0.996602	NA	0.999913	0.999155	0.998232	1	0.999826	0.999756	0.998081	0.997865	0.999288	0.999396	0.999054	0.999779	0.999772	0.999978	0.999768	0.998564	0.998348	1	0.999415	1	0.999576	1	0.999826
Nontoxin	Aprataxin	Aprataxin	0.999695	0.998854	0.87239	0.903544	0.99969	0.999531	0.998303	0.999521	0.99923	0.996602	NA	0.999913	0.999155	0.998232	1	0.999826	0.999756	0.998081	0.997865	0.999288	0.999396	0.999054	0.999779	0.999772	0.999978	0.970437	0.998564	0.998802	1	0.999415	1	0.999576	1	0.999826
Nontoxin	Aquaporin1	Aquaporin1	0.999695	0.998854	0.231023	0.340002	0.99969	0.999531	0.998303	0.999521	0.99923	0.996602	NA	0.999913	0.999155	0.998232	1	0.999826	0.999756	0.998081	0.997865	0.999288	0.999396	0.999054	0.999779	0.537538	0.999978	0.60186	0.981603	0.40616	1	0.999415	1	0.999576	1	0.999826
Nontoxin	Aquaporin3	Aquaporin3	0.999695	0.998854	0.437092	0.385776	0.99969	0.999531	0.998303	0.999521	0.99923	0.996602	NA	0.999913	0.999155	0.998232	1	0.999826	0.999756	0.998081	0.997865	0.999288	0.999396	0.999054	0.999779	0.77209	0.999978	0.767562	0.998564	0.767557	1	0.999415	1	0.999576	1	0.999826
Nontoxin	Aquaporin5	Aquaporin5	0.615309	0.953163	0.906283	0.93366	0.99969	0.999531	0.998303	0.863548	0.99923	0.932769	0.998399	0.770187	0.999155	0.998232	0.619594	0.780051	0.999756	0.998081	0.997865	0.999288	0.999396	0.999054	0.999779	0.681347	0.999978	0.42355	0.998564	0.474703	1	0.605701	1	0.999576	1	0.645568
Nontoxin	Aralar1	Aralar1	0.999695	0.998854	0.943261	0.95126	0.99969	0.999531	0.998303	0.999521	0.99923	0.996602	NA	0.999913	0.999155	0.998232	1	0.999826	0.999756	0.998081	0.997865	0.999288	0.999396	0.999054	0.999779	0.999772	0.999978	0.999768	0.998564	0.998348	1	0.999415	1	0.999576	1	0.999826
Nontoxin	Archease	Archease	0.999695	0.998854	0.347291	0.583328	0.99969	0.999531	0.998303	0.999521	0.99923	0.996602	0.998399	0.999913	0.999155	0.998232	1	0.999826	0.999756	0.998081	0.997865	0.999288	0.999396	0.999054	0.999779	0.597532	0.999978	0.645461	0.998564	0.441679	1	0.999415	1	0.999576	1	0.999826
Nontoxin	Arfaptin1	Arfaptin1	0.999695	0.998854	0.954256	0.958307	0.99969	0.999531	0.998303	0.999521	0.99923	0.996602	NA	0.999913	0.999155	0.998232	1	0.999826	0.999756	0.998081	0.997865	0.999288	0.999396	0.999054	0.999779	0.999772	0.999978	0.999768	0.998564	0.998348	1	0.999415	1	0.999576	1	0.999826
Nontoxin	Arfaptin2	Arfaptin2	0.999695	0.998854	0.500903	0.592182	0.99969	0.999531	0.998303	0.999521	0.99923	0.996602	NA	0.999913	0.999155	0.998232	1	0.999826	0.999756	0.998081	0.997865	0.999288	0.999396	0.999054	0.428476	0.201159	0.999978	0.999768	0.998564	0.843906	1	0.88342	1	0.999576	1	0.999826
Nontoxin	Arginyl-tRNASyn	Arginyl-tRNASyn	0.999695	0.998854	0.735697	0.787064	0.99969	0.999531	0.998303	0.999521	0.99923	0.996602	0.998399	0.999913	0.999155	0.998232	1	0.999826	0.999756	0.998081	0.997865	0.999288	0.999396	0.999054	0.999779	0.999772	0.999978	0.999768	0.998564	0.959316	1	0.999415	1	0.999576	1	0.999826
Nontoxin	ArgNMeT1	ArgNMeT1	0.999695	0.998854	0.476139	0.611037	0.99969	0.999531	0.998303	0.999521	0.99923	0.996602	0.998399	0.999913	0.999155	0.998232	1	0.999826	0.999756	0.998081	0.997865	0.999288	0.999396	0.999054	0.999779	0.998956	0.999978	0.963714	0.998564	0.998348	1	0.999415	1	0.999576	1	0.999826
Nontoxin	Arrestin-b2	Arrestin-b2	0.999695	0.998854	0.954256	0.958307	0.99969	0.999531	0.998303	0.999521	0.99923	0.996602	NA	0.999913	0.999155	0.998232	1	0.999826	0.999756	0.998081	0.997865	0.999288	0.999396	0.999054	0.999779	0.999772	0.999978	0.999768	0.998564	0.998348	1	0.999415	1	0.999576	1	0.999826
Nontoxin	ArylacetamideDeacetylase	ArylacetamideDeacetylase	0.999695	0.998854	0.294734	0.276792	0.99969	0.881286	0.998303	0.999521	0.99923	0.996602	NA	0.999913	0.999155	0.998232	1	0.999826	0.999756	0.998081	0.997865	0.999288	0.999396	0.999054	0.999779	0.659688	0.999978	0.638972	0.998564	0.713541	1	0.999415	1	0.999576	1	0.999826
Nontoxin	AspAminoTrans1	AspAminoTrans1	0.999695	0.998854	0.994302	0.997104	0.99969	0.999531	0.998303	0.999521	0.99923	0.996602	NA	0.999913	0.999155	0.998232	1	0.999826	0.999756	0.998081	0.997865	0.999288	0.999396	0.999054	0.999779	0.999772	0.999978	0.999768	0.998564	0.998348	1	0.999415	1	0.999576	1	0.999826
Nontoxin	Aspartyl-tRNASyn	Aspartyl-tRNASyn	0.999695	0.998854	0.87152	0.918844	0.99969	0.999531	0.998303	0.999521	0.99923	0.996602	0.998399	0.999913	0.999155	0.998232	1	0.999826	0.999756	0.998081	0.997865	0.999288	0.999396	0.999054	0.999779	0.999772	0.999978	0.999768	0.998564	0.998348	1	0.999415	1	0.999576	1	0.999826
Nontoxin	AspDipeptidase	AspDipeptidase	0.882064	0.998854	0.879743	0.92167	0.99969	0.859403	0.998303	0.999521	0.99923	0.996602	0.998399	0.859746	0.896684	0.783131	1	0.999826	0.999756	0.998081	0.997865	0.999288	0.999396	0.999054	0.999779	0.816383	0.999978	0.872219	0.998564	0.66763	1	0.999415	1	0.999576	1	0.999826
Nontoxin	AspSyn	AspSyn	0.999695	0.998854	0.0943715	0.209269	0.99969	0.47155	0.998303	0.602832	0.551655	0.553534	0.998399	0.999913	0.999155	0.998232	1	0.999826	0.999756	0.998081	0.997865	0.999288	0.999396	0.999054	0.896903	0.149099	0.999978	0.25751	0.555819	0.181447	1	0.999415	1	0.999576	1	0.999826
Nontoxin	AsptRNASyn	AsptRNASyn	0.999695	0.998854	0.998662	0.997104	0.99969	0.999531	0.998303	0.999521	0.99923	0.996602	0.998399	0.999913	0.999155	0.998232	1	0.999826	0.999756	0.998081	0.997865	0.999288	0.999396	0.999054	0.999779	0.999772	0.999978	0.999768	0.998564	0.998348	1	0.999415	1	0.999576	1	0.999826
Nontoxin	ATOX1	ATOX1	0.999695	0.998854	0.998662	0.99995	0.753863	0.999531	0.998303	0.999521	0.99923	0.996602	0.998399	0.999913	0.999155	0.998232	1	0.999826	0.999756	0.998081	0.997865	0.999288	0.999396	0.999054	0.999779	0.999772	0.999978	0.999768	0.998564	0.998348	1	0.999415	1	0.999576	1	0.999826
Nontoxin	ATPase-ASNA1	ATPase-ASNA1	0.999695	0.998854	0.826662	0.830508	0.99969	0.90009	0.998303	0.999521	0.99923	0.996602	NA	0.999913	0.999155	0.998232	1	0.999826	0.999756	0.998081	0.997865	0.999288	0.999396	0.999054	0.999779	0.999772	0.999978	0.999768	0.998564	0.939634	1	0.999415	1	0.999576	1	0.999826
Nontoxin	ATPase-lys70	ATPase-lys70	0.999695	0.998854	0.909085	0.93366	0.99969	0.999531	0.998303	0.999521	0.99923	0.996602	0.998399	0.999913	0.999155	0.998232	1	0.999826	0.999756	0.998081	0.997865	0.999288	0.999396	0.999054	0.999779	0.98449	0.999978	0.999768	0.998564	0.998348	1	0.999415	1	0.999576	1	0.999826
Nontoxin	ATPaseCaPm1	ATPaseCaPm1	0.999695	0.998854	0.294734	0.428153	0.99969	0.855516	0.998303	0.999521	0.99923	0.991942	0.519608	0.87477	0.663958	0.783131	1	0.999826	0.999756	0.998081	0.997865	0.999288	0.999396	0.999054	0.999779	0.530366	0.999978	0.483952	0.981603	0.391183	1	0.999415	1	0.999576	1	0.999826
Nontoxin	ATPaseV1-G3	ATPaseV1-G3	0.999695	0.998854	0.94162	0.965024	0.99969	0.999531	0.998303	0.999521	0.99923	0.996602	0.998399	0.999913	0.999155	0.998232	1	0.999826	0.999756	0.998081	0.997865	0.999288	0.999396	0.999054	0.999779	0.999772	0.999978	0.999768	0.998564	0.998348	1	0.999415	1	0.999576	1	0.999826
Nontoxin	ATPBindCassetteF2	ATPBindCassetteF2	0.999695	0.998854	0.800307	0.828852	0.99969	0.999531	0.998303	0.999521	0.99923	0.996602	NA	0.999913	0.999155	0.998232	1	0.999826	0.999756	0.998081	0.997865	0.999288	0.999396	0.999054	0.765434	0.404774	0.999978	0.999768	0.998564	0.998348	1	0.893248	1	0.982066	1	0.999826
Nontoxin	ATPBindingD3	ATPBindingD3	0.999695	0.998854	0.96546	0.965024	0.99969	0.999531	0.998303	0.999521	0.99923	0.996602	NA	0.999913	0.999155	0.998232	1	0.999826	0.999756	0.998081	0.997865	0.999288	0.999396	0.999054	0.999779	0.999772	0.999978	0.999768	0.998564	0.998348	1	0.999415	1	0.999576	1	0.999826
Nontoxin	ATPBindingE1	ATPBindingE1	0.999695	0.998854	0.594834	0.720964	0.99969	0.903713	0.998303	0.999521	0.99923	0.996602	0.823557	0.947584	0.661934	0.783131	1	0.999826	0.999756	0.998081	0.997865	0.999288	0.999396	0.999054	0.999779	0.838789	0.999978	0.870446	0.998564	0.632887	1	0.999415	1	0.999576	1	0.999826
Nontoxin	ATPSyn-a	ATPSyn-a	0.999695	0.998854	0.650149	0.770593	0.99969	0.999531	0.998303	0.999521	0.99923	0.996602	0.998399	0.999913	0.999155	0.998232	1	0.999826	0.999756	0.998081	0.997865	0.999288	0.999396	0.999054	0.999779	0.686326	0.999978	0.999768	0.998564	0.998348	1	0.999415	1	0.999576	1	0.999826
Nontoxin	ATPSyn-b1	ATPSyn-b1	0.999695	0.998854	0.515791	0.74484	0.99969	0.999531	0.998303	0.999521	0.99923	0.996602	0.998399	0.999913	0.999155	0.998232	1	0.999826	0.999756	0.998081	0.997865	0.999288	0.999396	0.999054	0.999779	0.999772	0.999978	0.999768	0.998564	0.998348	1	0.999415	1	0.999576	1	0.999826
Nontoxin	ATPSyn-b2	ATPSyn-b2	0.999695	0.998854	0.994302	0.997104	0.99969	0.999531	0.998303	0.999521	0.99923	0.996602	0.998399	0.999913	0.999155	0.998232	1	0.999826	0.999756	0.998081	0.997865	0.999288	0.999396	0.999054	0.999779	0.999772	0.999978	0.999768	0.998564	0.998348	1	0.999415	1	0.999576	1	0.999826
Nontoxin	ATPSyn-d	ATPSyn-d	0.999695	0.998854	0.582699	0.764536	0.99969	0.999531	0.998303	0.999521	0.99923	0.996602	0.998399	0.999913	0.999155	0.998232	1	0.999826	0.999756	0.998081	0.997865	0.999288	0.999396	0.999054	0.999779	0.987495	0.999978	0.999768	0.998564	0.888271	1	0.999415	1	0.999576	1	0.999826
Nontoxin	ATPSyn-e	ATPSyn-e	0.435428	0.917676	0.865864	0.92167	0.99969	0.999531	0.998303	0.999521	0.99923	0.98539	0.998399	0.96104	0.999155	0.998232	0.924072	0.999826	0.999756	0.998081	0.997865	0.999288	0.999396	0.999054	0.999779	0.706895	0.999978	0.593141	0.976615	0.511416	1	0.88342	1	0.999576	1	0.938345
Nontoxin	ATPSyn-eps	ATPSyn-eps	0.703262	0.998854	0.954256	0.977583	0.99969	0.999531	0.998303	0.999521	0.99923	0.996602	0.998399	0.999913	0.999155	0.998232	1	0.999826	0.999756	0.998081	0.997865	0.999288	0.999396	0.999054	0.999779	0.999772	0.999978	0.999768	0.998564	0.933648	1	0.999415	1	0.999576	1	0.999826
Nontoxin	ATPSyn-f	ATPSyn-f	0.999695	0.998854	0.674456	0.820931	0.99969	0.999531	0.998303	0.999521	0.99923	0.996602	0.998399	0.999913	0.999155	0.998232	1	0.999826	0.999756	0.998081	0.997865	0.999288	0.999396	0.999054	0.999779	0.962302	0.999978	0.999768	0.998564	0.791497	1	0.999415	1	0.999576	1	0.999826
Nontoxin	ATPSyn-g	ATPSyn-g	0.882064	0.998854	0.844137	0.897472	0.99969	0.951976	0.998303	0.999521	0.99923	0.912722	0.998399	0.999913	0.999155	0.998232	1	0.999826	0.999756	0.998081	0.997865	0.999288	0.999396	0.999054	0.999779	0.624638	0.999978	0.665465	0.981603	0.481243	1	0.999415	1	0.982066	1	0.999826
Nontoxin	ATPSyn-s	ATPSyn-s	0.999695	0.998854	0.954256	0.976249	0.99969	0.647088	0.998303	0.999521	0.99923	0.996602	0.998399	0.557293	0.896684	0.64116	1	0.999826	0.999756	0.998081	0.997865	0.999288	0.999396	0.999054	0.999779	0.757868	0.999978	0.999768	0.998564	0.818912	1	0.962645	1	0.899003	1	0.999826
Nontoxin	ATPSynLipid-1	ATPSynLipid-1	0.999695	0.998854	0.994302	0.993487	0.99969	0.999531	0.998303	0.999521	0.99923	0.996602	0.998399	0.999913	0.999155	0.998232	1	0.999826	0.999756	0.998081	0.997865	0.999288	0.999396	0.999054	0.999779	0.999772	0.999978	0.999768	0.998564	0.998348	1	0.999415	1	0.999576	1	0.999826
Nontoxin	ATPSynLipid-2	ATPSynLipid-2	0.796369	0.998854	0.994461	0.997104	0.99969	0.999531	0.998303	0.999521	0.99923	0.996602	0.998399	0.999913	0.999155	0.998232	1	0.999826	0.999756	0.998081	0.997865	0.999288	0.999396	0.999054	0.999779	0.993475	0.999978	0.999768	0.998564	0.92513	1	0.999415	1	0.999576	1	0.999826
Nontoxin	ATPSynLipid-4	ATPSynLipid-4	0.938813	0.998854	0.438947	0.597858	0.99969	0.999531	0.998303	0.999521	0.99923	0.996602	0.998399	0.999913	0.999155	0.998232	1	0.999826	0.999756	0.998081	0.997865	0.999288	0.999396	0.999054	0.896313	0.324701	0.999978	0.456837	0.8714	0.368378	1	0.858133	1	0.999576	1	0.999241
Nontoxin	ATPSynO	ATPSynO	0.708226	0.998854	0.846657	0.904279	0.99969	0.999531	0.998303	0.999521	0.99923	0.996602	0.998399	0.999913	0.999155	0.998232	1	0.999826	0.999756	0.998081	0.997865	0.999288	0.999396	0.999054	0.999779	0.999772	0.999978	0.999768	0.998564	0.854186	1	0.999415	1	0.999576	1	0.999826
Nontoxin	AuroraKin	AuroraKin	0.999695	0.998854	0.999025	0.99995	0.99969	0.999531	0.998303	0.999521	0.99923	0.996602	NA	0.999913	0.999155	0.998232	1	0.999826	0.999756	0.998081	0.997865	0.999288	0.999396	0.999054	0.999779	0.999772	0.999978	0.999768	0.998564	0.97274	1	0.999415	1	0.999576	1	0.999826
Nontoxin	Autophagy101	Autophagy101	0.999695	0.998854	0.888847	0.92444	0.99969	0.999531	0.998303	0.999521	0.99923	0.996602	NA	0.999913	0.999155	0.989553	1	0.999826	0.999756	0.998081	0.997865	0.999288	0.999396	0.999054	0.999779	0.999772	0.999978	0.999768	0.998564	0.933648	1	0.999415	1	0.999576	1	0.999826
Nontoxin	Autophagy5	Autophagy5	0.999695	0.998854	0.894988	0.92167	0.99969	0.999531	0.998303	0.999521	0.99923	0.996602	NA	0.999913	0.999155	0.998232	1	0.999826	0.999756	0.998081	0.997865	0.999288	0.999396	0.999054	0.999779	0.999772	0.999978	0.999768	0.998564	0.998348	1	0.999415	1	0.999576	1	0.999826
Nontoxin	AWP1	AWP1	0.999695	0.998854	0.93295	0.93366	0.99969	0.999531	0.998303	0.999521	0.99923	0.996602	NA	0.999913	0.999155	0.998232	1	0.999826	0.999756	0.998081	0.997865	0.999288	0.999396	0.999054	0.999779	0.999772	0.999978	0.999768	0.998564	0.98127	1	0.999415	1	0.999576	1	0.999826
Nontoxin	BAG3	BAG3	0.999695	0.998854	0.954256	0.958307	0.99969	0.999531	0.998303	0.999521	0.99923	0.996602	NA	0.999913	0.999155	0.998232	1	0.999826	0.999756	0.998081	0.997865	0.999288	0.999396	0.999054	0.999779	0.999772	0.999978	0.999768	0.998564	0.973028	1	0.999415	1	0.999576	1	0.999826
Nontoxin	Band5	Band5	0.999695	0.998854	0.579257	0.506159	0.99969	0.999531	0.998303	0.999521	0.99923	0.996602	NA	0.999913	0.999155	0.998232	1	0.999826	0.999756	0.998081	0.997865	0.999288	0.999396	0.999054	0.999779	0.853072	0.999978	0.999768	0.998564	0.897857	1	0.999415	1	0.999576	1	0.999826
Nontoxin	BarrierAutointegration	BarrierAutointegration	0.999695	0.998854	0.412986	0.627646	0.99969	0.999531	0.998303	0.999521	0.99923	0.996602	0.998399	0.999913	0.999155	0.998232	1	0.999826	0.999756	0.998081	0.997865	0.999288	0.999396	0.999054	0.999779	0.999772	0.999978	0.999768	0.998564	0.933648	1	0.999415	1	0.999576	1	0.999826
Nontoxin	Basigin	Basigin	0.999695	0.998854	0.707768	0.820931	0.99969	0.999531	0.998303	0.999521	0.99923	0.996602	0.998399	0.999913	0.999155	0.998232	1	0.999826	0.999756	0.998081	0.997865	0.999288	0.999396	0.999054	0.999779	0.999772	0.999978	0.999768	0.998564	0.960083	1	0.999415	1	0.999576	1	0.999826
Nontoxin	BAT1	BAT1	0.999695	0.998854	0.954256	0.975855	0.99969	0.999531	0.998303	0.999521	0.99923	0.996602	0.998399	0.999913	0.999155	0.998232	1	0.999826	0.999756	0.998081	0.997865	0.999288	0.999396	0.999054	0.999779	0.999772	0.999978	0.999768	0.998564	0.97274	1	0.999415	1	0.999576	1	0.999826
Nontoxin	Battenin	Battenin	0.999695	0.998854	0.414453	0.451487	0.99969	0.999531	0.998303	0.999521	0.99923	0.996602	NA	0.999913	0.999155	0.998232	1	0.999826	0.999756	0.998081	0.997865	0.999288	0.999396	0.999054	0.896313	0.501459	0.999978	0.999768	0.998564	0.897857	1	0.999415	1	0.999576	1	0.999826
Nontoxin	BaxInh1	BaxInh1	0.999695	0.998854	0.992134	0.993487	0.99969	0.999531	0.998303	0.999521	0.99923	0.996602	0.998399	0.999913	0.999155	0.998232	1	0.999826	0.999756	0.998081	0.997865	0.999288	0.999396	0.999054	0.999779	0.999772	0.999978	0.999768	0.998564	0.998348	1	0.999415	1	0.999576	1	0.999826
Nontoxin	BCAminotransferase	BCAminotransferase	0.789783	0.957204	0.818114	0.88034	0.99969	0.133593	0.998303	0.0221214	0.329456	0.152334	0.998399	0.0527753	0.964511	0.826336	0.152776	0.0282637	0.999756	0.998081	0.997865	0.999288	0.995005	0.999054	0.999779	0.052154	0.999978	0.0138291	0.594211	0.0549396	1	0.0187712	1	0.30977	0.773639	0.0184346
Nontoxin	BCell31	BCell31	0.999695	0.998854	0.341768	0.599493	0.99969	0.999531	0.50503	0.942402	0.99923	0.996602	0.998399	0.999913	0.999155	0.998232	1	0.999826	0.999756	0.998081	0.999084	0.999559	0.999396	0.999054	0.999779	0.999772	0.999978	0.600333	0.998564	0.933648	1	0.999415	1	0.999576	1	0.999826
Nontoxin	BCellRec29	BCellRec29	0.999695	0.998854	0.955313	0.976249	0.99969	0.992953	0.998303	0.999521	0.99923	0.996602	0.998399	0.999913	0.999155	0.872975	1	0.999826	0.999756	0.998081	0.997865	0.999288	0.999396	0.999054	0.999779	0.800661	0.999978	0.911352	0.998564	0.718198	1	0.999415	1	0.938653	1	0.999826
Nontoxin	Bcms1	Bcms1	0.999695	0.998854	0.636232	0.599493	0.99969	0.999531	0.998303	0.999521	0.99923	0.996602	NA	0.999913	0.999155	0.998232	1	0.999826	0.999756	0.998081	0.997865	0.999288	0.999396	0.999054	0.999779	0.999772	0.999978	0.999768	0.998564	0.955682	1	0.999415	1	0.999576	1	0.999826
Nontoxin	Beclin1	Beclin1	0.999695	0.998854	0.0943715	0.109988	0.99969	0.999531	0.998303	0.999521	0.99923	0.996602	NA	0.999913	0.999155	0.998232	1	0.999826	0.999756	0.998081	0.997865	0.999288	0.999396	0.999054	0.659748	0.141735	0.999978	0.353542	0.976615	0.331927	1	0.999415	1	0.999576	1	0.999826
Nontoxin	BEN7	BEN7	0.999695	0.998854	0.99421	0.993487	0.99969	0.999531	0.998303	0.999521	0.99923	0.996602	NA	0.999913	0.999155	0.998232	1	0.999826	0.999756	0.998081	0.997865	0.999288	0.999396	0.999054	0.999779	0.999772	0.999978	0.999768	0.998564	0.998348	1	0.999415	1	0.999576	1	0.999826
Nontoxin	BET1	BET1	0.999695	0.998854	0.820186	0.830508	0.99969	0.999531	0.998303	0.999521	0.99923	0.996602	NA	0.999913	0.999155	0.998232	1	0.999826	0.999756	0.998081	0.997865	0.999288	0.999396	0.999054	0.999779	0.988388	0.999978	0.999768	0.998564	0.821812	1	0.999415	1	0.999576	1	0.999826
Nontoxin	BetaCentractin	BetaCentractin	0.999695	0.998854	0.94987	0.958307	0.99969	0.999531	0.998303	0.999521	0.99923	0.996602	NA	0.999913	0.999155	0.998789	1	0.999826	0.999756	0.998081	0.997865	0.999288	0.999396	0.999054	0.999779	0.999772	0.999978	0.999768	0.998564	0.998348	1	0.999415	1	0.999576	1	0.999826
Nontoxin	Bifunctional	Bifunctional	0.999695	0.998854	0.906544	0.93366	0.545393	0.504637	0.998303	0.999521	0.99923	0.98539	NA	0.831845	0.999155	0.998232	1	0.999826	0.999756	0.998081	0.997865	0.999288	0.999396	0.999054	0.999779	0.999772	0.999978	0.999768	0.998564	0.933648	1	0.999415	1	0.999576	1	0.999826
Nontoxin	Bifunctional-PURH	Bifunctional-PURH	0.999695	0.998854	0.999025	0.997415	0.99969	0.999531	0.998303	0.999521	0.99923	0.996602	NA	0.999913	0.999155	0.998232	1	0.999826	0.999756	0.998081	0.997865	0.999288	0.999396	0.999054	0.999779	0.999772	0.999978	0.999768	0.998564	0.998348	1	0.999415	1	0.999576	1	0.999826
Nontoxin	Bifunctional2	Bifunctional2	0.999695	0.998854	0.865864	0.841349	0.99969	0.999531	0.998303	0.999521	0.99923	0.996602	NA	0.999913	0.999155	0.998232	1	0.999826	0.999756	0.998081	0.997885	0.999288	0.999396	0.999054	0.999779	0.999772	0.999978	0.999768	0.998564	0.998348	1	0.999415	1	0.999576	1	0.999826
Nontoxin	Biglycan	Biglycan	0.938813	0.998854	0.954256	0.965024	0.99969	0.999531	0.998303	0.999521	0.99923	0.996602	0.998399	0.999913	0.996803	0.930012	1	0.999826	0.999756	0.998081	0.319356	0.292396	0.999396	0.256629	0.999779	0.959149	0.999978	0.999768	0.998564	0.888271	1	0.999415	1	0.999576	1	0.999826
Nontoxin	Biogenesis	Biogenesis	0.999695	0.998854	0.993689	0.997104	0.99969	0.999531	0.998303	0.999521	0.99923	0.996602	0.998399	0.999913	0.999155	0.998232	1	0.999826	0.999756	0.998081	0.997865	0.999288	0.999396	0.999054	0.999779	0.999772	0.999978	0.999768	0.998564	0.947038	1	0.999415	1	0.999576	1	0.999826
Nontoxin	Biogenesis10	Biogenesis10	0.999695	0.998854	0.744904	0.627646	0.99969	0.999531	0.998303	0.999521	0.99923	0.996602	NA	0.999913	0.999155	0.998232	1	0.999826	0.999756	0.998081	0.997885	0.999288	0.999396	0.999054	0.999779	0.74269	0.999978	0.767524	0.998564	0.553169	1	0.999415	1	0.999576	1	0.999826
Nontoxin	BiPGlyMutase	BiPGlyMutase	0.999695	0.998854	0.670885	0.684552	0.99969	0.999531	0.998303	0.999521	0.99923	0.996602	NA	0.999913	0.999155	0.998232	1	0.999826	0.999756	0.998081	0.997865	0.999288	0.995005	0.868472	0.999779	0.999772	0.98232	0.60186	0.998564	0.947038	1	0.999415	1	0.999576	1	0.999826
Nontoxin	BladderCancer	BladderCancer	0.999695	0.998854	0.998662	0.99995	0.99969	0.999531	0.998303	0.999521	0.99923	0.996602	NA	0.999913	0.999155	0.998232	1	0.999826	0.999756	0.998081	0.997865	0.999288	0.999396	0.999054	0.999779	0.999772	0.999978	0.999768	0.998564	0.998348	1	0.999415	1	0.999576	1	0.999826
Nontoxin	boIA2	boIA2	0.999695	0.998854	0.294459	0.486406	0.99969	0.999531	0.998303	0.999521	0.99923	0.996602	0.998399	0.999913	0.999155	0.998232	1	0.999826	0.999756	0.998081	0.997865	0.999288	0.999396	0.999054	0.999779	0.619965	0.999978	0.658211	0.981603	0.4361	1	0.999415	1	0.999576	1	0.999826
Nontoxin	BrainAngioInh1	BrainAngioInh1	0.999695	0.998854	0.627411	0.723225	0.99969	0.999531	0.998303	0.999521	0.99923	0.996602	0.961273	0.999913	0.999155	0.998232	1	0.999826	0.999756	0.998081	0.997885	0.999288	0.999396	0.999054	0.999779	0.999772	0.999978	0.835686	0.998564	0.888611	1	0.999415	1	0.999576	1	0.999826
Nontoxin	BrainI3	BrainI3	0.999695	0.998854	0.670089	0.700686	0.99969	0.999531	0.998303	0.999521	0.99923	0.996602	NA	0.999913	0.999155	0.998232	1	0.999826	0.999756	0.998081	0.997865	0.999288	0.999396	0.999054	0.999779	0.98449	0.999978	0.999768	0.998564	0.843112	1	0.999415	1	0.999576	1	0.999826
Nontoxin	BRCC36	BRCC36	0.999695	0.998854	0.426813	0.407464	0.99969	0.999531	0.998303	0.999521	0.99923	0.958179	NA	0.999913	0.999155	0.998232	1	0.999826	0.999756	0.998081	0.997865	0.999288	0.999396	0.999054	0.999779	0.559042	0.999978	0.454923	0.998564	0.393942	1	0.999415	1	0.999576	1	0.999826
Nontoxin	BRICK1	BRICK1	0.999695	0.998854	0.648124	0.738117	0.99969	0.999531	0.998303	0.999521	0.99923	0.996602	0.998399	0.999913	0.999155	0.998232	1	0.999826	0.999756	0.998081	0.997865	0.999288	0.999396	0.999054	0.999779	0.999772	0.999978	0.999768	0.998564	0.998348	1	0.999415	1	0.999576	1	0.999826
Nontoxin	BRISC	BRISC	0.999695	0.998854	0.912951	0.93366	0.99969	0.999531	0.998303	0.999521	0.99923	0.996602	NA	0.999913	0.999155	0.998232	1	0.999826	0.999756	0.998081	0.997865	0.999288	0.999396	0.999054	0.938182	0.684782	0.999978	0.999768	0.998564	0.998348	1	0.831428	1	0.999576	1	0.999826
Nontoxin	Bromodomain7	Bromodomain7	0.999695	0.998854	0.954256	0.970431	0.99969	0.999531	0.998303	0.999521	0.99923	0.996602	NA	0.999913	0.999155	0.998232	1	0.999826	0.999756	0.998081	0.997865	0.999288	0.999396	0.999054	0.999779	0.999772	0.999978	0.999768	0.998564	0.998348	1	0.999415	1	0.999576	1	0.999826
Nontoxin	BTG1	BTG1	0.999695	0.998854	0.982681	0.986555	0.99969	0.999531	0.998303	0.999521	0.99923	0.996602	NA	0.999913	0.999155	0.998232	1	0.999826	0.999756	0.998081	0.997865	0.999288	0.999396	0.999054	0.999779	0.999772	0.999978	0.999768	0.998564	0.998348	1	0.999415	1	0.999576	1	0.999826
Nontoxin	BTG2	BTG2	0.999695	0.998854	0.314058	0.502364	0.99969	0.47155	0.718453	0.43896	0.329456	0.535312	0.998399	0.999913	0.81823	0.872975	1	0.999826	0.999756	0.998081	0.997865	0.999288	0.999396	0.999054	0.999779	0.170438	0.999978	0.330255	0.433904	0.254421	1	0.769183	1	0.55473	1	0.999826
Nontoxin	BUD31	BUD31	0.999695	0.998854	0.911431	0.955399	0.99969	0.999531	0.998303	0.999521	0.99923	0.996602	0.998399	0.999913	0.999155	0.998232	1	0.999826	0.999756	0.998081	0.997865	0.999288	0.999396	0.999054	0.999779	0.999772	0.999978	0.999768	0.998564	0.98127	1	0.999415	1	0.999576	1	0.999826
Nontoxin	Bystin	Bystin	0.999695	0.998854	0.906183	0.92444	0.99969	0.999531	0.998303	0.999521	0.99923	0.996602	NA	0.999913	0.999155	0.998232	1	0.999826	0.999756	0.998081	0.997865	0.999288	0.999396	0.999054	0.999779	0.999772	0.999978	0.999768	0.998564	0.923899	1	0.999415	1	0.999576	1	0.999826
Nontoxin	c-Myc	c-Myc	0.999695	0.998854	0.826246	0.770593	0.99969	0.999531	0.998303	0.999521	0.99923	0.996602	0.998399	0.999913	0.999155	0.998232	1	0.999826	0.999756	0.880335	0.997865	0.659219	0.999396	0.730439	0.000696592	0.00109255	0.999978	0.999768	0.998564	0.923899	0.00485046	0.00773546	0.291622	0.161771	1	0.999826
Nontoxin	C11orf67	C11orf67	0.999695	0.998854	0.894988	0.92444	0.99969	0.999531	0.998303	0.999521	0.99923	0.996602	0.998399	0.999913	0.999155	0.998232	1	0.999826	0.999756	0.998081	0.997865	0.999288	0.999396	0.999054	0.999779	0.999772	0.999978	0.999768	0.998564	0.981425	1	0.999415	1	0.999899	1	0.999826
Nontoxin	C11orf73	C11orf73	0.999695	0.998854	0.991568	0.996881	0.99969	0.999531	0.998303	0.999521	0.99923	0.996602	0.998399	0.999913	0.999155	0.998232	1	0.999826	0.999756	0.998081	0.997865	0.999288	0.999396	0.999054	0.999779	0.999772	0.999978	0.999768	0.998564	0.998348	1	0.999415	1	0.999576	1	0.999826
Nontoxin	C12orf23	C12orf23	0.884816	0.998854	0.708926	0.805142	0.99969	0.999531	0.998303	0.999521	0.99923	0.996602	NA	0.999913	0.999155	0.998232	1	0.999826	0.999756	0.998081	0.997865	0.999288	0.999396	0.999054	0.999779	0.522395	0.999978	0.60186	0.998564	0.474703	1	0.733685	1	0.999576	1	0.989971
Nontoxin	C12orf73	C12orf73	0.999695	0.998854	0.902547	0.88034	0.99969	0.999531	0.998303	0.999521	0.99923	0.996602	NA	0.999913	0.999155	0.998232	1	0.999826	0.999756	0.998081	0.997865	0.999288	0.999396	0.999054	0.999779	0.948869	0.999978	0.999768	0.998564	0.801362	1	0.999415	1	0.999576	1	0.999826
Nontoxin	C14orf166	C14orf166	0.999695	0.998854	0.558313	0.69606	0.99969	0.999531	0.998303	0.999521	0.99923	0.996602	0.998399	0.999913	0.999155	0.998232	1	0.999826	0.999756	0.998081	0.997865	0.999288	0.999396	0.999054	0.999779	0.999772	0.999978	0.999768	0.998564	0.933648	1	0.999415	1	0.999576	1	0.999826
Nontoxin	C15orf40	C15orf40	0.999695	0.998854	0.845281	0.882316	0.99969	0.999531	0.998303	0.999521	0.99923	0.996602	NA	0.999913	0.999155	0.998232	1	0.999826	0.999756	0.998081	0.997865	0.999288	0.999396	0.999054	0.999779	0.999772	0.999978	0.999768	0.998564	0.998348	1	0.999415	1	0.999576	1	0.999826
Nontoxin	C16orf80	C16orf80	0.999695	0.998854	0.906544	0.927793	0.99969	0.999531	0.998303	0.999521	0.99923	0.996602	0.998399	0.999913	0.999155	0.998232	1	0.999826	0.999756	0.998081	0.997865	0.999288	0.999396	0.999054	0.999779	0.999772	0.999978	0.999768	0.998564	0.998348	1	0.999415	1	0.999576	1	0.999826
Nontoxin	C16orf87	C16orf87	0.999695	0.998854	0.702558	0.627646	0.99969	0.999531	0.998303	0.999521	0.99923	0.996602	NA	0.999913	0.999155	0.998232	1	0.999826	0.999756	0.998081	0.997865	0.999288	0.999396	0.999054	0.999779	0.988388	0.999978	0.802611	0.998564	0.824653	1	0.999415	1	0.999576	1	0.999826
Nontoxin	C17orf37	C17orf37	0.999695	0.998854	0.143704	0.31392	0.99969	0.999531	0.998303	0.999521	0.99923	0.996602	0.998399	0.999913	0.999155	0.998232	1	0.999826	0.999756	0.998081	0.997865	0.999288	0.999396	0.999054	0.896313	0.658963	0.999978	0.775596	0.998564	0.813121	1	0.999415	1	0.999576	1	0.999826
Nontoxin	C18orf32	C18orf32	0.999695	0.998854	0.845281	0.884566	0.99969	0.999531	0.989594	0.999521	0.99923	0.996602	0.998399	0.999913	0.999155	0.998232	1	0.999826	0.999756	0.998081	0.997865	0.999288	0.999396	0.999054	0.999779	0.999772	0.999978	0.999768	0.998564	0.998348	1	0.999415	1	0.999576	1	0.999826
Nontoxin	C19orf60	C19orf60	0.999695	0.998854	0.894988	0.928831	0.99969	0.999531	0.924123	0.602832	0.99923	0.996602	0.206736	0.135822	0.999155	0.998232	1	0.999826	0.185826	0.0970683	0.997865	0.999288	0.999396	0.16209	0.999779	0.999772	0.999978	0.591415	0.998564	0.998348	0.806987	0.156849	1	0.999576	1	0.999826
Nontoxin	C1orf123	C1orf123	0.999695	0.998854	0.999025	0.99995	0.99969	0.999531	0.998303	0.999521	0.99923	0.996602	NA	0.999913	0.999155	0.998232	1	0.999826	0.999756	0.998081	0.997865	0.999288	0.999396	0.999054	0.999779	0.999772	0.999978	0.999768	0.998564	0.998348	1	0.999415	1	0.999576	1	0.999826
Nontoxin	C1orf163	C1orf163	0.999695	0.998854	0.794316	0.676573	0.99969	0.999531	0.998303	0.999521	0.99923	0.996602	NA	0.999913	0.999155	0.998232	1	0.999826	0.999756	0.998081	0.997865	0.999288	0.999396	0.999054	0.999779	0.955705	0.999978	0.999768	0.998564	0.888271	1	0.999415	1	0.999576	1	0.999826
Nontoxin	C1orf31	C1orf31	0.999695	0.998854	0.970573	0.976249	0.99969	0.999531	0.998303	0.999521	0.99923	0.996602	NA	0.999913	0.999155	0.998232	1	0.999826	0.999756	0.998081	0.997865	0.999288	0.999396	0.999054	0.999779	0.999772	0.999978	0.999768	0.998564	0.998348	1	0.999415	1	0.999576	1	0.999826
Nontoxin	C1orf43-2	C1orf43-2	0.999695	0.998854	0.603931	0.605637	0.99969	0.999531	0.998303	0.999521	0.99923	0.996602	NA	0.999913	0.999155	0.998232	1	0.999826	0.999756	0.998081	0.997865	0.999288	0.999396	0.999054	0.453098	0.113326	0.999978	0.999768	0.998564	0.998348	1	0.605408	1	0.683911	1	0.999826
Nontoxin	C20orf24	C20orf24	0.999695	0.998854	0.867517	0.898611	0.99969	0.999531	0.998303	0.999521	0.99923	0.996602	NA	0.999913	0.999155	0.998232	1	0.999826	0.999756	0.998081	0.997865	0.999288	0.999396	0.999054	0.999779	0.999772	0.999978	0.999768	0.998564	0.933648	1	0.999415	1	0.999576	1	0.999826
Nontoxin	C20orf30	C20orf30	0.999695	0.998854	0.994461	0.997415	0.99969	0.999531	0.998303	0.999521	0.99923	0.996602	0.998399	0.999913	0.999155	0.998232	1	0.999826	0.999756	0.998081	0.997865	0.999288	0.999396	0.999054	0.999779	0.999772	0.999978	0.999768	0.998564	0.998348	1	0.999415	1	0.999576	1	0.999826
Nontoxin	C20orf4	C20orf4	0.816913	0.957204	0.867517	0.885682	0.99969	0.999531	0.998303	0.969742	0.99923	0.996602	NA	0.978186	0.999155	0.998232	1	0.999826	0.999756	0.998081	0.997865	0.999288	0.999396	0.999054	0.999779	0.999772	0.999978	0.577628	0.998564	0.955682	1	0.869385	1	0.999576	1	0.999241
Nontoxin	C20orf43	C20orf43	0.999695	0.998854	0.906544	0.933985	0.99969	0.999531	0.998303	0.999521	0.99923	0.996602	0.998399	0.999913	0.999155	0.999049	1	0.999826	0.999756	0.998081	0.997865	0.999288	0.999396	0.999054	0.999779	0.999772	0.999978	0.999768	0.998564	0.998348	1	0.999415	1	0.999576	1	0.999826
Nontoxin	C20orf72	C20orf72	0.999695	0.998854	0.954256	0.958307	0.99969	0.837545	0.998303	0.999521	0.99923	0.996602	NA	0.843381	0.999155	0.998232	1	0.999826	0.999756	0.998081	0.997865	0.999288	0.999396	0.999054	0.999779	0.999772	0.999978	0.999768	0.998564	0.998348	1	0.999415	1	0.999576	1	0.999826
Nontoxin	C21orf59	C21orf59	0.999695	0.998854	0.869426	0.91625	0.99969	0.999531	0.998303	0.999521	0.99923	0.996602	NA	0.999913	0.999155	0.998232	1	0.999826	0.999756	0.998081	0.997865	0.999288	0.999396	0.999054	0.999779	0.915832	0.999978	0.903439	0.998564	0.854186	1	0.835006	1	0.999576	1	0.999826
Nontoxin	C22orf25	C22orf25	0.999695	0.998854	0.994302	0.997104	0.99969	0.999531	0.998303	0.999521	0.99923	0.996602	NA	0.999913	0.999155	0.998232	1	0.999826	0.999756	0.998081	0.997865	0.999288	0.999396	0.999054	0.999779	0.999772	0.999978	0.999768	0.998564	0.998348	1	0.999415	1	0.999576	1	0.999826
Nontoxin	C22orf28	C22orf28	0.999695	0.998854	0.954256	0.975674	0.99969	0.999531	0.998303	0.999521	0.99923	0.996602	NA	0.999913	0.999155	0.998232	1	0.999826	0.999756	0.998081	0.997865	0.999288	0.999396	0.999054	0.999779	0.999772	0.999978	0.999768	0.998564	0.97274	1	0.999415	1	0.999576	1	0.999826
Nontoxin	C2orf54	C2orf54	0.51772	0.565795	0.954256	0.95072	0.99969	0.411466	0.998303	0.602832	0.99923	0.837087	NA	0.228648	0.884959	0.528126	1	0.488385	0.999756	0.998081	0.997865	0.999288	0.999396	0.999054	0.999779	0.397142	0.999978	0.454923	0.998564	0.411333	1	0.582057	1	0.644392	1	0.833115
Nontoxin	C2orf64	C2orf64	0.91948	0.998854	0.93295	0.958307	0.99969	0.999531	0.998303	0.999521	0.99923	0.996602	0.998399	0.999913	0.999155	0.998232	1	0.999826	0.999756	0.998081	0.997865	0.999288	0.999396	0.999054	0.999779	0.999772	0.999978	0.999768	0.998564	0.897857	1	0.999415	1	0.999576	1	0.999826
Nontoxin	C3HC4ZF	C3HC4ZF	0.999695	0.998854	0.999025	0.99995	0.99969	0.999531	0.998303	0.999521	0.99923	0.996602	NA	0.999913	0.999155	0.998232	1	0.999826	0.999756	0.998081	0.997865	0.999288	0.999396	0.999054	0.999779	0.999772	0.999978	0.999768	0.998564	0.998348	1	0.999415	1	0.999576	1	0.999826
Nontoxin	C3orf19-2	C3orf19-2	0.999695	0.998854	0.97799	0.981502	0.99969	0.999531	0.998303	0.999521	0.99923	0.996602	NA	0.999913	0.999155	0.998232	1	0.999826	0.999756	0.998081	0.997865	0.999288	0.999396	0.999054	0.999779	0.999772	0.999978	0.999768	0.998564	0.955682	1	0.999415	1	0.999576	1	0.999826
Nontoxin	C3orf26	C3orf26	0.999695	0.998854	0.954256	0.958307	0.99969	0.999531	0.998303	0.999521	0.99923	0.996602	NA	0.999913	0.999155	0.998232	1	0.999826	0.999756	0.998081	0.997865	0.999288	0.999396	0.999054	0.999779	0.999772	0.999978	0.999768	0.998564	0.998348	1	0.999415	1	0.999576	1	0.999826
Nontoxin	C3orf32	C3orf32	0.999695	0.998854	0.7929	0.830508	0.99969	0.999531	0.998303	0.509153	0.99923	0.996602	NA	0.457465	0.999155	0.998232	1	0.999826	0.385839	0.0802156	0.997865	0.999288	0.999396	0.114567	0.999779	0.987495	0.999978	0.415539	0.998564	0.890177	0.806987	0.25933	1	0.999576	1	0.999826
Nontoxin	C3orf78	C3orf78	0.999695	0.998854	0.845281	0.893345	0.99969	0.999531	0.998303	0.999521	0.99923	0.996602	0.998399	0.999913	0.999155	0.998232	1	0.999826	0.999756	0.998081	0.997865	0.999288	0.999396	0.999054	0.999779	0.846273	0.999978	0.999768	0.998564	0.923899	1	0.893248	1	0.999576	1	0.999826
Nontoxin	C3PAT4	C3PAT4	0.999695	0.998854	0.812541	0.827981	0.99969	0.999531	0.998303	0.999521	0.99923	0.996602	NA	0.999913	1	0.999049	1	0.999826	0.999756	0.998081	0.997865	0.999288	0.999396	0.999054	0.999779	0.999772	0.999978	0.999768	0.998564	0.998348	1	0.999415	1	0.999576	1	0.999826
Nontoxin	C4orf29	C4orf29	0.999695	0.998854	0.965209	0.965745	0.99969	0.999531	0.998303	0.999521	0.99923	0.996602	NA	0.999913	0.999155	0.998232	1	0.999826	0.999756	0.998081	0.997865	0.999288	0.999396	0.999054	0.999779	0.999772	0.999978	0.999768	0.998564	0.959316	1	0.999415	1	0.999576	1	0.999826
Nontoxin	C4orf34	C4orf34	0.999695	0.998854	0.865864	0.928831	0.99969	0.999531	0.998303	0.999521	0.99923	0.996602	0.998399	0.999913	0.999155	0.998232	1	0.999826	0.999756	0.998081	0.997865	0.999288	0.999396	0.999054	0.999779	0.999772	0.999978	0.999768	0.998564	0.998348	1	0.999415	1	0.999576	1	0.999826
Nontoxin	C4orf43	C4orf43	0.999695	0.998854	0.921956	0.92444	0.99969	0.999531	0.998303	0.999521	0.99923	0.996602	NA	0.999913	0.999155	0.998232	1	0.999826	0.999756	0.998081	0.997865	0.999288	0.999396	0.999054	0.999779	0.999772	0.999978	0.999768	0.998564	0.998348	1	0.999415	1	0.999576	1	0.999826
Nontoxin	C4orf52	C4orf52	0.91948	0.998854	0.476139	0.611037	0.99969	0.347886	0.998303	0.364611	0.266452	0.44873	0.998399	0.814713	0.58771	0.784121	1	0.999826	0.999756	0.998081	0.559105	0.891521	0.999396	0.995172	0.999779	0.0982117	0.999978	0.219086	0.446292	0.141884	1	0.464619	1	0.365547	1	0.999241
Nontoxin	C5orf43	C5orf43	0.999695	0.998854	0.0970144	0.2789	0.99969	0.999531	0.998303	0.999521	0.99923	0.996602	0.998399	0.999913	0.999155	0.998232	1	0.999826	0.999756	0.998081	0.997865	0.999288	0.999396	0.999054	0.999779	0.624276	0.999978	0.721396	0.998564	0.669148	1	0.999415	1	0.999576	1	0.999826
Nontoxin	C5orf51	C5orf51	0.999695	0.998854	0.954256	0.958307	0.99969	0.999531	0.998303	0.999521	0.99923	0.996602	0.998399	0.999913	0.999155	0.998232	1	0.999826	0.999756	0.998081	0.997865	0.999288	0.999396	0.999054	0.999779	0.999772	0.999978	0.999768	0.998564	0.933648	1	0.999415	1	0.999576	1	0.999826
Nontoxin	C6orf106	C6orf106	0.999695	0.998854	0.928482	0.924852	0.99969	0.999531	0.998303	0.999521	0.99923	0.996602	NA	0.999913	0.999155	0.998232	1	0.999826	0.999756	0.998081	0.997865	0.999288	0.999396	0.999054	0.999779	0.999772	0.999978	0.999768	0.998564	0.998348	1	0.999415	1	0.999576	1	0.999826
Nontoxin	C6orf115	C6orf115	0.435734	0.722611	0.871629	0.882316	0.99969	0.744303	0.885744	0.364611	0.99923	0.996602	NA	0.25546	0.440722	0.664876	0.293487	0.368346	0.999756	0.998081	0.997865	0.999288	0.999396	0.999054	0.999779	0.754539	0.999978	0.332206	0.998564	0.95764	1	0.443609	1	0.899003	0.871272	0.545266
Nontoxin	C6orf120	C6orf120	0.999695	0.998854	0.994302	0.994585	0.99969	0.999531	0.998303	0.999521	0.99923	0.996602	NA	0.999913	0.999155	0.998232	1	0.999826	0.999756	0.998081	0.997865	0.999288	0.999396	0.999054	0.999779	0.999772	0.999978	0.999768	0.998564	0.998348	1	0.999415	1	0.999576	1	0.999826
Nontoxin	C6orf125	C6orf125	0.999695	0.998854	0.732341	0.765671	0.99969	0.999531	0.998303	0.999521	0.99923	0.996602	NA	0.999913	0.999155	0.998232	1	0.999826	0.999756	0.998081	0.997865	0.999288	0.999396	0.999054	0.999779	0.999772	0.999978	0.999768	0.998564	0.996565	1	0.999415	1	0.999576	1	0.999826
Nontoxin	C6orf35	C6orf35	0.999695	0.998854	0.894988	0.92444	0.99969	0.931607	0.998303	0.999521	0.99923	0.996602	NA	0.978186	0.999155	0.826336	1	0.999826	0.999756	0.998081	0.559105	0.2299	0.999396	0.21633	0.999779	0.881362	0.999978	0.999768	0.998564	0.998348	1	0.999415	1	0.999576	1	0.999826
Nontoxin	C6orf57	C6orf57	0.999695	0.998854	0.900686	0.933985	0.99969	0.999531	0.998303	0.999521	0.99923	0.996602	0.998399	0.999913	0.999155	0.999049	1	0.999826	0.999756	0.998081	0.997865	0.999288	0.999396	0.999054	0.999779	0.999772	0.999978	0.999768	0.998564	0.998348	1	0.999415	1	0.999576	1	0.999826
Nontoxin	C6orf62	C6orf62	0.999695	0.998854	0.884802	0.92444	0.99969	0.999531	0.998303	0.999521	0.99923	0.996602	0.998399	0.999913	0.999155	0.998232	1	0.999826	0.999756	0.998081	0.997865	0.999288	0.999396	0.999054	0.999779	0.999772	0.999978	0.999768	0.998564	0.977794	1	0.999415	1	0.999576	1	0.999826
Nontoxin	C7orf42	C7orf42	0.938813	0.998854	0.545096	0.583328	0.99969	0.999531	0.998303	0.364611	0.99923	0.996602	NA	0.999913	0.999155	0.998232	1	0.999826	0.999756	0.898502	0.997865	0.999288	0.999396	0.880368	0.999779	0.999772	0.999978	0.322638	0.998564	0.998348	1	0.921318	1	0.999576	1	0.999826
Nontoxin	C7orf55	C7orf55	0.999695	0.998854	0.975369	0.985563	0.99969	0.999531	0.998303	0.999521	0.99923	0.996602	0.998399	0.999913	0.999155	0.998232	1	0.999826	0.999756	0.998081	0.997865	0.999288	0.999396	0.999054	0.999779	0.999772	0.999978	0.999768	0.998564	0.959316	1	0.999415	1	0.999576	1	0.999826
Nontoxin	C8orf42	C8orf42	0.999695	0.998854	0.954256	0.95072	0.99969	0.999531	0.998303	0.999521	0.99923	0.996602	NA	0.999913	0.999155	0.998232	1	0.999826	0.999756	0.998081	0.997865	0.999288	0.999396	0.999054	0.999779	0.999772	0.999978	0.999768	0.998564	0.998348	1	0.999415	1	0.999576	1	0.999826
Nontoxin	C8orf59	C8orf59	0.944383	0.998854	0.994302	0.997104	0.99969	0.999531	0.998303	0.999521	0.99923	0.996602	0.998399	0.999913	0.999155	0.998232	1	0.999826	0.999756	0.998081	0.997865	0.999288	0.999396	0.999054	0.999779	0.999772	0.999978	0.870446	0.998564	0.888611	1	0.999415	1	0.999576	1	0.999826
Nontoxin	C9orf46	C9orf46	0.944383	0.998854	0.738601	0.820931	0.99969	0.999531	0.998303	0.999521	0.99923	0.98539	0.998399	0.999913	0.999155	0.998232	1	0.999826	0.999756	0.998081	0.997865	0.999288	0.999396	0.999054	0.999779	0.653879	0.999978	0.636615	0.998564	0.441679	1	0.999415	1	0.999576	1	0.999826
Nontoxin	C9orf85	C9orf85	0.999695	0.998854	0.994461	0.997104	0.99969	0.999531	0.998303	0.999521	0.99923	0.996602	0.998399	0.999913	0.999155	0.998232	1	0.999826	0.999756	0.776022	0.997865	0.999288	0.999396	0.880368	0.999779	0.999772	0.999978	0.999768	0.998564	0.998348	1	0.999415	1	0.999576	1	0.999826
Nontoxin	Cab45	Cab45	0.999695	0.998854	0.498965	0.694582	0.99969	0.999531	0.998303	0.999521	0.99923	0.996602	0.998399	0.999913	0.999155	0.998232	1	0.999826	0.999756	0.998081	0.997865	0.999288	0.999396	0.999054	0.999779	0.999772	0.999978	0.999768	0.998564	0.959316	1	0.999415	1	0.999576	1	0.999826
Nontoxin	CaBinding-p22	CaBinding-p22	0.999695	0.998854	0.954256	0.965024	0.99969	0.999531	0.998303	0.999521	0.99923	0.996602	0.998399	0.999913	0.999155	0.998232	1	0.999826	0.999756	0.998081	0.997865	0.999288	0.999396	0.999054	0.999779	0.999772	0.999978	0.999768	0.998564	0.998348	1	0.999415	1	0.999576	1	0.999826
Nontoxin	CaBinding39	CaBinding39	0.999695	0.998854	0.906544	0.93366	0.99969	0.999531	0.998303	0.999521	0.99923	0.996602	0.998399	0.999913	0.999155	0.998232	1	0.999826	0.999756	0.998081	0.997865	0.999288	0.999396	0.999054	0.999779	0.999772	0.999978	0.999768	0.998564	0.998348	1	0.999415	1	0.999576	1	0.999826
Nontoxin	CaChannel1	CaChannel1	0.999695	0.998854	0.846657	0.897472	0.99969	0.999531	0.998303	0.999521	0.99923	0.996602	NA	0.999913	0.999155	0.998232	1	0.999826	0.999756	0.998081	0.997865	0.999288	0.999396	0.999054	0.999779	0.999772	0.999978	0.999768	0.998564	0.998348	1	0.999415	1	0.999576	1	0.999826
Nontoxin	CaIntBind1	CaIntBind1	0.999695	0.998854	0.810127	0.86561	0.99969	0.999531	0.998303	0.999521	0.99923	0.996602	0.998399	0.999913	0.999155	0.998232	1	0.999826	0.999756	0.998081	0.997865	0.999288	0.999396	0.999054	0.999779	0.999772	0.999978	0.999768	0.998564	0.998348	1	0.999415	1	0.999576	1	0.999826
Nontoxin	CalbindinD28K	CalbindinD28K	0.999695	0.998854	0.164488	0.385776	0.99969	0.595225	0.998303	0.724835	0.331322	0.642729	0.998399	0.999913	0.913	0.99821	1	0.999826	0.999756	0.998081	0.997865	0.999288	0.999396	0.999054	0.999779	0.114536	0.999978	0.157826	0.386289	0.0996781	1	0.858133	1	0.855846	1	0.999826
Nontoxin	Calcineurin-B1	Calcineurin-B1	0.999695	0.998854	0.939307	0.953521	0.99969	0.999531	0.998303	0.999521	0.99923	0.996602	NA	0.999913	0.999155	0.998232	1	0.999826	0.999756	0.998081	0.997865	0.999288	0.999396	0.999054	0.999779	0.999772	0.999978	0.999768	0.998564	0.998348	1	0.999415	1	0.999576	1	0.999826
Nontoxin	Calcyphosin2	Calcyphosin2	0.999695	0.998854	0.865864	0.893735	0.99969	0.999531	0.998303	0.999521	0.99923	0.996602	NA	0.999913	0.999155	0.998232	1	0.999826	0.999756	0.998081	0.997865	0.999288	0.999396	0.999054	0.999779	0.999772	0.999978	0.999768	0.998564	0.888271	1	0.999415	1	0.999576	1	0.999826
Nontoxin	Calcyphosine	Calcyphosine	0.999695	0.998854	0.969579	0.976249	0.99969	0.999531	0.998303	0.999521	0.99923	0.996602	NA	0.999913	0.999155	0.998232	1	0.999826	0.999756	0.998081	0.997865	0.999288	0.999396	0.999054	0.999779	0.999772	0.999978	0.999768	0.998564	0.998802	1	0.999415	1	0.999576	1	0.999826
Nontoxin	Calglandulin	Calglandulin	0.999695	0.998854	0.894988	0.887026	0.0129471	0.209351	0.998303	0.999521	0.99923	0.996602	8.31369e-05	0.0200177	0.628035	0.998232	0.596232	0.999826	NA	0.672987	NA	0.999288	NA	0.892188	0.839439	0.77209	0.999978	0.939808	0.998564	0.959316	0.462308	0.252502	1	0.999576	1	0.999826
Nontoxin	calmegin	calmegin	0.961051	0.998854	0.954256	0.956	0.99969	0.999531	0.998303	0.999521	0.99923	0.996602	NA	0.999913	0.999155	0.998232	1	0.999826	0.999756	0.998081	0.997865	0.999288	0.999396	0.999054	0.999779	0.884585	0.999978	0.64941	0.998564	0.683367	1	0.860807	1	0.999576	1	0.972777
Nontoxin	Calmod	Calmod	0.999695	0.998854	0.867517	0.830508	0.753863	0.488077	0.998303	0.999521	0.99923	0.996602	0.661441	0.691275	0.999155	0.998232	1	0.999826	NA	0.998081	NA	0.999288	NA	0.999054	0.999779	0.887172	0.999978	0.999768	0.998564	0.957819	1	0.999415	1	0.999576	1	0.999826
Nontoxin	Calmodulin-1	Calmodulin-1	0.999695	0.998854	0.99421	0.997104	0.99969	0.999531	0.998303	0.999521	0.99923	0.996602	0.998399	0.999913	0.999155	0.998232	1	0.999826	0.999756	0.998081	0.997865	0.999288	0.999396	0.999054	0.999779	0.999772	0.999978	0.999768	0.998564	0.998348	1	0.999415	1	0.999899	1	0.999826
Nontoxin	Calmodulin-2	Calmodulin-2	0.999695	0.998854	0.867517	0.92444	0.99969	0.999531	0.998303	0.999521	0.99923	0.996602	0.955513	0.999913	0.999155	0.998232	1	0.999826	0.700223	0.880335	0.997865	0.999288	0.999396	0.999054	0.999779	0.999772	0.999978	0.999768	0.998564	0.977794	1	0.999415	1	0.999576	1	0.999826
Nontoxin	Calmodulin-3	Calmodulin-3	0.999695	0.998854	0.954256	0.976249	0.99969	0.999531	0.998303	0.999521	0.99923	0.996602	0.998399	0.999913	0.999155	0.998232	1	0.999826	0.999756	0.998081	0.997865	0.999288	0.999396	0.999054	0.999779	0.999772	0.999978	0.999768	0.998564	0.998348	1	0.999415	1	0.999576	1	0.999826
Nontoxin	Calmodulin-4	Calmodulin-4	0.999695	0.998854	0.20671	0.355476	0.99969	0.999531	0.0665484	0.088898	0.99923	0.996602	0.360705	0.856167	0.999155	0.998232	1	0.999826	0.00721971	0.074577	0.997865	0.999288	0.930958	0.0334131	0.999779	0.871953	0.319284	0.0708555	0.998564	0.668824	0.505597	0.242862	1	0.999576	1	0.999826
Nontoxin	Calnexin	Calnexin	0.999695	0.998854	0.787653	0.878867	0.99969	0.999531	0.998303	0.999521	0.99923	0.996602	0.998399	0.999913	0.999155	0.998232	1	0.999826	0.999756	0.998081	0.997865	0.999288	0.999396	0.999054	0.999779	0.999772	0.999978	0.999768	0.998564	0.988193	1	0.999415	1	0.999576	1	0.999826
Nontoxin	Calponin3	Calponin3	0.795488	0.953163	0.802149	0.827981	0.99969	0.881286	0.998303	0.999521	0.99923	0.996602	NA	0.999913	0.999155	0.837013	1	0.999826	0.999756	0.998081	0.997865	0.999288	0.999396	0.999054	0.999779	0.690386	0.999978	0.999768	0.998564	0.998348	1	0.999415	1	0.982066	1	0.999826
Nontoxin	cAMPKin	cAMPKin	0.999695	0.998854	0.807762	0.873296	0.99969	0.999531	0.998303	0.999521	0.99923	0.996602	0.998399	0.999913	0.999155	0.998232	1	0.999826	0.999756	0.998081	0.997865	0.999288	0.999396	0.999054	0.999779	0.999772	0.999978	0.999768	0.998564	0.922488	1	0.999415	1	0.999576	1	0.999826
Nontoxin	cAMPKinIa	cAMPKinIa	0.999695	0.998854	0.943261	0.93366	0.99969	0.999531	0.998303	0.999521	0.99923	0.996602	NA	0.999913	0.999155	0.998232	1	0.999826	0.999756	0.998081	0.997865	0.999288	0.999396	0.999054	0.999779	0.999772	0.999978	0.999768	0.998564	0.959316	1	0.999415	1	0.999576	1	0.999826
Nontoxin	cAMPResElement2	cAMPResElement2	0.999695	0.998854	0.540385	0.765671	0.99969	0.999531	0.998303	0.999521	0.99923	0.996602	0.998399	0.999913	0.999155	0.998232	1	0.999826	0.999756	0.998081	0.997865	0.999288	0.999396	0.999054	0.999779	0.999772	0.999978	0.999768	0.998564	0.998348	1	0.999415	1	0.999576	1	0.999826
Nontoxin	cAMPResp3	cAMPResp3	0.816913	0.998854	0.906544	0.93704	0.99969	0.999531	0.998303	0.999521	0.99923	0.996602	NA	0.999913	0.999155	0.962922	1	0.999826	0.999756	0.998081	0.997865	0.999288	0.999396	0.999054	0.999779	0.828419	0.999978	0.999768	0.998564	0.813121	1	0.999415	1	0.982066	1	0.999826
Nontoxin	Canopy2	Canopy2	0.548274	0.957204	0.999025	0.997415	0.99969	0.999531	0.998303	0.942402	0.99923	0.996602	0.998399	0.876776	0.999155	0.998232	1	0.921142	0.999756	0.998081	0.997865	0.999288	0.999396	0.999054	0.999779	0.998956	0.999978	0.600333	0.998564	0.843112	1	0.769183	1	0.999576	1	0.849265
Nontoxin	Capping-b	Capping-b	0.999695	0.998854	0.659292	0.820931	0.99969	0.999531	0.998303	0.999521	0.99923	0.996602	0.998399	0.999913	0.999155	0.998232	1	0.999826	0.999756	0.998081	0.997865	0.999288	0.999396	0.999054	0.999779	0.999772	0.999978	0.999768	0.998564	0.923899	1	0.999415	1	0.999576	1	0.999826
Nontoxin	CarbonylReductase4	CarbonylReductase4	0.91948	0.998854	0.7929	0.824942	0.99969	0.999531	0.998303	0.999521	0.99923	0.996602	NA	0.999913	0.999155	0.894101	1	0.999826	0.999756	0.998081	0.997865	0.999288	0.999396	0.999054	0.999779	0.647735	0.999978	0.63784	0.998564	0.441679	1	0.999415	1	0.999576	1	0.999826
Nontoxin	CarbReductase1	CarbReductase1	0.999695	0.998854	0.579257	0.700686	0.99969	0.999531	0.998303	0.999521	0.99923	0.996602	0.998399	0.999913	0.999155	0.998232	1	0.999826	0.999756	0.998081	0.997865	0.999288	0.999396	0.999054	0.999779	0.999772	0.999978	0.999768	0.998564	0.897857	1	0.999415	1	0.999576	1	0.999826
Nontoxin	CaRegHSP1	CaRegHSP1	0.999695	0.998854	0.99421	0.992032	0.99969	0.999531	0.998303	0.999521	0.99923	0.996602	NA	0.999913	0.999155	0.998232	1	0.999826	0.999756	0.998081	0.997865	0.999288	0.999396	0.999054	0.999779	0.98449	0.999978	0.882631	0.998564	0.843112	1	0.88342	1	0.999576	1	0.999826
Nontoxin	CarnosineDipeptidase1	CarnosineDipeptidase1	0.91948	0.998854	0.986254	0.989169	0.853092	0.0465189	0.998303	0.999521	0.99923	0.996602	NA	0.0771118	0.68987	0.0755433	1	0.999826	0.999756	0.998081	0.997865	0.999288	0.999396	0.999054	0.999779	0.999772	0.999978	0.999768	0.998564	0.979461	1	0.999415	1	0.999576	1	0.999826
Nontoxin	Carrier2	Carrier2	0.999695	0.998854	0.954256	0.965745	0.99969	0.999531	0.998303	0.999521	0.99923	0.996602	NA	0.999913	0.999155	0.998232	1	0.999826	0.999756	0.998081	0.997865	0.999288	0.999396	0.999054	0.999779	0.999772	0.999978	0.999768	0.998564	0.926569	1	0.999415	1	0.999576	1	0.999826
Nontoxin	Carrier30-4	Carrier30-4	0.999695	0.998854	0.906183	0.927793	0.99969	0.999531	0.998303	0.999521	0.99923	0.996602	NA	0.978186	0.999155	0.998232	1	0.999826	0.999756	0.998081	0.997865	0.999288	0.999396	0.999054	0.999779	0.999772	0.999978	0.911352	0.998564	0.998348	1	0.999415	1	0.999899	1	0.999826
Nontoxin	CaseinKin1a	CaseinKin1a	0.999695	0.998854	0.954256	0.965024	0.99969	0.999531	0.998303	0.999521	0.99923	0.996602	NA	0.999913	0.999155	0.998232	1	0.999826	0.999756	0.998081	0.999084	0.999288	0.999396	0.999054	0.999779	0.999772	0.999978	0.999768	0.998564	0.998348	1	0.999415	1	0.999576	1	0.999826
Nontoxin	CaseinKinIIa	CaseinKinIIa	0.999695	0.998854	0.816423	0.830508	0.99969	0.999531	0.998303	0.999521	0.99923	0.996602	NA	0.999913	0.999155	0.998232	1	0.999826	0.999756	0.998081	0.997865	0.999288	0.999396	0.999054	0.999779	0.999772	0.999978	0.999768	0.998564	0.897857	1	0.999415	1	0.999576	1	0.999826
Nontoxin	CasKin2b	CasKin2b	0.999695	0.998854	0.99421	0.997104	0.99969	0.999531	0.998303	0.999521	0.99923	0.996602	0.998399	0.999913	0.999155	0.998232	1	0.999826	0.999756	0.998081	0.997865	0.999288	0.999396	0.999054	0.999779	0.999772	0.999978	0.999768	0.998564	0.998348	1	0.999415	1	0.999576	1	0.999826
Nontoxin	Caspase6	Caspase6	0.999695	0.998854	0.995669	0.997104	0.99969	0.999531	0.998303	0.999521	0.99923	0.996602	NA	0.999913	0.999155	0.998232	1	0.999826	0.999756	0.998081	0.997865	0.999288	0.999396	0.999054	0.999779	0.999772	0.999978	0.999768	0.998564	0.960083	1	0.999415	1	0.999576	1	0.999826
Nontoxin	Catalase	Catalase	0.999695	0.998854	0.540385	0.646056	0.99969	0.999531	0.998303	0.999521	0.99923	0.996602	NA	0.999913	0.999155	0.998232	1	0.999826	0.999756	0.998081	0.997865	0.999288	0.999396	0.999054	0.999779	0.999772	0.999978	0.642216	0.998564	0.998348	1	0.999415	1	0.999576	1	0.999826
Nontoxin	CatecholOMethyltrans1	CatecholOMethyltrans1	0.999695	0.998854	0.134549	0.20605	0.958877	0.347886	0.295845	0.0533898	0.692984	0.535312	NA	0.999913	0.999155	0.998232	1	0.999826	0.999756	0.998081	0.997865	0.999288	0.999396	0.999054	0.999779	0.485182	0.615982	0.288859	0.840256	0.391183	1	0.999415	1	0.999576	1	0.999826
Nontoxin	Catenin-b1-1	Catenin-b1-1	0.999695	0.998854	0.970573	0.97841	0.99969	0.999531	0.998303	0.999521	0.99923	0.996602	0.998399	0.999913	0.999155	0.998232	1	0.999826	0.999756	0.998081	0.997865	0.999288	0.999396	0.999054	0.999779	0.999772	0.999978	0.999768	0.998564	0.998348	1	0.999415	1	0.999576	1	0.999826
Nontoxin	Cathepsin-L1	Cathepsin-L1	0.999695	0.998854	0.561835	0.607326	0.99969	0.999531	0.998303	0.999521	0.99923	0.996602	NA	0.999913	0.999155	0.998232	1	0.999826	0.999756	0.998081	0.997865	0.999288	0.999396	0.999054	0.999779	0.935695	0.999978	0.999768	0.998564	0.933648	1	0.999415	1	0.999576	1	0.999826
Nontoxin	CathepsinB	CathepsinB	0.999695	0.998854	0.884802	0.92444	0.99969	0.999531	0.998303	0.999521	0.99923	0.996602	0.998399	0.999913	0.999155	0.930012	1	0.999826	0.999756	0.998081	0.997865	0.999288	0.999396	0.999054	0.999779	0.999772	0.999978	0.999768	0.998564	0.923899	1	0.999415	1	0.999576	1	0.999826
Nontoxin	CathepsinD	CathepsinD	0.999695	0.998854	0.971287	0.983243	0.99969	0.962997	0.998303	0.999521	0.99923	0.912722	0.998399	0.897006	0.999155	0.998232	0.946402	0.999826	0.999756	0.998081	0.997865	0.999288	0.999396	0.999054	0.999779	0.791263	0.999978	0.672445	0.998564	0.5914	1	0.893248	1	0.982066	1	0.984028
Nontoxin	Caveolin1	Caveolin1	0.999695	0.998854	0.906544	0.92444	0.99969	0.999531	0.998303	0.999521	0.99923	0.996602	NA	0.999913	0.999155	0.998232	1	0.999826	0.999756	0.998081	0.997865	0.999288	0.999396	0.999054	0.999779	0.999772	0.999978	0.999768	0.998564	0.998348	1	0.999415	1	0.999576	1	0.999826
Nontoxin	Caveolin2	Caveolin2	0.999695	0.998854	0.994302	0.997104	0.99969	0.999531	0.998303	0.999521	0.99923	0.996602	0.998399	0.999913	0.999155	0.998232	1	0.999826	0.999756	0.998081	0.997865	0.999288	0.999396	0.999054	0.999779	0.999772	0.999978	0.999768	0.998564	0.998348	1	0.999415	1	0.999576	1	0.999826
Nontoxin	CCAATD	CCAATD	0.999695	0.998854	0.688133	0.760433	0.99969	0.999531	0.998303	0.999521	0.99923	0.996602	NA	0.999913	0.999155	0.998232	1	0.999826	0.999756	0.998081	0.997865	0.999288	0.999396	0.999054	0.0162009	0.000862898	0.999978	0.999768	0.998564	0.947038	0.0539466	0.00668658	0.575993	0.167002	1	0.999826
Nontoxin	Ccd101	Ccd101	0.999695	0.998854	0.426813	0.341988	0.99969	0.999531	0.998303	0.999521	0.99923	0.996602	NA	0.999913	0.999155	0.998232	1	0.999826	0.999756	0.998081	0.997865	0.999288	0.999396	0.999054	0.999779	0.263116	0.999978	0.604885	0.998564	0.998348	1	0.999415	1	0.977549	1	0.999826
Nontoxin	Ccd13	Ccd13	0.999695	0.998854	0.93295	0.92444	0.99969	0.999531	0.998303	0.999521	0.99923	0.996602	NA	0.999913	0.999155	0.966305	1	0.999826	0.999756	0.998081	0.997865	0.999288	0.999396	0.999054	0.129242	0.100048	0.999978	0.999768	0.998564	0.998348	0.195925	0.138956	0.261653	0.174345	1	0.999826
Nontoxin	ccd149	ccd149	0.999695	0.998854	0.627411	0.720964	0.99969	0.999531	0.998303	0.999521	0.99923	0.996602	0.998399	0.999913	0.999155	0.998232	1	0.999826	0.999756	0.998081	0.997865	0.999288	0.999396	0.999054	0.999779	0.875094	0.999978	0.999768	0.998564	0.998348	1	0.999415	1	0.999576	1	0.999826
Nontoxin	CCDC-94	CCDC-94	0.999695	0.998854	0.954256	0.955399	0.99969	0.999531	0.998303	0.999521	0.99923	0.996602	NA	0.999913	0.999155	0.998232	1	0.999826	0.999756	0.998081	0.997865	0.999288	0.999396	0.999054	0.999779	0.999772	0.999978	0.999768	0.998564	0.939634	1	0.999415	1	0.999576	1	0.999826
Nontoxin	CCDC124	CCDC124	0.999695	0.998854	0.865864	0.827981	0.99969	0.98512	0.998303	0.999521	0.99923	0.996602	NA	0.895084	0.999155	0.998232	1	0.999826	0.999756	0.998081	0.997865	0.999288	0.999396	0.999054	7.68945e-05	4.36073e-09	0.999978	0.556296	0.766014	0.391183	0.000301334	5.88988e-08	0.492256	0.158754	1	0.999826
Nontoxin	CCDC126	CCDC126	0.999695	0.998854	0.702558	0.676573	0.99969	0.999531	0.998303	0.999521	0.99923	0.996602	NA	0.999913	0.999155	0.998232	1	0.999826	0.999756	0.998081	0.997865	0.999288	0.999396	0.999054	0.999779	0.98449	0.999978	0.721396	0.998564	0.818912	1	0.999415	1	0.999576	1	0.999826
Nontoxin	CCDC134	CCDC134	0.999695	0.998854	0.934843	0.95072	0.99969	0.999531	0.998303	0.999521	0.99923	0.996602	NA	0.999913	0.999155	0.998232	1	0.999826	0.999756	0.998081	0.997865	0.999288	0.999396	0.999054	0.999779	0.999772	0.999978	0.999768	0.998564	0.998348	1	0.999415	1	0.999576	1	0.999826
Nontoxin	CCDC75	CCDC75	0.999695	0.998854	0.794316	0.808679	0.99969	0.999531	0.998303	0.999521	0.99923	0.996602	NA	0.999913	0.999155	0.998232	1	0.999826	0.999756	0.998081	0.997865	0.999288	0.999396	0.999054	0.999779	0.972587	0.999978	0.999768	0.998564	0.821812	1	0.999415	1	0.999576	1	0.999826
Nontoxin	CCHCCHD7	CCHCCHD7	0.999695	0.998854	0.303749	0.168101	0.99969	0.920603	0.998303	0.9792	0.99923	0.890196	NA	0.999913	0.999155	0.998232	1	0.999826	0.999756	0.998081	0.997865	0.999288	0.999396	0.999054	0.999779	0.247364	0.999978	0.28704	0.998564	0.270904	1	0.999415	1	0.999576	1	0.999826
Nontoxin	CCHCCHDC3	CCHCCHDC3	0.999695	0.998854	0.955313	0.976012	0.99969	0.999531	0.998303	0.999521	0.99923	0.996602	NA	0.999913	0.999155	0.998232	1	0.999826	0.999756	0.998081	0.997865	0.999288	0.999396	0.999054	0.999779	0.999772	0.999978	0.999768	0.998564	0.998348	1	0.999415	1	0.999576	1	0.999826
Nontoxin	CD151Antigen	CD151Antigen	0.999695	0.998854	0.759473	0.768667	0.99969	0.999531	0.998303	0.999521	0.99923	0.996602	NA	0.999913	0.999155	0.998232	1	0.999826	0.999756	0.998081	0.997865	0.999288	0.999396	0.999054	0.9772	0.3353	0.999978	0.999768	0.998564	0.916586	1	0.476075	1	0.999576	1	0.999826
Nontoxin	CD2AntCytTail2	CD2AntCytTail2	0.999695	0.998854	0.999025	0.997104	0.99969	0.999531	0.998303	0.999521	0.99923	0.996602	NA	0.999913	0.999155	0.998232	1	0.999826	0.999756	0.998081	0.997865	0.999288	0.999396	0.999054	0.999779	0.999772	0.999978	0.999768	0.998564	0.998348	1	0.999415	1	0.999576	1	0.999826
Nontoxin	CD59	CD59	0.999695	0.998854	0.983282	0.981502	0.99969	0.999531	0.998303	0.999521	0.99923	0.996602	NA	0.999913	0.999155	0.998232	1	0.999826	0.999756	0.998081	0.997865	0.999288	0.999396	0.999054	0.999779	0.999772	0.999978	0.999768	0.998564	0.998348	1	0.999415	1	0.999576	1	0.999826
Nontoxin	CD63	CD63	0.999695	0.998854	0.708171	0.83254	0.99969	0.999531	0.998303	0.999521	0.99923	0.996602	0.998399	0.999913	0.999155	0.998232	1	0.999826	0.999756	0.998081	0.997865	0.999288	0.999396	0.999054	0.999779	0.999772	0.999978	0.999768	0.998564	0.933648	1	0.999415	1	0.999576	1	0.999826
Nontoxin	CD81	CD81	0.999695	0.998854	0.865864	0.901967	0.99969	0.933294	0.998303	0.999521	0.99923	0.996602	NA	0.831845	0.999155	0.998232	1	0.999826	0.999756	0.998081	0.997865	0.999288	0.999396	0.999054	0.999779	0.915832	0.999978	0.999768	0.998564	0.97274	1	0.999415	1	0.999576	1	0.999826
Nontoxin	CD82	CD82	0.999695	0.998854	0.906544	0.92444	0.99969	0.999531	0.998303	0.999521	0.99923	0.996602	NA	0.999913	0.999155	0.889722	1	0.999826	0.999756	0.998081	0.997865	0.999288	0.999396	0.999054	0.999779	0.915832	0.999978	0.999768	0.998564	0.745313	1	0.999415	1	0.999576	1	0.999826
Nontoxin	CD9	CD9	0.999695	0.998854	0.268867	0.469596	0.99969	0.999531	0.998303	0.999521	0.99923	0.996602	0.998399	0.999913	0.999155	0.998232	1	0.999826	0.999756	0.998081	0.997865	0.999288	0.999396	0.999054	0.999779	0.800661	0.999978	0.718536	0.998564	0.639372	1	0.999415	1	0.999576	1	0.999826
Nontoxin	CDC28Kinase-1B	CDC28Kinase-1B	0.999695	0.998854	0.954256	0.958307	0.99969	0.999531	0.998303	0.999521	0.99923	0.996602	0.998399	0.999913	0.999155	0.97203	1	0.999826	0.999756	0.998081	0.997865	0.999288	0.999396	0.999054	0.999779	0.999772	0.999978	0.999768	0.998564	0.873915	1	0.999415	1	0.999576	1	0.999826
Nontoxin	CDC42	CDC42	0.999695	0.998854	0.515791	0.703763	0.99969	0.999531	0.998303	0.999521	0.99923	0.996602	0.998399	0.999913	0.999155	0.998232	1	0.999826	0.999756	0.998081	0.997865	0.999288	0.999396	0.999054	0.999779	0.999772	0.999978	0.999768	0.998564	0.854186	1	0.999415	1	0.999576	1	0.999826
Nontoxin	CDC42-1	CDC42-1	0.999695	0.998854	0.771452	0.720964	0.99969	0.999531	0.998303	0.999521	0.99923	0.996602	NA	0.999913	0.999155	0.998232	1	0.999826	0.999756	0.998081	0.997865	0.999288	0.999396	0.999054	0.999779	0.999772	0.999978	0.60186	0.998564	0.998348	1	0.999415	1	0.999576	1	0.999826
Nontoxin	cdc42-4	cdc42-4	0.999695	0.998854	0.902547	0.92444	0.99969	0.999531	0.998303	0.482048	0.99923	0.996602	NA	0.999913	0.999155	0.998232	1	0.999826	0.999756	0.469376	0.997865	0.999288	0.999396	0.717837	0.999779	0.935695	0.999978	0.637396	0.998564	0.933648	0.718276	0.188142	1	0.999576	1	0.999826
Nontoxin	CDC5	CDC5	0.999695	0.998854	0.954256	0.965024	0.99969	0.999531	0.998303	0.999521	0.99923	0.996602	NA	0.999913	0.999155	0.998232	1	0.999826	0.999756	0.998081	0.997865	0.999288	0.999396	0.999054	0.999779	0.999772	0.999978	0.999768	0.998564	0.998348	1	0.999415	1	0.999576	1	0.999826
Nontoxin	CDGSH2	CDGSH2	0.999695	0.998854	0.99421	0.993487	0.99969	0.999531	0.998303	0.999521	0.99923	0.996602	0.998399	0.999913	0.999155	0.998232	1	0.999826	0.999756	0.998081	0.997865	0.999288	0.999396	0.999054	0.999779	0.923025	0.999978	0.999768	0.998564	0.955682	1	0.999415	1	0.999576	1	0.999826
Nontoxin	CdK2	CdK2	0.938813	0.998854	0.659292	0.705416	0.99969	0.534044	0.998303	0.721218	0.99923	0.642729	NA	0.711713	0.996803	0.783131	1	0.959218	0.999756	0.998081	0.997865	0.999288	0.999396	0.999054	0.999779	0.166865	0.999978	0.249912	0.8714	0.192322	1	0.590478	1	0.633988	1	0.833115
Nontoxin	CDK5-1-1	CDK5-1-1	0.999695	0.998854	0.969579	0.970431	0.99969	0.999531	0.998303	0.999521	0.99923	0.996602	NA	0.999913	0.999155	0.998232	1	0.999826	0.999756	0.998081	0.997865	0.999288	0.999396	0.999054	0.999779	0.999772	0.999978	0.999768	0.998564	0.998348	1	0.999415	1	0.999576	1	0.999826
Nontoxin	CDK5-3	CDK5-3	0.999695	0.998854	0.00906897	0.0496845	0.99969	0.999531	0.998303	0.999521	0.99923	0.996602	0.998399	0.999913	0.999155	0.998232	1	0.999826	0.999756	0.998081	0.997865	0.999288	0.999396	0.999054	0.462051	0.183273	0.716108	0.280272	0.976615	0.391183	1	0.999415	1	0.999576	1	0.999826
Nontoxin	CDPSOPT	CDPSOPT	0.999695	0.998854	0.231023	0.28212	0.99969	0.999531	0.998303	0.999521	0.99923	0.996602	NA	0.999913	0.999155	0.998232	1	0.999826	0.999756	0.998081	0.997865	0.999288	0.999396	0.999054	0.582027	0.339707	0.999978	0.802611	0.998564	0.7729	1	0.999415	1	0.999576	1	0.999826
Nontoxin	CellCyc50A	CellCyc50A	0.999695	0.998854	0.965209	0.965024	0.99969	0.999531	0.998303	0.999521	0.99923	0.996602	NA	0.999913	0.999155	0.999049	1	0.999826	0.999756	0.998081	0.997865	0.999288	0.999396	0.999054	0.999779	0.999772	0.999978	0.999768	0.998564	0.998348	1	0.999415	1	0.999576	1	0.999826
Nontoxin	CellCycle-RAD1	CellCycle-RAD1	0.999695	0.998854	0.558313	0.492608	0.99969	0.999531	0.998303	0.999521	0.99923	0.996602	NA	0.999913	0.999155	0.998232	1	0.999826	0.999756	0.998081	0.997865	0.999288	0.999396	0.999054	0.999779	0.962302	0.999978	0.818486	0.998564	0.955682	1	0.999415	1	0.999576	1	0.999826
Nontoxin	CellDeath10	CellDeath10	0.999695	0.998854	0.906544	0.933985	0.99969	0.999531	0.998303	0.999521	0.99923	0.996602	0.998399	0.999913	0.999155	0.998232	1	0.999826	0.999756	0.998081	0.997865	0.999288	0.999396	0.999054	0.999779	0.999772	0.999978	0.999768	0.998564	0.998348	1	0.999415	1	0.999576	1	0.999826
Nontoxin	CellDeath4-1	CellDeath4-1	0.999695	0.998854	0.996054	0.997104	0.99969	0.999531	0.998303	0.999521	0.99923	0.996602	NA	0.999913	0.999155	0.998232	1	0.999826	0.999756	0.998081	0.997865	0.999288	0.999396	0.999054	0.999779	0.999772	0.999978	0.999768	0.998564	0.998348	1	0.999415	1	0.999576	1	0.999826
Nontoxin	CellDeath5	CellDeath5	0.999695	0.998854	0.89859	0.928831	0.99969	0.999531	0.998303	0.999521	0.99923	0.996602	0.998399	0.999913	0.999155	0.998232	1	0.999826	0.999756	0.998081	0.997865	0.999288	0.999396	0.999054	0.999779	0.999772	0.999978	0.999768	0.998564	0.998348	1	0.999415	1	0.999576	1	0.999826
Nontoxin	CellDeath6	CellDeath6	0.999695	0.998854	0.103889	0.0536161	0.99969	0.999531	0.998303	0.999521	0.99923	0.996602	NA	0.999913	0.999155	0.998232	1	0.999826	0.999756	0.998081	0.997865	0.999288	0.999396	0.999054	0.428476	0.052154	0.98232	0.190269	0.998564	0.923977	1	0.999415	1	0.999576	1	0.999826
Nontoxin	CellDiffRCD1	CellDiffRCD1	0.999695	0.998854	0.98757	0.985563	0.99969	0.999531	0.998303	0.999521	0.99923	0.996602	NA	0.999913	0.999155	0.998232	1	0.999826	0.999756	0.998081	0.997865	0.999288	0.999396	0.999054	0.999779	0.999772	0.999978	0.999768	0.998564	0.979461	1	0.999415	1	0.999576	1	0.999826
Nontoxin	CellDivCycle123	CellDivCycle123	0.999695	0.998854	0.93295	0.958307	0.99969	0.999531	0.998303	0.999521	0.99923	0.996602	0.998399	0.999913	0.999155	0.998232	1	0.999826	0.999756	0.998081	0.997865	0.999288	0.999396	0.999054	0.999779	0.999772	0.999978	0.999768	0.998564	0.998348	1	0.999415	1	0.999576	1	0.999826
Nontoxin	CellGrowthNucleolar	CellGrowthNucleolar	0.999695	0.998854	0.970573	0.985563	0.99969	0.999531	0.998303	0.999521	0.99923	0.958179	0.998399	0.999913	0.999155	0.962922	1	0.999826	0.999756	0.998081	0.997865	0.999288	0.999396	0.999054	0.999779	0.693554	0.999978	0.95955	0.998564	0.718664	1	0.993917	1	0.847823	1	0.999826
Nontoxin	Centrin-3	Centrin-3	0.999695	0.998854	0.906544	0.928831	0.99969	0.999531	0.998303	0.999521	0.99923	0.996602	NA	0.999913	0.999155	0.998232	1	0.999826	0.999756	0.998081	0.997865	0.999288	0.999396	0.999054	0.999779	0.828419	0.999978	0.695457	0.998564	0.878452	1	0.970413	1	0.938653	1	0.999241
Nontoxin	Centrin2	Centrin2	0.999695	0.998854	0.928482	0.95072	0.99969	0.999531	0.998303	0.999521	0.99923	0.996602	0.998399	0.999913	0.999155	0.998232	1	0.999826	0.999756	0.723792	0.997865	0.999288	0.999396	0.957059	0.999779	0.999772	0.999978	0.999768	0.998564	0.998348	1	0.999415	1	0.999576	1	0.999826
Nontoxin	Ceramidase3	Ceramidase3	0.91948	0.998854	0.924099	0.93366	0.99969	0.664625	0.998303	0.999521	0.99923	0.996602	NA	0.972172	0.999155	0.826336	1	0.999826	0.999756	0.998081	0.997865	0.999288	0.999396	0.999054	0.999779	0.998956	0.999978	0.999768	0.998564	0.998348	1	0.999415	1	0.999576	1	0.999826
Nontoxin	Cerebellar	Cerebellar	0.999695	0.998854	0.851008	0.893735	0.99969	0.999531	0.998303	0.999521	0.99923	0.996602	NA	0.999913	0.999155	0.998232	1	0.999826	0.999756	0.998081	0.997865	0.999288	0.999396	0.999054	0.999779	0.999772	0.999978	0.760971	0.998564	0.998348	1	0.999415	1	0.999576	1	0.999826
Nontoxin	CerSynth2	CerSynth2	0.999695	0.998854	0.939307	0.93366	0.99969	0.999531	0.998303	0.999521	0.99923	0.996602	NA	0.999913	0.999155	0.998232	1	0.999826	0.999756	0.998081	0.997865	0.999288	0.999396	0.999054	0.999779	0.999772	0.999978	0.999768	0.998564	0.998348	1	0.999415	1	0.999576	1	0.999826
Nontoxin	ChargedMultivesicular5	ChargedMultivesicular5	0.999695	0.998854	0.0443863	0.109988	0.99969	0.999531	0.998303	0.999521	0.99923	0.996602	0.998399	0.999913	0.999155	0.998232	1	0.999826	0.999756	0.998081	0.997865	0.999288	0.999396	0.999054	0.793802	0.339707	0.999978	0.409277	0.998564	0.87846	1	0.999415	1	0.999576	1	0.999826
Nontoxin	Chitinase3	Chitinase3	0.999695	0.998854	0.582699	0.676573	0.99969	0.859403	0.19308	0.00737952	0.99923	0.837087	NA	0.309122	0.999155	0.889722	1	0.999826	0.319191	0.243685	0.997865	0.999288	0.814639	0.255693	0.999779	0.453094	0.396089	0.0140402	0.981603	0.391183	0.250648	0.00970207	1	0.633988	1	0.999826
Nontoxin	CholineTransporter4	CholineTransporter4	0.999695	0.998854	0.906544	0.927793	0.99969	0.999531	0.998303	0.999521	0.99923	0.996602	NA	0.999913	0.999155	0.998232	1	0.999826	0.999756	0.998081	0.997865	0.999288	0.999396	0.999054	0.999779	0.999772	0.999978	0.999768	0.998564	0.998348	1	0.999415	1	0.999576	1	0.999826
Nontoxin	ChromatinMod1A	ChromatinMod1A	0.999695	0.998854	0.85821	0.883658	0.99969	0.999531	0.998303	0.999521	0.99923	0.996602	NA	0.999913	0.999155	0.998232	1	0.999826	0.999756	0.998081	0.997865	0.999288	0.999396	0.999054	0.999779	0.999772	0.999978	0.999768	0.998564	0.988193	1	0.999415	1	0.999576	1	0.999826
Nontoxin	Chromobox3-1	Chromobox3-1	0.999695	0.998854	0.652268	0.611037	0.99969	0.999531	0.998303	0.999521	0.99923	0.996602	NA	0.999913	0.999155	0.998232	1	0.999826	0.999756	0.998081	0.997865	0.999288	0.999396	0.999054	0.999779	0.999772	0.999978	0.970437	0.998564	0.988193	1	0.999415	1	0.999576	1	0.999826
Nontoxin	CitrateSyn	CitrateSyn	0.999695	0.998854	0.954256	0.958307	0.99969	0.999531	0.998303	0.999521	0.99923	0.958179	NA	0.999913	0.999155	0.998232	1	0.999826	0.999756	0.998081	0.997865	0.999288	0.999396	0.999054	0.999779	0.796454	0.999978	0.906902	0.998564	0.718198	1	0.999415	1	0.982066	1	0.999826
Nontoxin	CJMB042m14	CJMB042m14	0.999695	0.998854	0.802149	0.91625	0.99969	0.999531	0.998303	0.999521	0.99923	0.996602	0.998399	0.999913	0.999155	0.998232	1	0.999826	0.999756	0.998081	0.997865	0.999288	0.999396	0.999054	0.999779	0.999772	0.999978	0.999768	0.998564	0.998348	1	0.999415	1	0.999576	1	0.999826
Nontoxin	CKIIa	CKIIa	0.999695	0.998854	0.954256	0.976249	0.99969	0.999531	0.998303	0.999521	0.99923	0.996602	0.998399	0.999913	0.999155	0.998232	1	0.999826	0.999756	0.998081	0.997865	0.999288	0.999396	0.999054	0.999779	0.999772	0.999978	0.999768	0.998564	0.998348	1	0.999415	1	0.999576	1	0.999826
Nontoxin	ClassW	ClassW	0.999695	0.998854	0.943261	0.929816	0.99969	0.999531	0.998303	0.999521	0.99923	0.996602	NA	0.999913	0.999155	0.998232	1	0.999826	0.999756	0.998081	0.997865	0.999288	0.999396	0.999054	0.999779	0.999772	0.999978	0.999768	0.998564	0.998348	1	0.999415	1	0.999576	1	0.999826
Nontoxin	ClathrinInt1	ClathrinInt1	0.999695	0.998854	0.991568	0.993487	0.99969	0.999531	0.998303	0.999521	0.99923	0.996602	NA	0.999913	0.999155	0.998232	1	0.999826	0.999756	0.998081	0.997865	0.999288	0.999396	0.999054	0.999779	0.935695	0.999978	0.999768	0.998564	0.933648	1	0.999415	1	0.999576	1	0.999826
Nontoxin	Claudin15	Claudin15	0.999695	0.998854	0.894988	0.932639	0.99969	0.999531	0.998303	0.999521	0.99923	0.996602	0.998399	0.999913	0.999155	0.998232	1	0.999826	0.999756	0.998081	0.997865	0.999288	0.999396	0.999054	0.999779	0.999772	0.999978	0.999768	0.998564	0.998348	1	0.999415	1	0.999576	1	0.999826
Nontoxin	Claudin4-1	Claudin4-1	0.999695	0.998854	0.894988	0.93366	0.99969	0.999531	0.998303	0.999521	0.99923	0.996602	0.998399	0.999913	0.999155	0.998232	1	0.999826	0.999756	0.998081	0.997865	0.999288	0.999396	0.999054	0.999779	0.999772	0.999978	0.999768	0.998564	0.931016	1	0.999415	1	0.999576	1	0.999826
Nontoxin	Claudin7	Claudin7	0.999695	0.998854	0.598956	0.700686	0.99969	0.999531	0.998303	0.999521	0.99923	0.996602	0.998399	0.999913	0.999155	0.998232	1	0.999826	0.999756	0.998081	0.997865	0.999288	0.999396	0.999054	0.462051	0.382309	0.999978	0.999768	0.998564	0.998348	1	0.999415	1	0.999576	1	0.999826
Nontoxin	Cleavage3	Cleavage3	0.999695	0.998854	0.994302	0.997104	0.99969	0.999531	0.998303	0.999521	0.99923	0.996602	NA	0.999913	0.999155	0.998232	1	0.999826	0.999756	0.998081	0.997865	0.999288	0.999396	0.999054	0.999779	0.999772	0.999978	0.999768	0.998564	0.998348	1	0.999415	1	0.999576	1	0.999826
Nontoxin	Cleavage4	Cleavage4	0.999695	0.998854	0.954256	0.95072	0.99969	0.999531	0.998303	0.999521	0.99923	0.996602	NA	0.999913	0.999155	0.998232	1	0.999826	0.999756	0.998081	0.997865	0.999288	0.999396	0.999054	0.999779	0.999772	0.999978	0.999768	0.998564	0.998348	1	0.999415	1	0.999576	1	0.999826
Nontoxin	Cleavage5	Cleavage5	0.999695	0.998854	0.970573	0.976249	0.99969	0.999531	0.998303	0.999521	0.99923	0.996602	NA	0.999913	0.999155	0.998232	1	0.999826	0.999756	0.998081	0.997865	0.999288	0.999396	0.999054	0.999779	0.999772	0.999978	0.999768	0.998564	0.998348	1	0.999415	1	0.999576	1	0.999826
Nontoxin	CleftTm1	CleftTm1	0.703262	0.957204	0.843639	0.887026	0.99969	0.881286	0.998303	0.999521	0.99923	0.996602	0.998399	0.897006	0.661934	0.801839	1	0.999826	0.999756	0.998081	0.997865	0.999288	0.999396	0.999054	0.999779	0.74269	0.999978	0.775596	0.998564	0.567524	1	0.999415	1	0.999576	1	0.999826
Nontoxin	CLIC-1	CLIC-1	0.999695	0.998854	0.998662	0.997104	0.99969	0.999531	0.998303	0.999521	0.99923	0.996602	NA	0.999913	0.999155	0.998232	1	0.999826	0.999756	0.998081	0.997865	0.999288	0.999396	0.999054	0.999779	0.999772	0.999978	0.999768	0.998564	0.998348	1	0.999415	1	0.999576	1	0.999826
Nontoxin	ClICP1	ClICP1	0.999695	0.998854	0.303749	0.5545	0.99969	0.999531	0.998303	0.999521	0.99923	0.996602	0.998399	0.999913	0.999155	0.998232	1	0.999826	0.999756	0.998081	0.997865	0.999288	0.999396	0.999054	0.659748	0.659688	0.999978	0.999768	0.998564	0.959316	1	0.999415	1	0.999576	1	0.999826
Nontoxin	CLK1	CLK1	0.999695	0.998854	0.894988	0.92444	0.99969	0.999531	0.998303	0.999521	0.99923	0.996602	0.998399	0.999913	0.999155	0.998232	1	0.999826	0.999756	0.998081	0.997865	0.999288	0.999396	0.999054	0.999779	0.999772	0.999978	0.999768	0.998564	0.92184	1	0.999415	1	0.999576	1	0.999826
Nontoxin	clpX	clpX	0.999695	0.998854	0.682271	0.738117	0.99969	0.999531	0.998303	0.999521	0.99923	0.996602	0.998399	0.999913	0.999155	0.998232	1	0.999826	0.999756	0.998081	0.997865	0.999288	0.999396	0.999054	0.999779	0.999772	0.999978	0.999768	0.998564	0.897857	1	0.999415	1	0.999576	1	0.999826
Nontoxin	Clusterin	Clusterin	0.961051	0.998854	0.89859	0.92444	0.99969	0.514181	0.998303	0.999521	0.99923	0.996602	NA	0.406571	0.58771	0.63381	1	0.999826	0.999756	0.998081	0.997865	0.999288	0.999396	0.999054	0.999779	0.745471	0.999978	0.908152	0.998564	0.673784	1	0.969236	1	0.899003	1	0.999826
Nontoxin	CMB4c	CMB4c	0.999695	0.998854	0.670089	0.627646	0.99969	0.999531	0.998303	0.999521	0.99923	0.996602	NA	0.999913	0.999155	0.998232	1	0.999826	0.999756	0.998081	0.997865	0.999288	0.999396	0.999054	0.999779	0.999772	0.999978	0.967312	0.998564	0.959316	1	0.999415	1	0.999899	1	0.999826
Nontoxin	CMVB-2a	CMVB-2a	0.999695	0.998854	0.62192	0.658753	0.99969	0.999531	0.998303	0.999521	0.99923	0.996602	0.998399	0.999913	0.999155	0.998232	1	0.999826	0.999756	0.998081	0.997865	0.999288	0.999396	0.999054	0.999779	0.999772	0.999978	0.999768	0.998564	0.950051	1	0.999415	1	0.999576	1	0.999826
Nontoxin	CNPPD1	CNPPD1	0.999695	0.998854	0.862973	0.895027	0.99969	0.595082	0.998303	0.999521	0.99923	0.996602	NA	0.978186	0.999155	0.889722	1	0.999826	0.999756	0.998081	0.997865	0.999288	0.999396	0.999054	0.999779	0.998956	0.999978	0.999768	0.998564	0.998348	1	0.999415	1	0.999576	1	0.999826
Nontoxin	CoAReductase	CoAReductase	0.999695	0.998854	0.807762	0.828852	0.99969	0.999531	0.998303	0.999521	0.99923	0.996602	NA	0.999913	0.999155	0.998232	1	0.999826	0.999756	0.998081	0.997865	0.999288	0.999396	0.999054	0.999779	0.999772	0.999978	0.851136	0.998564	0.998348	1	0.999415	1	0.999576	1	0.999826
Nontoxin	Coatomer-b	Coatomer-b	0.999695	0.998854	0.975639	0.983499	0.99969	0.999531	0.998303	0.999521	0.99923	0.996602	0.998399	0.999913	0.999155	0.998232	1	0.999826	0.999756	0.999218	0.997865	0.999288	0.999396	0.999054	0.999779	0.999772	0.999978	0.999768	0.998564	0.998348	1	0.999415	1	0.999576	1	0.999826
Nontoxin	Coatomer-bp	Coatomer-bp	0.999695	0.998854	0.865864	0.92167	0.99969	0.999531	0.998303	0.999521	0.99923	0.996602	0.998399	0.999913	0.999155	0.998232	1	0.999826	0.999756	0.998081	0.997865	0.999288	0.999396	0.999054	0.999779	0.999772	0.999978	0.999768	0.998564	0.959316	1	0.999415	1	0.999576	1	0.999826
Nontoxin	Coatomer-d	Coatomer-d	0.999695	0.998854	0.613791	0.809524	0.99969	0.999531	0.998303	0.999521	0.99923	0.996602	0.998399	0.999913	0.999155	0.998232	1	0.999826	0.999756	0.998081	0.997865	0.999288	0.999396	0.999054	0.999779	0.999772	0.999978	0.999768	0.998564	0.959316	1	0.999415	1	0.999899	1	0.999826
Nontoxin	Coatomer-e	Coatomer-e	0.999695	0.998854	0.702558	0.827981	0.99969	0.999531	0.998303	0.999521	0.99923	0.996602	0.998399	0.999913	0.999155	0.998232	1	0.999826	0.999756	0.998081	0.997865	0.999288	0.999396	0.999054	0.999779	0.999772	0.999978	0.999768	0.998564	0.959316	1	0.999415	1	0.999576	1	0.999826
Nontoxin	Coatomer-g	Coatomer-g	0.999695	0.998854	0.902547	0.92444	0.99969	0.999531	0.998303	0.999521	0.99923	0.996602	NA	0.999913	0.999155	0.998232	1	0.999826	0.999756	0.998081	0.997865	0.999288	0.999396	0.999054	0.999779	0.999772	0.999978	0.999768	0.998564	0.998348	1	0.999415	1	0.999576	1	0.999826
Nontoxin	Coatomer-g2	Coatomer-g2	0.999695	0.998854	0.558313	0.599493	0.99969	0.999531	0.998303	0.999521	0.99923	0.996602	NA	0.999913	0.999155	0.998232	1	0.999826	0.999756	0.998081	0.997885	0.999559	0.999396	0.999857	0.999779	0.77209	0.999978	0.999768	0.998564	0.813121	1	0.999415	1	0.999576	1	0.999826
Nontoxin	Coatomer-z1	Coatomer-z1	0.999695	0.998854	0.805265	0.878867	0.99969	0.999531	0.998303	0.999521	0.99923	0.996602	0.998399	0.999913	0.999155	0.998232	1	0.999826	0.999756	0.998081	0.997865	0.999288	0.999396	0.999054	0.999779	0.999772	0.999978	0.999768	0.998564	0.998348	1	0.999415	1	0.999576	1	0.999826
Nontoxin	Coatomer-z2	Coatomer-z2	0.999695	0.998854	0.00906897	0.0683661	0.99969	0.933294	0.998303	0.999521	0.99923	0.931383	0.998399	0.999913	0.999155	0.998232	1	0.999826	0.999756	0.998081	0.997865	0.999288	0.999396	0.999054	0.896903	0.177648	0.999788	0.206321	0.766014	0.244108	1	0.999415	1	0.999576	1	0.999826
Nontoxin	Cofilin2	Cofilin2	0.999695	0.998854	0.761184	0.830508	0.99969	0.999531	0.998303	0.999521	0.99923	0.996602	0.998399	0.999913	0.999155	0.998232	1	0.999826	0.999756	0.998081	0.997865	0.999288	0.999396	0.999054	0.896313	0.800661	0.999978	0.999768	0.998564	0.959316	1	0.999415	1	0.999576	1	0.999826
Nontoxin	ColdShockE1	ColdShockE1	0.999695	0.998854	0.294734	0.579919	0.99969	0.999531	0.998303	0.999521	0.99923	0.996602	0.998399	0.999913	0.999155	0.998232	1	0.999826	0.999756	0.998081	0.997865	0.999288	0.999396	0.999054	0.999779	0.828419	0.999978	0.851136	0.998564	0.648323	1	0.999415	1	0.999576	1	0.999826
Nontoxin	Collagen4-3aBinding	Collagen4-3aBinding	0.999695	0.998854	0.805265	0.828852	0.99969	0.993198	0.998303	0.999521	0.99923	0.996602	NA	0.978186	0.999155	0.872975	1	0.999826	0.999756	0.998081	0.997865	0.999288	0.999396	0.999054	0.999779	0.999772	0.999978	0.999768	0.998564	0.854186	1	0.999415	1	0.999576	1	0.999826
Nontoxin	COMM-4-1	COMM-4-1	0.999695	0.998854	0.954256	0.965024	0.99969	0.999531	0.998303	0.999521	0.99923	0.996602	NA	0.999913	0.999155	0.998232	1	0.999826	0.999756	0.998081	0.997865	0.999288	0.999396	0.999054	0.999779	0.999772	0.999978	0.999768	0.998564	0.959316	1	0.999415	1	0.999576	1	0.999826
Nontoxin	COMM-8	COMM-8	0.999695	0.998854	0.928482	0.927793	0.99969	0.999531	0.998303	0.999521	0.99923	0.996602	NA	0.999913	0.999155	0.998232	1	0.999826	0.999756	0.998081	0.997865	0.999288	0.999396	0.999054	0.999779	0.999772	0.999978	0.999768	0.998564	0.97274	1	0.999415	1	0.999576	1	0.999826
Nontoxin	COMM2	COMM2	0.999695	0.998854	0.983522	0.987941	0.99969	0.999531	0.998303	0.999521	0.99923	0.996602	NA	0.999913	0.999155	0.998232	1	0.999826	0.999756	0.998081	0.997865	0.999288	0.999396	0.999054	0.999779	0.999772	0.999978	0.999768	0.998564	0.998348	1	0.999415	1	0.999576	1	0.999826
Nontoxin	COMM3-2-2	COMM3-2-2	0.999695	0.998854	0.954256	0.955399	0.99969	0.999531	0.998303	0.999521	0.99923	0.996602	NA	0.999913	0.999155	0.998232	1	0.999826	0.999756	0.998081	0.997865	0.999288	0.999396	0.999054	0.999779	0.999772	0.999978	0.999768	0.998564	0.923899	1	0.999415	1	0.999576	1	0.999826
Nontoxin	COMM7	COMM7	0.999695	0.998854	0.846657	0.903544	0.99969	0.999531	0.998303	0.999521	0.99923	0.996602	0.998399	0.999913	0.999155	0.998232	1	0.999826	0.999756	0.998081	0.997865	0.999288	0.999396	0.999054	0.999779	0.999772	0.999978	0.999768	0.998564	0.98584	1	0.999415	1	0.999576	1	0.999826
Nontoxin	COMM9	COMM9	0.999695	0.998854	0.725908	0.808679	0.99969	0.999531	0.998303	0.999521	0.99923	0.996602	0.998399	0.999913	0.999155	0.998232	1	0.999826	0.999756	0.998081	0.997865	0.999288	0.999501	0.999054	0.999779	0.999772	0.999978	0.999768	0.998564	0.897857	1	0.999415	1	0.999576	1	0.999826
Nontoxin	COP9	COP9	0.999695	0.998854	0.954256	0.965024	0.99969	0.999531	0.998303	0.999521	0.99923	0.996602	0.998399	0.999913	0.999155	0.998232	1	0.999826	0.999756	0.998081	0.997865	0.999288	0.999396	0.999054	0.999779	0.999772	0.999978	0.999768	0.998564	0.998348	1	0.999415	1	0.999576	1	0.999826
Nontoxin	COP9-1	COP9-1	0.999695	0.998854	0.954256	0.97841	0.99969	0.999531	0.998303	0.999521	0.99923	0.996602	NA	0.999913	0.999155	0.998232	1	0.999826	0.999756	0.998081	0.997865	0.999288	0.999396	0.999054	0.999779	0.999772	0.999978	0.999768	0.998564	0.998348	1	0.999415	1	0.999576	1	0.999826
Nontoxin	COP9-2	COP9-2	0.999695	0.998854	0.164488	0.230186	0.99969	0.999531	0.998303	0.999521	0.99923	0.996602	0.998399	0.999913	0.999155	0.998232	1	0.999826	0.999756	0.998081	0.997865	0.999288	0.999396	0.999054	0.999779	0.65373	0.999978	0.42355	0.998564	0.95764	1	0.999415	1	0.999576	1	0.999826
Nontoxin	COP9-4	COP9-4	0.999695	0.998854	0.940988	0.93941	0.99969	0.999531	0.998303	0.999521	0.99923	0.996602	NA	0.999913	0.999155	0.998232	1	0.999826	0.999756	0.998081	0.997865	0.999288	0.999396	0.999054	0.999779	0.999772	0.999978	0.999768	0.998564	0.998348	1	0.999415	1	0.999576	1	0.999826
Nontoxin	COP9-7a	COP9-7a	0.999695	0.998854	0.943261	0.95072	0.99969	0.999531	0.998303	0.999521	0.99923	0.996602	NA	0.978186	0.999155	0.962922	1	0.999826	0.999756	0.998081	0.997865	0.999288	0.999396	0.999054	0.999779	0.999772	0.999978	0.999768	0.998564	0.939634	1	0.999415	1	0.999576	1	0.999826
Nontoxin	COP9-8	COP9-8	0.999695	0.998854	0.928482	0.940846	0.99969	0.999531	0.998303	0.999521	0.99923	0.996602	NA	0.999913	0.999155	0.998232	1	0.999826	0.999756	0.998081	0.997865	0.999288	0.999396	0.999054	0.999779	0.999772	0.999978	0.999768	0.998564	0.998348	1	0.999415	1	0.999576	1	0.999826
Nontoxin	COP9Signalsome-5	COP9Signalsome-5	0.999695	0.998854	0.976092	0.980171	0.99969	0.999531	0.998303	0.999521	0.99923	0.996602	NA	0.999913	0.999155	0.998232	1	0.999826	0.999756	0.998081	0.997865	0.999288	0.999396	0.999054	0.999779	0.999772	0.999978	0.999768	0.998564	0.998348	1	0.999415	1	0.999576	1	0.999826
Nontoxin	Copine3	Copine3	0.999695	0.998854	0.939307	0.955399	0.99969	0.999531	0.998303	0.999521	0.99923	0.996602	0.998399	0.999913	0.999155	0.998232	1	0.999826	0.999756	0.998081	0.997865	0.999288	0.999396	0.999054	0.999779	0.962302	0.999978	0.999768	0.998564	0.959316	1	0.999415	1	0.999576	1	0.999826
Nontoxin	Corn4	Corn4	0.999695	0.998854	0.845281	0.871159	0.99969	0.999531	0.998303	0.999521	0.99923	0.996602	NA	0.999913	0.999155	0.998232	1	0.999826	0.999756	0.998081	0.997865	0.999288	0.999396	0.999054	0.999779	0.999772	0.999978	0.999768	0.998564	0.97274	1	0.999415	1	0.999576	1	0.999826
Nontoxin	Cornichon	Cornichon	0.999695	0.998854	0.955089	0.975855	0.99969	0.999531	0.998303	0.999521	0.99923	0.996602	0.998399	0.999913	0.999155	0.998232	1	0.999826	0.999756	0.998081	0.997865	0.999288	0.999396	0.999054	0.999779	0.999772	0.999978	0.999768	0.998564	0.998348	1	0.999415	1	0.999576	1	0.999826
Nontoxin	Coronin1B	Coronin1B	0.999695	0.998854	0.975449	0.976012	0.99969	0.999531	0.998303	0.999521	0.99923	0.996602	NA	0.999913	0.999155	0.998232	1	0.999826	0.999756	0.998081	0.997865	0.999288	0.999396	0.999054	0.999779	0.999772	0.999978	0.999768	0.998564	0.988193	1	0.999415	1	0.999576	1	0.999826
Nontoxin	Cortactin	Cortactin	0.999695	0.998854	0.975449	0.985563	0.99969	0.999531	0.998303	0.999521	0.99923	0.996602	NA	0.999913	0.999155	0.998232	1	0.999826	0.999756	0.998081	0.997865	0.999288	0.999396	0.999054	0.999779	0.999772	0.999978	0.999768	0.998564	0.98127	1	0.999415	1	0.999576	1	0.999826
Nontoxin	COX19	COX19	0.999695	0.998854	0.972311	0.985563	0.99969	0.999531	0.998303	0.999521	0.99923	0.996602	0.961273	0.999913	0.999155	0.998232	1	0.999826	0.999756	0.998081	0.997865	0.999288	0.999396	0.999054	0.999779	0.999772	0.999978	0.999768	0.998564	0.998348	1	0.999415	1	0.999576	1	0.999826
Nontoxin	COX2	COX2	0.91948	0.998854	0.540385	0.676573	0.99969	0.999531	0.998303	0.999521	0.99923	0.996602	0.998399	0.999913	0.999155	0.998232	1	0.999826	0.999756	0.998081	0.997865	0.999288	0.999396	0.999054	0.999779	0.657177	0.999978	0.695457	0.960245	0.441679	1	0.999415	1	0.999576	1	0.999826
Nontoxin	COX4	COX4	0.999695	0.998854	0.954256	0.965024	0.99969	0.999531	0.998303	0.999521	0.99923	0.996602	NA	0.999913	0.999155	0.998232	1	0.999826	0.999756	0.998081	0.997865	0.999288	0.999396	0.999054	0.999779	0.999772	0.999978	0.999768	0.998564	0.93251	1	0.999415	1	0.999576	1	0.999826
Nontoxin	CoxsackieRec	CoxsackieRec	0.250196	0.291566	0.744904	0.808679	0.99969	0.658407	0.998303	0.787379	0.99923	0.996602	NA	0.86784	0.999155	0.783131	1	0.999826	0.999756	0.998081	0.997865	0.999288	0.999396	0.999054	0.999779	0.856938	0.999978	0.638344	0.998564	0.97274	1	0.999415	1	0.999576	1	0.999826
Nontoxin	CreatineKin	CreatineKin	0.999695	0.998854	0.943261	0.93366	0.99969	0.999531	0.998303	0.999521	0.99923	0.996602	0.998399	0.999913	0.999155	0.998232	1	0.999826	0.999756	0.998081	0.997885	0.999559	0.999396	0.999054	0.999779	0.999772	0.999978	0.999768	0.998564	0.998348	1	0.999415	1	0.999576	1	0.999826
Nontoxin	CreatineKinU	CreatineKinU	0.999695	0.998854	0.370329	0.474084	0.99969	0.999531	0.998303	0.999521	0.99923	0.996602	NA	0.999913	0.999155	0.998232	1	0.999826	0.999756	0.998081	0.997865	0.999288	0.999396	0.999054	0.999779	0.928935	0.999978	0.42355	0.998564	0.745313	1	0.999415	1	0.999576	1	0.999826
Nontoxin	Crystallin-z	Crystallin-z	0.999695	0.998854	0.906183	0.92167	0.99969	0.999531	0.998303	0.999521	0.99923	0.996602	NA	0.999913	0.999155	0.97203	1	0.999826	0.999756	0.998081	0.997865	0.999288	0.999396	0.999054	0.999779	0.737823	0.999978	0.999768	0.998564	0.998348	1	0.999415	1	0.982066	1	0.999826
Nontoxin	CSL4	CSL4	0.999695	0.998854	0.845281	0.827981	0.99969	0.999531	0.998303	0.999521	0.99923	0.996602	NA	0.999913	0.999155	0.998232	1	0.999826	0.999756	0.998081	0.997865	0.999288	0.999396	0.999054	0.999779	0.999772	0.999978	0.970437	0.998564	0.940641	1	0.999415	1	0.999576	1	0.999826
Nontoxin	CTDP2	CTDP2	0.999695	0.998854	0.894988	0.898611	0.99969	0.999531	0.998303	0.999521	0.99923	0.996602	NA	0.999913	0.999155	0.998232	1	0.999826	0.999756	0.998081	0.997865	0.999288	0.999396	0.999054	0.999779	0.999772	0.999978	0.999768	0.998564	0.998348	1	0.999415	1	0.999576	1	0.999826
Nontoxin	CTerminalBinding1	CTerminalBinding1	0.999695	0.998854	0.867517	0.918844	0.99969	0.999531	0.998303	0.999521	0.99923	0.996602	NA	0.999913	0.999155	0.998232	1	0.999826	0.999756	0.998081	0.997865	0.999288	0.999396	0.999054	0.999779	0.999772	0.999978	0.999768	0.998564	0.998348	1	0.999415	1	0.999576	1	0.999826
Nontoxin	Cullin1	Cullin1	0.999695	0.998854	0.702558	0.637843	0.99969	0.999531	0.998303	0.999521	0.99923	0.996602	NA	0.999913	0.999155	0.999049	1	0.999826	0.999756	0.998081	0.997865	0.999288	0.999396	0.999054	0.999779	0.915832	0.999978	0.999768	0.998564	0.933648	1	0.999415	1	0.999576	1	0.999826
Nontoxin	Cullin2	Cullin2	0.999695	0.998854	0.281384	0.273717	0.99969	0.999531	0.998303	0.999521	0.99923	0.996602	NA	0.999913	0.999155	0.998232	1	0.999826	0.999756	0.998081	0.997865	0.999288	0.999396	0.999054	0.765434	0.184401	0.999978	0.711327	0.998564	0.959316	1	0.999415	1	0.999576	1	0.999826
Nontoxin	Cullin3	Cullin3	0.999695	0.998854	0.954256	0.965024	0.99969	0.999531	0.998303	0.999521	0.99923	0.996602	0.998399	0.999913	0.999155	0.998232	1	0.999826	0.999756	0.998081	0.997885	0.999288	0.999396	0.999054	0.999779	0.999905	0.999978	0.999768	0.998564	0.998802	1	0.999415	1	0.999576	1	0.999826
Nontoxin	CuUptake1	CuUptake1	0.999695	0.998854	0.906544	0.92444	0.99969	0.999531	0.998303	0.999521	0.99923	0.996602	NA	0.999913	0.999155	0.999049	1	0.999826	0.999756	0.998081	0.997865	0.999288	0.999396	0.999644	0.999779	0.999772	0.999978	0.999768	0.998564	0.97274	1	0.999415	1	0.999576	1	0.999826
Nontoxin	CWC15	CWC15	0.999695	0.998854	0.879282	0.92444	0.99969	0.999531	0.998303	0.999521	0.99923	0.996602	0.998399	0.999913	0.999155	0.998232	1	0.999826	0.999756	0.998081	0.997865	0.999288	0.999396	0.999054	0.999779	0.999772	0.999978	0.999768	0.998564	0.965066	1	0.999415	1	0.999576	1	0.999826
Nontoxin	CXorf56	CXorf56	0.999695	0.998854	0.921716	0.943275	0.99969	0.999531	0.998303	0.999521	0.99923	0.996602	0.998399	0.999913	0.999155	0.998232	1	0.999826	0.999756	0.998081	0.997885	0.999288	0.999396	0.999054	0.999779	0.999772	0.999978	0.999768	0.998564	0.955682	1	0.999415	1	0.999576	1	0.999826
Nontoxin	CycCO6B1	CycCO6B1	0.999695	0.998854	0.820186	0.887026	0.99969	0.999531	0.998303	0.999521	0.99923	0.996602	0.998399	0.999913	0.999155	0.998232	1	0.999826	0.999756	0.998081	0.997865	0.999288	0.999396	0.999054	0.999779	0.999772	0.999978	0.999768	0.998564	0.959316	1	0.999415	1	0.999576	1	0.999826
Nontoxin	CycKinInh1	CycKinInh1	0.999695	0.998854	0.976092	0.985563	0.99969	0.999531	0.998303	0.999521	0.99923	0.996602	NA	0.999913	0.999155	0.998232	1	0.999826	0.999756	0.998081	0.997865	0.999288	0.999396	0.999054	0.999779	0.999772	0.999978	0.999768	0.998564	0.926569	1	0.999415	1	0.999576	1	0.999826
Nontoxin	Cyclin-H1	Cyclin-H1	0.999695	0.998854	0.844137	0.813618	0.99969	0.999531	0.998303	0.999521	0.99923	0.996602	NA	0.999913	0.999155	0.998232	1	0.999826	0.999756	0.998081	0.997865	0.999288	0.999396	0.999054	0.999779	0.999772	0.999978	0.999768	0.998564	0.97274	1	0.999415	1	0.999576	1	0.999826
Nontoxin	Cyclin-I	Cyclin-I	0.999695	0.998854	0.99421	0.993487	0.99969	0.999531	0.998303	0.999521	0.99923	0.996602	NA	0.999913	0.999155	0.998232	1	0.999826	0.999756	0.998081	0.997865	0.999288	0.999396	0.999054	0.999779	0.999772	0.999978	0.999768	0.998564	0.998348	1	0.999415	1	0.999576	1	0.999826
Nontoxin	CyclinDepKin-5	CyclinDepKin-5	0.999695	0.998854	0.865864	0.893345	0.99969	0.999531	0.998303	0.999521	0.99923	0.996602	NA	0.999913	0.999155	0.998232	1	0.999826	0.999756	0.998081	0.997865	0.999288	0.999396	0.999054	0.999779	0.935695	0.999978	0.999768	0.998564	0.998348	1	0.999415	1	0.999576	1	0.999826
Nontoxin	CyclinY	CyclinY	0.999695	0.998854	0.954256	0.965745	0.99969	0.999531	0.998303	0.999521	0.99923	0.996602	NA	0.999913	0.999155	0.998232	1	0.999826	0.999756	0.998081	0.997865	0.999288	0.999396	0.999054	0.999779	0.999772	0.999978	0.999768	0.998564	0.998348	1	0.999415	1	0.999576	1	0.999826
Nontoxin	CysGlutTrans	CysGlutTrans	0.449559	0.638166	0.0945502	0.156944	0.112732	0.049262	0.391987	0.129337	0.99923	0.996602	NA	0.999913	0.999155	0.998232	1	0.999826	0.999756	0.998081	0.997865	0.999288	0.999396	0.999054	0.348982	0.397034	0.396089	0.409277	0.998564	0.801362	1	0.999415	1	0.999576	1	0.999826
Nontoxin	CysGly1	CysGly1	0.999695	0.998854	0.875483	0.92444	0.99969	0.999531	0.998303	0.999521	0.99923	0.996602	0.998399	0.999913	0.999155	0.998232	1	0.999826	0.999756	0.998081	0.997865	0.999288	0.999396	0.999054	0.999779	0.999772	0.999978	0.999768	0.998564	0.998348	1	0.999415	1	0.999576	1	0.999826
Nontoxin	CysProt-ATG4A	CysProt-ATG4A	0.999695	0.998854	0.999025	0.997104	0.99969	0.999531	0.998303	0.999521	0.99923	0.996602	NA	0.999913	0.999155	0.998232	1	0.999826	0.999756	0.998081	0.997865	0.999288	0.999396	0.999054	0.999779	0.999772	0.999978	0.999768	0.998564	0.97274	1	0.999415	1	0.999576	1	0.999826
Nontoxin	CysProt-ATG4C	CysProt-ATG4C	0.999695	0.998854	0.969579	0.976249	0.99969	0.999531	0.998303	0.999521	0.99923	0.996602	NA	0.999913	0.999155	0.998232	1	0.999826	0.999756	0.998081	0.997865	0.999288	0.999396	0.999054	0.999779	0.999772	0.999978	0.999768	0.998564	0.998348	1	0.999415	1	0.999576	1	0.999826
Nontoxin	CysString	CysString	0.999695	0.998854	0.894988	0.92167	0.99969	0.999531	0.998303	0.999521	0.99923	0.958179	NA	0.999913	0.999155	0.933587	1	0.999826	0.999756	0.998081	0.997865	0.999288	0.999396	0.999054	0.999779	0.74269	0.999978	0.775596	0.998564	0.530381	1	0.999415	1	0.982066	1	0.999826
Nontoxin	CystathioneBSyn	CystathioneBSyn	0.999695	0.998854	0.921713	0.928831	0.99969	0.999531	0.998303	0.999521	0.99923	0.996602	0.998399	0.999913	0.999155	0.998232	1	0.999826	0.999756	0.998081	0.997865	0.999288	0.999396	0.999054	0.999779	0.999772	0.999978	0.999768	0.998564	0.988193	1	0.999415	1	0.999576	1	0.999826
Nontoxin	CystathioneLyase	CystathioneLyase	0.999695	0.998854	0.943261	0.958307	0.99969	0.999531	0.998303	0.942402	0.99923	0.996602	0.998399	0.718991	0.999155	0.998232	1	0.815182	0.999756	0.998081	0.997865	0.999288	0.999396	0.999054	0.999779	0.947812	0.999978	0.512662	0.998564	0.897857	1	0.769183	1	0.999576	1	0.833115
Nontoxin	Cystatin	Cystatin	0.999695	0.998854	0.762569	0.871159	0.99969	0.999531	0.998303	0.999521	0.99923	0.996602	0.998399	0.999913	0.999155	0.998232	1	0.999826	0.999756	0.998081	0.997865	0.999288	0.999396	0.999054	0.999779	0.999772	0.999978	0.999768	0.998564	0.98433	1	0.999415	1	0.999576	1	0.999826
Nontoxin	CystatinB	CystatinB	0.999695	0.998854	0.802149	0.867583	0.99969	0.999531	0.998303	0.999521	0.99923	0.996602	0.998399	0.999913	0.999155	0.998232	1	0.999826	0.999756	0.998081	0.997865	0.999288	0.999396	0.999054	0.999779	0.999772	0.999978	0.999768	0.998564	0.933648	1	0.999415	1	0.999576	1	0.999826
Nontoxin	CystNeph	CystNeph	0.999695	0.998854	0.954256	0.965024	0.99969	0.999531	0.998303	0.999521	0.99923	0.996602	NA	0.999913	0.999155	0.998232	1	0.999826	0.999756	0.998081	0.997865	0.999288	0.999396	0.999054	0.999779	0.999772	0.999978	0.999768	0.998564	0.998348	1	0.999415	1	0.999576	1	0.999826
Nontoxin	Cyt-b561	Cyt-b561	0.999695	0.998854	0.879282	0.918844	0.99969	0.899387	0.998303	0.999521	0.99923	0.996602	NA	0.87477	0.999155	0.817403	1	0.999826	0.999756	0.998081	0.997865	0.999288	0.999396	0.999054	0.999779	0.379817	0.999978	0.999768	0.998564	0.959316	1	0.739561	1	0.683911	1	0.999826
Nontoxin	CytB-c1-2	CytB-c1-2	0.999695	0.998854	0.688133	0.830508	0.99969	0.999531	0.998303	0.999521	0.99923	0.996602	0.998399	0.999913	0.999155	0.998232	1	0.999826	0.999756	0.998081	0.997865	0.999288	0.999396	0.999054	0.999779	0.999772	0.999978	0.999768	0.998564	0.947038	1	0.999415	1	0.999576	1	0.999826
Nontoxin	Cytb-c1-6	Cytb-c1-6	0.816913	0.998854	0.865864	0.92444	0.99969	0.999531	0.998303	0.999521	0.99923	0.996602	0.998399	0.999913	0.999155	0.998232	1	0.999826	0.999756	0.998081	0.997865	0.999288	0.999396	0.999054	0.999779	0.999772	0.999978	0.999768	0.998564	0.843906	1	0.999415	1	0.999576	1	0.999826
Nontoxin	CytB-c1-8	CytB-c1-8	0.999695	0.998854	0.969579	0.985563	0.99969	0.999531	0.998303	0.999521	0.99923	0.996602	0.998399	0.999913	0.999155	0.998232	1	0.999826	0.999756	0.998081	0.997865	0.999288	0.999396	0.999054	0.999779	0.999772	0.999978	0.999768	0.998564	0.998348	1	0.999415	1	0.999576	1	0.999826
Nontoxin	CytB-c1-9	CytB-c1-9	0.999695	0.998854	0.954256	0.976249	0.99969	0.999531	0.998303	0.999521	0.99923	0.996602	0.998399	0.999913	0.913	0.998232	1	0.999826	0.999756	0.998081	0.390888	0.665106	0.999396	0.838928	0.310283	0.114536	0.999978	0.999768	0.998564	0.897857	0.462308	0.142757	0.0623841	0.118078	1	0.999826
Nontoxin	Cytb5	Cytb5	0.999695	0.998854	0.999025	0.99884	0.99969	0.999531	0.998303	0.999521	0.99923	0.996602	0.998399	0.999913	0.999155	0.998232	1	0.999826	0.999756	0.998081	0.997865	0.999288	0.999396	0.999054	0.999779	0.999772	0.999978	0.999768	0.998564	0.998348	1	0.999415	1	0.999576	1	0.999826
Nontoxin	CytBRed1	CytBRed1	0.999695	0.998854	0.955313	0.976249	0.99969	0.999531	0.998303	0.999521	0.99923	0.996602	0.998399	0.999913	0.999155	0.998232	1	0.999826	0.999756	0.998081	0.997865	0.999288	0.999396	0.999644	0.999779	0.999772	0.999978	0.999768	0.998564	0.998348	1	0.999415	1	0.999576	1	0.999826
Nontoxin	CytC	CytC	0.999695	0.998854	0.0289332	0.151298	0.99969	0.999531	0.998303	0.999521	0.99923	0.932769	0.998399	0.999913	0.999155	0.998232	1	0.999826	0.999756	0.998081	0.997865	0.999288	0.999396	0.999054	0.582027	0.0537238	0.999978	0.0985065	0.343327	0.0549396	1	0.999415	1	0.999576	1	0.999826
Nontoxin	CytC-c1-1	CytC-c1-1	0.999695	0.998854	0.954256	0.981502	0.99969	0.999531	0.998303	0.999521	0.99923	0.996602	0.998399	0.999913	0.999155	0.998232	1	0.999826	0.999756	0.998081	0.999084	0.999288	0.999396	0.999054	0.999779	0.999772	0.999978	0.999768	0.998564	0.998348	1	0.999415	1	0.999899	1	0.999826
Nontoxin	CytcCOIV	CytcCOIV	0.999695	0.998854	0.923571	0.95072	0.99969	0.999531	0.998303	0.999521	0.99923	0.996602	0.998399	0.999913	0.999155	0.998232	1	0.999826	0.999756	0.998081	0.997865	0.999288	0.999396	0.999054	0.999779	0.999772	0.999978	0.999768	0.998564	0.998348	1	0.999415	1	0.999576	1	0.999826
Nontoxin	CytCCuChap	CytCCuChap	0.999695	0.998854	0.995669	0.997104	0.99969	0.968586	0.998303	0.999521	0.99923	0.996602	0.998399	0.978186	0.999155	0.837013	1	0.999826	0.999756	0.950698	0.997865	0.999288	0.999396	0.999054	0.00858768	0.010362	0.999978	0.999768	0.998564	0.959316	0.000301334	0.0058212	0.00494953	0.0144269	1	0.999826
Nontoxin	CytCO5B	CytCO5B	0.999695	0.998854	0.954256	0.975674	0.99969	0.999531	0.998303	0.999521	0.99923	0.996602	0.998399	0.999913	0.999155	0.998232	1	0.999826	0.999756	0.998081	0.997865	0.999288	0.999396	0.999054	0.999779	0.999772	0.999978	0.999768	0.998564	0.998348	1	0.999415	1	0.999576	1	0.999826
Nontoxin	CytCO6A1	CytCO6A1	0.999695	0.998854	0.312494	0.474084	0.99969	0.999531	0.998303	0.999521	0.99923	0.996602	0.998399	0.999913	0.999155	0.998232	1	0.999826	0.999756	0.998081	0.997865	0.999288	0.999396	0.999054	0.794919	0.838789	0.999978	0.999768	0.998564	0.956223	1	0.999415	1	0.999576	1	0.999826
Nontoxin	CytCO7A	CytCO7A	0.999695	0.998854	0.894988	0.928831	0.99969	0.999531	0.998303	0.999521	0.99923	0.996602	0.998399	0.999913	0.999155	0.913288	1	0.999826	0.999756	0.998081	0.997865	0.999288	0.999396	0.999054	0.999779	0.870623	0.999978	0.978001	0.998564	0.72698	1	0.999415	1	0.996561	1	0.999826
Nontoxin	CytCO7A2	CytCO7A2	0.999695	0.998854	0.848167	0.918844	0.99969	0.999531	0.998303	0.999521	0.99923	0.996602	0.998399	0.999913	0.999155	0.998232	1	0.999826	0.999756	0.998081	0.997885	0.999559	0.999396	0.999054	0.999779	0.999772	0.999978	0.999768	0.998564	0.923899	1	0.999415	1	0.999576	1	0.999826
Nontoxin	CytCO7C	CytCO7C	0.999695	0.998854	0.805265	0.897472	0.99969	0.999531	0.998303	0.999521	0.99923	0.996602	0.998399	0.999913	0.999155	0.998232	1	0.999826	0.999756	0.998081	0.997865	0.999288	0.999396	0.999054	0.999779	0.999772	0.999978	0.999768	0.998564	0.846665	1	0.999415	1	0.999576	1	0.999826
Nontoxin	CytCOVIIb	CytCOVIIb	0.816913	0.998854	0.807762	0.88034	0.99969	0.999531	0.998303	0.999521	0.99923	0.996602	0.998399	0.999913	0.999155	0.998232	1	0.999826	0.999756	0.998081	0.997865	0.999288	0.999396	0.999054	0.999779	0.935695	0.999978	0.996645	0.998564	0.752292	1	0.999415	1	0.999576	1	0.999826
Nontoxin	CytCRed-CBP3	CytCRed-CBP3	0.852565	0.957204	0.810127	0.827981	0.99969	0.977825	0.998303	0.999521	0.99923	0.996602	NA	0.999913	0.999155	0.889722	1	0.999826	0.999756	0.998081	0.997865	0.999288	0.999396	0.999054	0.999779	0.999772	0.999978	0.903439	0.998564	0.998348	1	0.999415	1	0.999576	1	0.999826
Nontoxin	Cytidylyltransferase	Cytidylyltransferase	0.999695	0.998854	0.652684	0.577962	0.99969	0.999531	0.998303	0.999521	0.99923	0.996602	NA	0.999913	0.999155	0.998232	1	0.999826	0.999756	0.998081	0.997865	0.999288	0.999396	0.999054	0.999779	0.852822	0.999978	0.999768	0.998564	0.998348	1	0.999415	1	0.999576	1	0.999826
Nontoxin	CytP4502-20A1	CytP4502-20A1	0.999695	0.998854	0.973387	0.985563	0.99969	0.999531	0.998303	0.999521	0.99923	0.996602	0.998399	0.999913	0.999155	0.998232	1	0.999826	0.999756	0.998081	0.997865	0.999288	0.999396	0.999054	0.999779	0.999772	0.999978	0.999768	0.998564	0.998348	1	0.999415	1	0.999576	1	0.999826
Nontoxin	d3PGDH	d3PGDH	0.999695	0.998854	0.805265	0.86561	0.99969	0.962997	0.998303	0.999521	0.99923	0.996602	0.998399	0.999913	0.999155	0.998232	1	0.999826	0.999756	0.998081	0.997865	0.999288	0.999396	0.999054	0.999779	0.999772	0.999978	0.999768	0.998564	0.897857	1	0.999415	1	0.999576	1	0.999826
Nontoxin	DAD1	DAD1	0.999695	0.998854	0.537224	0.676573	0.99969	0.999531	0.998303	0.999521	0.99923	0.996602	0.998399	0.999913	0.999155	0.998232	1	0.999826	0.999756	0.998081	0.997865	0.999288	0.999396	0.999054	0.614636	0.74765	0.999978	0.999768	0.998564	0.97274	1	0.999415	1	0.999576	1	0.999826
Nontoxin	DAZ-2	DAZ-2	0.999695	0.998854	0.970573	0.98135	0.99969	0.999531	0.998303	0.999521	0.99923	0.996602	0.998399	0.999913	0.999155	0.998232	1	0.999826	0.999756	0.998081	0.997865	0.999288	0.999396	0.999054	0.999779	0.999772	0.999978	0.999768	0.998564	0.897857	1	0.999415	1	0.999576	1	0.999826
Nontoxin	DB1CUL4	DB1CUL4	0.999695	0.998854	0.851008	0.885893	0.99969	0.999531	0.998303	0.999521	0.99923	0.996602	NA	0.999913	0.999155	0.998232	1	0.999826	0.999756	0.998081	0.997865	0.999288	0.999396	0.999054	0.999779	0.999772	0.999978	0.999768	0.998564	0.933648	1	0.999415	1	0.999576	1	0.999826
Nontoxin	DCN1-5	DCN1-5	0.999695	0.998854	0.93295	0.929209	0.99969	0.999531	0.998303	0.999521	0.99923	0.996602	NA	0.999913	0.999155	0.998232	1	0.999826	0.999756	0.998081	0.997865	0.999288	0.999396	0.999054	0.999779	0.828419	0.999978	0.999768	0.998564	0.998348	1	0.904633	1	0.999576	1	0.999826
Nontoxin	DDB1-7	DDB1-7	0.999695	0.998854	0.853356	0.833867	0.99969	0.999531	0.998303	0.999521	0.99923	0.996602	NA	0.999913	0.999155	0.998232	1	0.999826	0.999756	0.998081	0.997865	0.999288	0.999396	0.999054	0.999779	0.999772	0.999978	0.970437	0.998564	0.998348	1	0.999415	1	0.999576	1	0.999826
Nontoxin	DDB1-CUL4-11	DDB1-CUL4-11	0.999695	0.998854	0.97799	0.986889	0.99969	0.999531	0.998303	0.999521	0.99923	0.996602	NA	0.999913	0.999155	0.998232	1	0.999826	0.999756	0.998081	0.997865	0.999288	0.999396	0.999054	0.999779	0.999772	0.999978	0.999768	0.998564	0.998348	1	0.999415	1	0.999576	1	0.999826
Nontoxin	DDB1-CUL4-8	DDB1-CUL4-8	0.999695	0.998854	0.493909	0.5545	0.99969	0.999531	0.998303	0.999521	0.99923	0.996602	NA	0.999913	0.999155	0.998232	1	0.999826	0.999756	0.998081	0.997865	0.999288	0.999396	0.999054	0.945906	0.658963	0.999978	0.999768	0.998564	0.977794	1	0.999415	1	0.999576	1	0.999826
Nontoxin	DDPOS	DDPOS	0.999695	0.998854	0.954256	0.976249	0.99969	0.999531	0.998303	0.999521	0.99923	0.996602	0.998399	0.999913	0.999155	0.998232	1	0.999826	0.999756	0.998081	0.997865	0.999288	0.999396	0.999054	0.999779	0.999772	0.999978	0.999768	0.998564	0.998348	1	0.999415	1	0.999576	1	0.999826
Nontoxin	DDPOS48	DDPOS48	0.999695	0.998854	0.865864	0.92444	0.99969	0.999531	0.998303	0.999521	0.99923	0.996602	0.998399	0.999913	0.999155	0.998232	1	0.999826	0.999756	0.998081	0.997865	0.999288	0.999396	0.999054	0.999779	0.999772	0.999978	0.999768	0.998564	0.998348	1	0.999415	1	0.999576	1	0.999826
Nontoxin	DDPOSGT-STT3B	DDPOSGT-STT3B	0.999695	0.998854	0.0112773	0.0999424	0.99969	0.999531	0.998303	0.999521	0.99923	0.996602	0.998399	0.999913	0.999155	0.998232	1	0.999826	0.999756	0.998081	0.997885	0.999288	0.999396	0.999054	0.703673	0.194137	0.98232	0.284057	0.594211	0.254421	1	0.999415	1	0.999576	1	0.999826
Nontoxin	DDPOSPGT-STT3A	DDPOSPGT-STT3A	0.999695	0.998854	0.994302	0.997104	0.99969	0.999531	0.998303	0.999521	0.99923	0.996602	0.998399	0.999913	0.999155	0.998232	1	0.999826	0.999756	0.998081	0.997865	0.999288	0.999396	0.999054	0.999779	0.999772	0.999978	0.999768	0.998564	0.97274	1	0.999415	1	0.999576	1	0.999826
Nontoxin	DDPOSPGT2	DDPOSPGT2	0.999695	0.998854	0.812541	0.897472	0.99969	0.999531	0.998303	0.999521	0.99923	0.996602	0.998399	0.999913	0.999155	0.998232	1	0.999826	0.999756	0.998081	0.997865	0.999288	0.999396	0.999054	0.999779	0.999772	0.999978	0.999768	0.998564	0.854186	1	0.999415	1	0.999576	1	0.999826
Nontoxin	Deacylase1	Deacylase1	0.999695	0.998854	0.851008	0.878867	0.99969	0.999531	0.998303	0.999521	0.99923	0.996602	NA	0.999913	0.999155	0.998232	1	0.999826	0.999756	0.998081	0.997865	0.999288	0.999396	0.999054	0.999779	0.999772	0.999978	0.999768	0.998564	0.998348	1	0.999415	1	0.999576	1	0.999826
Nontoxin	DEAD41	DEAD41	0.999695	0.998854	0.650149	0.746576	0.99969	0.999531	0.998303	0.999521	0.99923	0.996602	0.998399	0.999913	0.999155	0.998232	1	0.999826	0.999756	0.998081	0.997865	0.999288	0.999396	0.999054	0.999779	0.999772	0.999978	0.999768	0.998564	0.998348	1	0.999415	1	0.999576	1	0.999826
Nontoxin	DeathAscKin2	DeathAscKin2	0.999695	0.998854	0.928482	0.929816	0.99969	0.999531	0.998303	0.999521	0.99923	0.996602	NA	0.999913	0.999155	0.999049	1	0.999826	0.999756	0.998081	0.997865	0.999288	0.999396	0.999054	0.999779	0.999772	0.999978	0.999768	0.998564	0.998348	1	0.999415	1	0.999576	1	0.999826
Nontoxin	DeathAss1	DeathAss1	0.938813	0.998854	0.845281	0.922259	0.99969	0.999531	0.998303	0.999521	0.99923	0.996602	0.998399	0.999913	0.999155	0.998232	1	0.999826	0.999756	0.998081	0.997865	0.999288	0.999396	0.999054	0.999779	0.999772	0.999978	0.999768	0.998564	0.998348	1	0.999415	1	0.999899	1	0.999826
Nontoxin	Decorin	Decorin	0.214261	0.492396	0.7929	0.70799	0.99969	0.503668	0.998303	0.966388	0.99923	0.958179	0.998399	0.415214	0.108014	0.63381	0.708302	0.959218	0.999756	0.998081	0.997865	0.999288	0.999396	0.999054	0.999779	0.354482	0.999978	0.353542	0.446292	0.336743	1	0.860807	1	0.999576	1	0.938345
Nontoxin	DehydrocholesterolRed	DehydrocholesterolRed	0.999695	0.998854	0.970573	0.981502	0.99969	0.933294	0.998303	0.999521	0.99923	0.932769	0.998399	0.999913	0.913	0.832076	1	0.999826	0.999756	0.998081	0.997865	0.999288	0.999396	0.999054	0.999779	0.536547	0.999978	0.842214	0.998564	0.612124	1	0.835006	1	0.633988	1	0.999826
Nontoxin	DehydrodolichylDiPSyn	DehydrodolichylDiPSyn	0.999695	0.998854	0.894988	0.871892	0.99969	0.999531	0.998303	0.999521	0.99923	0.996602	NA	0.999913	0.999155	0.998232	1	0.999826	0.999756	0.998081	0.999084	0.999288	0.999396	0.999054	0.999779	0.999772	0.999978	0.999768	0.998564	0.947038	1	0.999415	1	0.999576	1	0.999826
Nontoxin	DensityReg	DensityReg	0.999695	0.998854	0.954256	0.958307	0.99969	0.999531	0.998303	0.999521	0.99923	0.996602	0.998399	0.999913	0.999155	0.998232	1	0.999826	0.999756	0.998081	0.997865	0.999288	0.999396	0.999054	0.999779	0.999772	0.999978	0.999768	0.998564	0.998348	1	0.999415	1	0.999576	1	0.999826
Nontoxin	Derlin1	Derlin1	0.999695	0.998854	0.810127	0.878867	0.99969	0.999531	0.998303	0.999521	0.99923	0.996602	0.998399	0.999913	0.999155	0.998232	1	0.999826	0.999756	0.998081	0.997865	0.999288	0.999396	0.999054	0.999779	0.959149	0.999978	0.999768	0.998564	0.779359	1	0.999415	1	0.999576	1	0.999826
Nontoxin	Derlin2	Derlin2	0.999695	0.998854	0.954256	0.976012	0.99969	0.999531	0.998303	0.999521	0.99923	0.996602	0.998399	0.999913	0.999155	0.998232	1	0.999826	0.999756	0.998081	0.997865	0.999288	0.999396	0.999054	0.999779	0.999772	0.999978	0.999768	0.998564	0.998348	1	0.999415	1	0.999576	1	0.999826
Nontoxin	DES1	DES1	0.999695	0.998854	0.939307	0.958307	0.99969	0.999531	0.998303	0.999521	0.99923	0.996602	0.998399	0.999913	0.999155	0.998232	1	0.999826	0.999756	0.998081	0.997865	0.999288	0.999396	0.999054	0.999779	0.999772	0.999978	0.999768	0.998564	0.998348	1	0.999415	1	0.999576	1	0.999826
Nontoxin	DET1	DET1	0.938813	0.998854	0.329337	0.385776	0.99969	0.920424	0.998303	0.999521	0.99923	0.996602	0.998399	0.999913	0.999155	0.998232	1	0.999826	0.999756	0.998081	0.997865	0.999288	0.999396	0.999054	0.964892	0.354482	0.999978	0.90866	0.998564	0.988193	1	0.999415	1	0.999576	1	0.999826
Nontoxin	DevRegGTP1	DevRegGTP1	0.999695	0.998854	0.906544	0.92444	0.99969	0.999531	0.998303	0.999521	0.99923	0.996602	NA	0.999913	0.999155	0.998232	1	0.999826	0.999756	0.998081	0.997865	0.999288	0.999396	0.999054	0.999779	0.999772	0.999978	0.999768	0.998564	0.933648	1	0.999415	1	0.999576	1	0.999826
Nontoxin	DH-SDR	DH-SDR	0.999695	0.998854	0.341768	0.312036	0.99969	0.999531	0.998303	0.999521	0.99923	0.996602	NA	0.999913	0.999155	0.998232	1	0.999826	0.999756	0.998081	0.997865	0.999288	0.999396	0.999054	0.999779	0.787249	0.999978	0.627333	0.998564	0.977794	1	0.999415	1	0.999576	1	0.999826
Nontoxin	Diablo	Diablo	0.999695	0.998854	0.582699	0.627646	0.99969	0.999531	0.998303	0.999521	0.99923	0.996602	NA	0.999913	0.999155	0.998232	1	0.999826	0.999756	0.998081	0.997865	0.999288	0.999396	0.999054	0.999779	0.999772	0.999978	0.999768	0.998564	0.958479	1	0.999415	1	0.999576	1	0.999826
Nontoxin	DiacylglycerolLipase-a	DiacylglycerolLipase-a	0.999695	0.998854	0.708926	0.785317	0.99969	0.999531	0.998303	0.999521	0.99923	0.996602	NA	0.999913	0.999155	0.998232	1	0.999826	0.999756	0.998081	0.997865	0.999288	0.999396	0.928527	0.999779	0.972587	0.999978	0.906803	0.998564	0.791497	1	0.999415	1	0.999576	1	0.999826
Nontoxin	dickkopf3	dickkopf3	0.807919	0.957204	0.94987	0.955399	0.99969	0.992953	0.998303	0.999521	0.99923	0.996602	NA	0.999913	0.999155	0.872975	1	0.999826	0.999756	0.998081	0.997865	0.999288	0.999396	0.999054	0.999779	0.999772	0.999978	0.999768	0.998564	0.933648	1	0.999415	1	0.999576	1	0.999826
Nontoxin	DiGeorge2	DiGeorge2	0.999695	0.998854	0.984232	0.985563	0.99969	0.999531	0.998303	0.999521	0.99923	0.996602	NA	0.999913	0.999155	0.998232	1	0.999826	0.999756	0.998081	0.997865	0.999288	0.999396	0.999054	0.999779	0.999985	0.999978	0.999768	0.998564	0.998802	1	0.999415	1	0.999904	1	0.999826
Nontoxin	DihydRed	DihydRed	0.999695	0.998854	0.558313	0.599493	0.99969	0.999531	0.998303	0.999521	0.99923	0.996602	0.998399	0.999913	0.999155	0.998232	1	0.999826	0.999756	0.998081	0.997865	0.999288	0.999396	0.999054	0.999779	0.959149	0.999978	0.999768	0.998564	0.933648	1	0.999415	1	0.999576	1	0.999826
Nontoxin	DihydrolipoylDH	DihydrolipoylDH	0.999695	0.998854	0.808649	0.809524	0.99969	0.999531	0.998303	0.999521	0.99923	0.996602	NA	0.999913	0.999155	0.998232	1	0.999826	0.999756	0.998081	0.997865	0.999288	0.999396	0.999054	0.999779	0.999772	0.999978	0.999768	0.998564	0.989367	1	0.999415	1	0.999576	1	0.999826
Nontoxin	Dimethylaminohydrolase1	Dimethylaminohydrolase1	0.999695	0.998854	0.962665	0.976249	0.99969	0.999531	0.998303	0.999521	0.99923	0.996602	0.998399	0.999913	0.999155	0.998232	1	0.999826	0.999756	0.998081	0.997865	0.999288	0.999396	0.999054	0.999779	0.999772	0.999978	0.999768	0.998564	0.998348	1	0.999415	1	0.999576	1	0.999826
Nontoxin	Dioxygenase	Dioxygenase	0.999695	0.998854	0.954256	0.965024	0.99969	0.999531	0.998303	0.999521	0.99923	0.996602	0.998399	0.999913	0.999155	0.998232	1	0.999826	0.999756	0.998081	0.997865	0.999288	0.999396	0.999054	0.999779	0.935344	0.999978	0.999768	0.998564	0.933648	1	0.999415	1	0.999576	1	0.999826
Nontoxin	Dipeptidase	Dipeptidase	0.999695	0.998854	0.961841	0.976622	0.99969	0.999531	0.998303	0.999521	0.99923	0.996602	0.998399	0.999913	0.999155	0.998232	1	0.999826	0.999756	0.998081	0.997885	0.999288	0.999396	0.999054	0.999779	0.999772	0.999978	0.999768	0.998564	0.97274	1	0.999415	1	0.999576	1	0.999826
Nontoxin	DipeptidylPeptidase3	DipeptidylPeptidase3	0.999695	0.998854	0.702558	0.71421	0.99969	0.999531	0.998303	0.999521	0.99923	0.996602	NA	0.999913	0.999155	0.998232	1	0.999826	0.999756	0.998081	0.997865	0.999288	0.999396	0.999054	0.999779	0.999772	0.999978	0.999768	0.998564	0.933648	1	0.999415	1	0.999576	1	0.999826
Nontoxin	DiphosphomevalonateDecarb	DiphosphomevalonateDecarb	0.999695	0.998854	0.0165995	0.0153459	0.99969	0.999531	0.998303	0.999521	0.99923	0.996602	NA	0.999913	0.999155	0.998232	1	0.999826	0.999756	0.998081	0.997865	0.999288	0.999396	0.999054	0.386049	0.115675	0.820306	0.153647	0.998564	0.639372	1	0.999415	1	0.999576	1	0.999826
Nontoxin	DJ1	DJ1	0.999695	0.998854	0.598956	0.720964	0.99969	0.999531	0.998303	0.999521	0.99923	0.996602	0.998399	0.999913	0.999155	0.998232	1	0.999826	0.999756	0.998081	0.997865	0.999288	0.999396	0.999054	0.999779	0.935695	0.999978	0.999768	0.998564	0.977794	1	0.999415	1	0.999576	1	0.999826
Nontoxin	DMAT	DMAT	0.999695	0.998854	0.770603	0.720964	0.99969	0.999531	0.998303	0.999521	0.99923	0.996602	NA	0.999913	0.999155	0.999049	1	0.999826	0.999756	0.998081	0.997865	0.999288	0.999396	0.999054	0.999779	0.999772	0.999978	0.999768	0.998564	0.959316	1	0.999415	1	0.999576	1	0.999826
Nontoxin	DMNOF5	DMNOF5	0.999695	0.998854	0.861627	0.901845	0.99969	0.999531	0.998303	0.999521	0.99923	0.996602	NA	0.999913	0.999155	0.998232	1	0.999826	0.999756	0.998081	0.997865	0.999288	0.999396	0.999054	0.999779	0.915832	0.999978	0.999768	0.998564	0.998348	1	0.999415	1	0.999576	1	0.999826
Nontoxin	DNADamage4	DNADamage4	0.999695	0.998854	0.994302	0.993487	0.99969	0.650837	0.998303	0.999521	0.99923	0.996602	NA	0.744049	0.884959	0.783131	1	0.999826	0.999756	0.998081	0.997865	0.999288	0.999396	0.999054	0.999779	0.887172	0.999978	0.999768	0.998564	0.903444	1	0.999415	1	0.996561	1	0.999826
Nontoxin	DnaDorRMAPolII	DnaDorRMAPolII	0.999695	0.998854	0.198682	0.315614	0.99969	0.999531	0.850628	0.999521	0.99923	0.996602	0.998399	0.999913	0.999155	0.998232	1	0.999826	0.700223	0.672987	0.997865	0.999288	0.999396	0.953877	0.999779	0.962042	0.98232	0.353542	0.998564	0.898308	1	0.999415	1	0.999576	1	0.999826
Nontoxin	dnaJ-A1	dnaJ-A1	0.961051	0.998854	0.996342	0.997104	0.99969	0.999531	0.998303	0.999521	0.99923	0.996602	0.998399	0.999913	0.996803	0.966305	1	0.999826	0.999756	0.998081	0.997865	0.999288	0.999396	0.999054	0.999779	0.855791	0.999978	0.8	0.998564	0.832605	1	0.999415	1	0.982066	1	0.999826
Nontoxin	dnaJ-B1	dnaJ-B1	0.51772	0.606472	0.994302	0.993487	0.99969	0.503668	0.998303	0.443259	0.99923	0.683462	NA	0.385687	0.920296	0.664876	1	0.421829	0.999756	0.998081	0.991414	0.891521	0.999396	0.773928	0.999779	0.231289	0.999978	0.301686	0.998564	0.391183	1	0.202479	1	0.30977	1	0.377914
Nontoxin	DnaJ-B11	DnaJ-B11	0.999695	0.998854	0.970573	0.981502	0.99969	0.999531	0.998303	0.999521	0.99923	0.996602	0.998399	0.999913	0.999155	0.998232	1	0.999826	0.999756	0.998081	0.997865	0.999288	0.999396	0.999054	0.999779	0.999772	0.999978	0.999768	0.998564	0.998348	1	0.999415	1	0.999576	1	0.999826
Nontoxin	dnaJ-B14	dnaJ-B14	0.999695	0.998854	0.906544	0.924821	0.99969	0.999531	0.998303	0.999521	0.99923	0.996602	NA	0.999913	0.999155	0.998232	1	0.999826	0.999756	0.998081	0.997865	0.999288	0.999396	0.999054	0.999779	0.988497	0.999978	0.999768	0.998564	0.897857	1	0.999415	1	0.999576	1	0.999826
Nontoxin	dnaJ-B9	dnaJ-B9	0.999695	0.998854	0.954256	0.975674	0.99969	0.999531	0.998303	0.999521	0.99923	0.996602	0.998399	0.999913	0.999155	0.998232	1	0.999826	0.999756	0.998081	0.997865	0.999288	0.999396	0.999054	0.999779	0.999772	0.999978	0.999768	0.998564	0.998348	1	0.999415	1	0.999576	1	0.999826
Nontoxin	dnaJ-C15	dnaJ-C15	0.999695	0.998854	0.582699	0.67808	0.99969	0.999531	0.998303	0.999521	0.99923	0.996602	0.998399	0.999913	0.999155	0.998232	1	0.999826	0.999756	0.998081	0.997865	0.999288	0.999396	0.999054	0.999779	0.569292	0.999978	0.700356	0.998564	0.441679	1	0.999415	1	0.999576	1	0.999826
Nontoxin	dnaJ-C3-1	dnaJ-C3-1	0.999695	0.998854	0.851008	0.91625	0.99969	0.999531	0.998303	0.999521	0.99923	0.996602	0.998399	0.999913	0.999155	0.998232	1	0.999826	0.999756	0.998081	0.997865	0.999288	0.999396	0.999054	0.999779	0.999772	0.999978	0.999768	0.998564	0.97274	1	0.999415	1	0.999899	1	0.999826
Nontoxin	dnaJ-C3-2	dnaJ-C3-2	0.999695	0.998854	0.906544	0.927793	0.99969	0.999531	0.998303	0.999521	0.99923	0.996602	NA	0.999913	0.999155	0.998232	1	0.999826	0.999756	0.998081	0.997865	0.999288	0.999396	0.999054	0.999779	0.783473	0.999978	0.731604	0.998564	0.626987	1	0.858133	1	0.999576	1	0.999826
Nontoxin	dnaJA2	dnaJA2	0.999695	0.998854	0.975449	0.986889	0.99969	0.999531	0.998303	0.999521	0.99923	0.996602	0.998399	0.999913	0.999155	0.998232	1	0.999826	0.999756	0.998081	0.997865	0.999288	0.999396	0.999054	0.999779	0.999772	0.999978	0.999768	0.998564	0.959316	1	0.999415	1	0.999576	1	0.999826
Nontoxin	DnaJC1	DnaJC1	0.883531	0.998854	0.555445	0.599493	0.99969	0.9367	0.998303	0.999521	0.99923	0.996602	NA	0.999913	0.999155	0.889722	1	0.999826	0.999756	0.998081	0.997865	0.999288	0.999396	0.999054	0.938182	0.205437	0.999978	0.970437	0.998564	0.998348	1	0.886477	1	0.816744	1	0.999826
Nontoxin	DnaJC21	DnaJC21	0.999695	0.998854	0.975449	0.985563	0.99969	0.999531	0.998303	0.999521	0.99923	0.996602	0.998399	0.999913	0.999155	0.998232	1	0.999826	0.999756	0.998081	0.997865	0.999288	0.999396	0.999054	0.999779	0.999772	0.999978	0.999768	0.998564	0.998802	1	0.999415	1	0.999576	1	0.999826
Nontoxin	DnaJTid1	DnaJTid1	0.999695	0.998854	0.89859	0.911315	0.99969	0.999531	0.998303	0.999521	0.99923	0.996602	NA	0.999913	0.999155	0.998232	1	0.999826	0.999756	0.998081	0.997865	0.999288	0.999396	0.999054	0.999779	0.999772	0.999978	0.999768	0.998564	0.998348	1	0.999415	1	0.999576	1	0.999826
Nontoxin	DNALyase	DNALyase	0.999695	0.998854	0.996755	0.997104	0.99969	0.999531	0.998303	0.999521	0.99923	0.996602	NA	0.999913	0.999155	0.889722	1	0.999826	0.999756	0.998081	0.997865	0.999288	0.999396	0.999054	0.999779	0.959149	0.999978	0.999768	0.998564	0.92537	1	0.999415	1	0.999576	1	0.999826
Nontoxin	DNAPol-b	DNAPol-b	0.999695	0.998854	0.954256	0.976249	0.99969	0.999531	0.998303	0.999521	0.99923	0.996602	0.998399	0.999913	0.999155	0.998232	1	0.999826	0.999756	0.998081	0.997865	0.999288	0.999396	0.999054	0.999779	0.999772	0.999978	0.999768	0.998564	0.998348	1	0.999415	1	0.999576	1	0.999826
Nontoxin	DnaPolD4	DnaPolD4	0.999695	0.998854	0.913233	0.93366	0.99969	0.881286	0.998303	0.999521	0.99923	0.996602	NA	0.859746	0.999155	0.962922	1	0.999826	0.999756	0.998081	0.997865	0.999288	0.999396	0.999054	0.999779	0.949527	0.999978	0.999768	0.998564	0.998348	1	0.999415	1	0.999576	1	0.999826
Nontoxin	DolicholPMannosyltrans	DolicholPMannosyltrans	0.999695	0.998854	0.954256	0.975674	0.99969	0.999531	0.998303	0.999521	0.99923	0.996602	NA	0.999913	0.999155	0.998232	1	0.999826	0.999756	0.998081	0.997865	0.999288	0.999396	0.999054	0.999779	0.999772	0.999978	0.999768	0.998564	0.998348	1	0.999415	1	0.999576	1	0.999826
Nontoxin	DolichPmbReg	DolichPmbReg	0.999695	0.998854	0.652684	0.664542	0.99969	0.999531	0.998303	0.999521	0.99923	0.996602	NA	0.999913	0.999155	0.998232	1	0.999826	0.999756	0.998081	0.997865	0.999288	0.999396	0.999054	0.999779	0.893844	0.999978	0.999768	0.998564	0.97274	1	0.999415	1	0.999576	1	0.999826
Nontoxin	Dolichylphosphatase1	Dolichylphosphatase1	0.999695	0.998854	0.911431	0.93366	0.99969	0.999531	0.998303	0.999521	0.99923	0.996602	NA	0.999913	0.999155	0.998232	1	0.999826	0.999756	0.998081	0.997865	0.999288	0.999396	0.999054	0.999779	0.999772	0.999978	0.999768	0.998564	0.998348	1	0.999415	1	0.999576	1	0.999826
Nontoxin	DPbGT	DPbGT	0.999695	0.998854	0.810127	0.897472	0.99969	0.999531	0.998303	0.999521	0.99923	0.996602	0.998399	0.999913	0.999155	0.998232	1	0.999826	0.999756	0.998081	0.997865	0.999288	0.999396	0.999054	0.999779	0.999772	0.999978	0.999768	0.998564	0.998348	1	0.999415	1	0.999576	1	0.999826
Nontoxin	DPCD	DPCD	0.435734	0.543028	0.976092	0.985563	0.99969	0.962997	0.998303	0.999521	0.99923	0.996602	0.998399	0.831845	0.999155	0.826336	1	0.999826	0.999756	0.998081	0.997865	0.999288	0.999396	0.999054	0.999779	0.999772	0.999978	0.782492	0.998564	0.923899	1	0.999415	1	0.999576	1	0.999826
Nontoxin	DPH3	DPH3	0.521603	0.648727	0.85821	0.91625	0.99969	0.920424	0.998303	0.999521	0.99923	0.996602	NA	0.831845	0.913	0.783131	1	0.999826	0.999756	0.998081	0.997865	0.999288	0.999396	0.999054	0.999779	0.935695	0.999978	0.869768	0.998564	0.745313	1	0.999415	1	0.999576	1	0.999826
Nontoxin	DPIPPPH1	DPIPPPH1	0.999695	0.998883	0.427018	0.348152	0.99969	0.999531	0.998303	0.999521	0.99923	0.932769	NA	0.999913	0.999155	0.998232	1	0.999826	0.999756	0.998081	0.997865	0.999288	0.999396	0.999054	0.999779	0.471294	0.999978	0.409277	0.998564	0.391183	1	0.999415	1	0.999576	1	0.999826
Nontoxin	DPP4a	DPP4a	0.999695	0.998854	0.437092	0.603442	0.99969	0.999531	0.998303	0.999521	0.99923	0.996602	0.998399	0.999913	0.999155	0.998232	1	0.999826	0.999756	0.998081	0.997865	0.999288	0.999396	0.999054	0.999779	0.991961	0.999978	0.999768	0.998564	0.933648	1	0.999415	1	0.999576	1	0.999826
Nontoxin	Dpy30	Dpy30	0.999695	0.998854	0.969579	0.982412	0.99969	0.999531	0.998303	0.999521	0.99923	0.996602	0.998399	0.999913	0.999155	0.998232	1	0.999826	0.999756	0.998081	0.997865	0.999288	0.999396	0.999054	0.999779	0.999772	0.999978	0.999768	0.998564	0.979461	1	0.999415	1	0.999576	1	0.999826
Nontoxin	Dpyr5CarSyn	Dpyr5CarSyn	0.999695	0.998854	0.611117	0.645954	0.99969	0.999531	0.998303	0.999521	0.99923	0.996602	NA	0.999913	0.999155	0.998232	1	0.999826	0.999756	0.998081	0.997865	0.999288	0.999396	0.999054	0.999779	0.999772	0.999978	0.908152	0.998564	0.998348	1	0.999415	1	0.999576	1	0.999826
Nontoxin	drebrin1	drebrin1	0.999695	0.998854	0.820877	0.848669	0.99969	0.999531	0.998303	0.999521	0.99923	0.996602	0.998399	0.999913	0.999155	0.998232	1	0.999826	0.999756	0.998081	0.997865	0.999288	0.999396	0.999054	0.999779	0.999772	0.999978	0.999768	0.998564	0.998348	1	0.999415	1	0.999576	1	0.999826
Nontoxin	DualMitKinKin4	DualMitKinKin4	0.999695	0.998854	0.99421	0.993487	0.99969	0.999531	0.998303	0.999521	0.99923	0.996602	NA	0.999913	0.999155	0.998232	1	0.999826	0.999756	0.998081	0.997865	0.999288	0.999396	0.999054	0.999779	0.999772	0.999978	0.999768	0.998564	0.992184	1	0.999415	1	0.999576	1	0.999826
Nontoxin	DualSpecKin-CLK3	DualSpecKin-CLK3	0.985074	0.998854	0.913871	0.933985	0.99969	0.999531	0.998303	0.999521	0.99923	0.996602	NA	0.999913	0.999155	0.998232	1	0.999826	0.999756	0.998081	0.997865	0.999288	0.999396	0.999054	0.999779	0.999772	0.999978	0.999768	0.998564	0.955682	1	0.999415	1	0.999576	1	0.999826
Nontoxin	DualSpecPP1	DualSpecPP1	0.960196	0.998854	0.870931	0.92444	0.99969	0.999531	0.998303	0.999521	0.99923	0.996602	0.998399	0.999913	0.999155	0.998232	1	0.999826	0.999756	0.998081	0.997865	0.999288	0.999396	0.999054	0.999779	0.999772	0.999978	0.999768	0.998564	0.998348	1	0.999415	1	0.999899	1	0.999826
Nontoxin	Dynactin-5	Dynactin-5	0.999695	0.998854	0.558313	0.599493	0.99969	0.617155	0.998303	0.724835	0.99923	0.642729	NA	0.663412	0.999155	0.998232	1	0.693203	0.999756	0.998081	0.997865	0.999288	0.999396	0.999054	0.636043	0.0191223	0.999978	0.0993112	0.387745	0.0549396	1	0.111779	1	0.982066	1	0.27122
Nontoxin	Dynactin2	Dynactin2	0.999695	0.998854	0.906183	0.928831	0.99969	0.999531	0.998303	0.999521	0.99923	0.996602	NA	0.999913	0.999155	0.998232	1	0.999826	0.999756	0.998081	0.998191	0.999288	0.999396	0.999054	0.999779	0.999772	0.999978	0.999768	0.998564	0.998348	1	0.999415	1	0.999576	1	0.999826
Nontoxin	Dynactin3	Dynactin3	0.999695	0.998854	0.810127	0.840725	0.99969	0.999531	0.998303	0.999521	0.99923	0.996602	0.998399	0.999913	0.999155	0.998232	1	0.999826	0.999756	0.998081	0.997865	0.999288	0.999396	0.999054	0.999779	0.999772	0.999978	0.999768	0.998564	0.988193	1	0.999415	1	0.999576	1	0.999826
Nontoxin	Dynamin2	Dynamin2	0.999695	0.998854	0.924099	0.92444	0.99969	0.999531	0.998303	0.999521	0.99923	0.996602	NA	0.999913	0.999155	0.998232	1	0.999826	0.999756	0.998081	0.997865	0.999288	0.999396	0.999054	0.999779	0.999772	0.999978	0.999768	0.998564	0.998348	1	0.999415	1	0.999576	1	0.999826
Nontoxin	Dynein1	Dynein1	0.999695	0.998854	0.97799	0.98135	0.99969	0.999531	0.998303	0.999521	0.99923	0.996602	NA	0.999913	0.999155	0.998232	1	0.999826	0.999756	0.998081	0.997865	0.999288	0.999396	0.999054	0.999779	0.999772	0.999978	0.999768	0.998564	0.998348	1	0.999415	1	0.999576	1	0.999826
Nontoxin	DyneinLight1	DyneinLight1	0.999695	0.998854	0.845281	0.909058	0.99969	0.999531	0.998303	0.999521	0.99923	0.996602	0.998399	0.999913	0.999155	0.998232	1	0.999826	0.999756	0.998081	0.997865	0.999288	0.999396	0.999054	0.999779	0.999772	0.999978	0.999768	0.998564	0.998348	1	0.999415	1	0.999576	1	0.999826
Nontoxin	DyneinLight2	DyneinLight2	0.999695	0.998854	0.871629	0.928831	0.99969	0.999531	0.998303	0.999521	0.99923	0.996602	0.998399	0.999913	0.999155	0.998232	1	0.999826	0.999756	0.998081	0.997865	0.999288	0.999396	0.999054	0.999779	0.999772	0.999978	0.999768	0.998564	0.95764	1	0.999415	1	0.999576	1	0.999826
Nontoxin	DyneinLightRdblk2	DyneinLightRdblk2	0.999695	0.998854	0.954256	0.981502	0.99969	0.999531	0.998303	0.999521	0.99923	0.996602	0.998399	0.999913	0.999155	0.998232	1	0.999826	0.999756	0.998081	0.997865	0.999288	0.999396	0.999054	0.999779	0.999772	0.999978	0.999768	0.998564	0.998348	1	0.999415	1	0.999576	1	0.999826
Nontoxin	DyneinTctex1	DyneinTctex1	0.999695	0.998854	0.954256	0.978334	0.99969	0.999531	0.998303	0.999521	0.99923	0.996602	0.998399	0.999913	0.999155	0.998232	1	0.999826	0.999756	0.998081	0.997865	0.999288	0.999396	0.999054	0.999779	0.999772	0.999978	0.999768	0.998564	0.998348	1	0.999415	1	0.999576	1	0.999826
Nontoxin	e2FPhos	e2FPhos	0.999695	0.998854	0.969579	0.975674	0.99969	0.999531	0.998303	0.999521	0.99923	0.996602	NA	0.999913	0.999155	0.998232	1	0.999826	0.999756	0.998081	0.997865	0.999288	0.999396	0.999054	0.999779	0.880433	0.999978	0.999768	0.998564	0.923899	1	0.999415	1	0.982066	1	0.999826
Nontoxin	E3UFM1Lig1	E3UFM1Lig1	0.999695	0.998854	0.802149	0.830508	0.99969	0.999531	0.998303	0.999521	0.99923	0.996602	0.998399	0.999913	0.999155	0.998232	1	0.999826	0.999756	0.998081	0.997865	0.999288	0.999396	0.999054	0.999779	0.999772	0.999978	0.999768	0.998564	0.998348	1	0.999415	1	0.999899	1	0.999826
Nontoxin	EAPT1	EAPT1	0.999695	0.998854	0.994302	0.99995	0.99969	0.999531	0.998303	0.999521	0.99923	0.996602	NA	0.999913	0.999155	0.998232	1	0.999826	0.999756	0.998081	0.997865	0.999288	0.999396	0.999054	0.999779	0.999772	0.999978	0.999768	0.998564	0.998348	1	0.999415	1	0.999576	1	0.999826
Nontoxin	EDRK1	EDRK1	0.999695	0.998854	0.906183	0.955399	0.99969	0.999531	0.998303	0.999521	0.99923	0.996602	0.998399	0.999913	0.999155	0.998232	1	0.999826	0.999756	0.998081	0.997865	0.999288	0.999396	0.999054	0.999779	0.999772	0.999978	0.999768	0.998564	0.998348	1	0.999415	1	0.999576	1	0.999826
Nontoxin	EF-1a1	EF-1a1	0.999695	0.998854	0.9101	0.93366	0.99969	0.999531	0.998303	0.999521	0.99923	0.996602	0.998399	0.999913	0.999155	0.998232	1	0.999826	0.999756	0.998081	0.997865	0.999288	0.999396	0.999054	0.999779	0.999772	0.999978	0.999768	0.998564	0.998348	1	0.999415	1	0.999576	1	0.999826
Nontoxin	EF-1a2	EF-1a2	0.999695	0.998854	0.906283	0.898611	0.99969	0.877985	0.998303	0.999521	0.99923	0.996602	0.998399	0.999913	0.999155	0.998232	1	0.999826	NA	0.998081	NA	0.999288	NA	0.999054	0.999779	0.999772	0.999978	0.999768	0.998564	0.998348	1	0.999415	1	0.999576	1	0.999826
Nontoxin	EF-1b	EF-1b	0.999695	0.998854	0.906183	0.938012	0.99969	0.999531	0.998303	0.999521	0.99923	0.996602	0.998399	0.999913	0.999155	0.998232	1	0.999826	0.999756	0.998081	0.997865	0.999288	0.999396	0.999054	0.999779	0.999772	0.999978	0.999768	0.998564	0.998348	1	0.999415	1	0.999576	1	0.999826
Nontoxin	EF-1d	EF-1d	0.999695	0.998854	0.871629	0.92167	0.99969	0.999531	0.998303	0.999521	0.99923	0.996602	0.998399	0.999913	0.999155	0.998232	1	0.999826	0.999756	0.998081	0.997865	0.999288	0.999396	0.999054	0.999779	0.998956	0.999978	0.999768	0.998564	0.939634	1	0.999415	1	0.999576	1	0.999826
Nontoxin	EF-1g	EF-1g	0.999695	0.998854	0.959908	0.978334	0.99969	0.999531	0.998303	0.999521	0.99923	0.996602	0.998399	0.999913	0.999155	0.998232	1	0.999826	0.999756	0.998081	0.997865	0.999288	0.999396	0.999054	0.999779	0.999772	0.999978	0.999768	0.998564	0.959316	1	0.999415	1	0.999576	1	0.999826
Nontoxin	EF-2	EF-2	0.999695	0.998854	0.906544	0.940308	0.99969	0.999531	0.998303	0.999521	0.99923	0.996602	0.998399	0.999913	0.999155	0.998232	1	0.999826	0.999756	0.998081	0.997865	0.999288	0.999396	0.999054	0.999779	0.999772	0.999978	0.999768	0.998564	0.998348	1	0.999415	1	0.999576	1	0.999826
Nontoxin	EF-B2	EF-B2	0.999695	0.998854	0.582699	0.768667	0.99969	0.999531	0.998303	0.999521	0.99923	0.996602	0.998399	0.999913	0.999155	0.998232	1	0.999826	0.999756	0.998081	0.997865	0.999288	0.999396	0.999054	0.999779	0.999772	0.999978	0.999768	0.998564	0.933648	1	0.999415	1	0.999576	1	0.999826
Nontoxin	EF-SPT4	EF-SPT4	0.999695	0.998854	0.99421	0.997104	0.99969	0.999531	0.998303	0.999521	0.99923	0.996602	0.998399	0.999913	0.999155	0.964762	1	0.999826	0.999756	0.998081	0.997865	0.999288	0.999396	0.999054	0.999779	0.991961	0.999978	0.999768	0.998564	0.933648	1	0.999415	1	0.999576	1	0.999826
Nontoxin	EF1	EF1	0.999695	0.998854	0.652726	0.759051	0.99969	0.999531	0.998303	0.999521	0.99923	0.996602	0.998399	0.999913	0.999155	0.998232	1	0.999826	0.999756	0.998081	0.997865	0.999288	0.999396	0.999054	0.999779	0.875094	0.999978	0.970437	0.998564	0.718664	1	0.999415	1	0.999576	1	0.999826
Nontoxin	EF1-e-1	EF1-e-1	0.999695	0.998854	0.924099	0.95072	0.99969	0.999531	0.998303	0.999521	0.99923	0.996602	0.998399	0.999913	0.999155	0.998232	1	0.999826	0.999756	0.998081	0.997865	0.999288	0.999396	0.999054	0.999779	0.999772	0.999978	0.999768	0.998564	0.998348	1	0.999415	1	0.999576	1	0.999826
Nontoxin	EF2Kin	EF2Kin	0.999695	0.998854	0.826662	0.86561	0.99969	0.999531	0.998303	0.999521	0.99923	0.996602	NA	0.999913	0.999155	0.998232	1	0.999826	0.999756	0.998081	0.997865	0.999288	0.999396	0.999054	0.999779	0.999772	0.999978	0.999768	0.998564	0.998348	1	0.999415	1	0.999576	1	0.999826
Nontoxin	EGK06895	EGK06895	0.999695	0.998854	0.865864	0.91625	0.99969	0.999531	0.998303	0.999521	0.99923	0.996602	0.998399	0.999913	0.999155	0.998232	1	0.999826	0.999756	0.998081	0.997865	0.999288	0.999396	0.999054	0.999779	0.999772	0.999978	0.999768	0.998564	0.998348	1	0.999415	1	0.999576	1	0.999826
Nontoxin	EHDomain-4	EHDomain-4	0.999695	0.998854	0.845281	0.846462	0.99969	0.999531	0.998303	0.999521	0.99923	0.996602	NA	0.999913	0.999155	0.998232	1	0.999826	0.999756	0.998081	0.997865	0.999288	0.999396	0.999054	0.999779	0.999772	0.999978	0.999768	0.998564	0.998348	1	0.999415	1	0.999576	1	0.999826
Nontoxin	EIF1AD	EIF1AD	0.999695	0.998854	0.954256	0.96838	0.99969	0.999531	0.998303	0.999521	0.99923	0.996602	0.998399	0.999913	0.999155	0.998232	1	0.999826	0.999756	0.998081	0.997865	0.999288	0.999396	0.999054	0.999779	0.999772	0.999978	0.999768	0.998564	0.998348	1	0.999415	1	0.999576	1	0.999826
Nontoxin	ElastaseInhib	ElastaseInhib	0.999695	0.998854	0.998662	0.997415	0.99969	0.999531	0.998303	0.999521	0.99923	0.996602	NA	0.999913	0.999155	0.998232	1	0.999826	0.999756	0.998081	0.997865	0.999288	0.999396	0.999054	0.999779	0.999772	0.999978	0.999768	0.998564	0.988193	1	0.999415	1	0.999576	1	0.999826
Nontoxin	ElecTransferFlava	ElecTransferFlava	0.999695	0.998854	0.53044	0.5545	0.99969	0.999531	0.998303	0.999521	0.99923	0.996602	NA	0.999913	0.999155	0.998232	1	0.999826	0.999756	0.998081	0.997865	0.999288	0.999396	0.999054	0.999779	0.999772	0.999978	0.721396	0.998564	0.90751	1	0.999415	1	0.999576	1	0.999826
Nontoxin	ElectronTransFlavo	ElectronTransFlavo	0.999695	0.998854	0.7929	0.820931	0.99969	0.999531	0.998303	0.999521	0.99923	0.996602	NA	0.999913	0.999155	0.998232	1	0.999826	0.999756	0.998081	0.997865	0.999288	0.999396	0.999054	0.999779	0.999772	0.999978	0.970437	0.998564	0.998348	1	0.999415	1	0.999576	1	0.999826
Nontoxin	ELL-2	ELL-2	0.999695	0.998854	0.954256	0.976249	0.99969	0.999531	0.998303	0.999521	0.99923	0.996602	0.998399	0.999913	0.999155	0.998232	1	0.999826	0.999756	0.998081	0.997865	0.999288	0.999396	0.999054	0.999779	0.999772	0.999978	0.999768	0.998564	0.933648	1	0.999415	1	0.999576	1	0.999826
Nontoxin	Elongation1	Elongation1	0.999695	0.998854	0.463068	0.474084	0.99969	0.963445	0.998303	0.999521	0.99923	0.958179	NA	0.999913	0.999155	0.998232	1	0.999826	0.999756	0.998081	0.997865	0.999288	0.999396	0.999054	0.999779	0.612013	0.999978	0.637396	0.981603	0.474703	1	0.999415	1	0.999576	1	0.999826
Nontoxin	EMP2	EMP2	0.91948	0.998854	0.846657	0.893969	0.99969	0.825962	0.998303	0.999521	0.99923	0.958179	NA	0.770187	0.943414	0.693684	1	0.999826	0.999756	0.998081	0.997865	0.999288	0.999396	0.999054	0.999779	0.659688	0.999978	0.721396	0.960245	0.474749	1	0.999415	1	0.897797	1	0.999826
Nontoxin	emp24-2	emp24-2	0.999695	0.998854	0.684989	0.830508	0.99969	0.999531	0.998303	0.999521	0.99923	0.996602	0.998399	0.999913	0.999155	0.998232	1	0.999826	0.999756	0.998081	0.997865	0.999288	0.999396	0.999054	0.999779	0.999772	0.999978	0.999768	0.998564	0.998348	1	0.999415	1	0.999576	1	0.999826
Nontoxin	emp24-9	emp24-9	0.999695	0.998854	0.969579	0.981502	0.99969	0.999531	0.998303	0.999521	0.99923	0.996602	0.998399	0.999913	0.999155	0.998232	1	0.999826	0.999756	0.998081	0.997865	0.999288	0.999396	0.999054	0.999779	0.999772	0.999978	0.999768	0.998564	0.998348	1	0.999415	1	0.999576	1	0.999826
Nontoxin	EndophilinB1	EndophilinB1	0.999695	0.998854	0.969579	0.983101	0.99969	0.999531	0.998303	0.999521	0.99923	0.996602	0.998399	0.999913	0.999155	0.998232	1	0.999826	0.999756	0.998081	0.997865	0.999288	0.999396	0.999054	0.999779	0.999772	0.999978	0.999768	0.998564	0.998348	1	0.999415	1	0.999576	1	0.999826
Nontoxin	Endoplasmin	Endoplasmin	0.999695	0.998854	0.487323	0.676573	0.99969	0.868082	0.998303	0.999521	0.692984	0.837087	0.998399	0.999913	0.922832	0.998232	1	0.999826	0.999756	0.998081	0.997865	0.999288	0.999396	0.999054	0.999779	0.390224	0.999978	0.502122	0.433904	0.370348	1	0.999415	1	0.982066	1	0.999826
Nontoxin	EndothelialDiff1	EndothelialDiff1	0.999695	0.998854	0.808649	0.746576	0.99969	0.999531	0.998303	0.999521	0.99923	0.996602	0.998399	0.999913	0.999155	0.998232	1	0.999826	0.999756	0.998081	0.997865	0.999288	0.999396	0.999054	0.00088572	0.0117756	0.999978	0.999768	0.998564	0.933648	0.00836101	0.048806	0.355799	0.358855	1	0.999826
Nontoxin	Engulfment2	Engulfment2	0.999695	0.998854	0.843265	0.830508	0.99969	0.999531	0.998303	0.999521	0.99923	0.996602	NA	0.999913	0.999155	0.998232	1	0.999826	0.999756	0.998081	0.997865	0.999288	0.999396	0.999054	0.999779	0.915832	0.999978	0.999768	0.998564	0.998348	1	0.999415	1	0.999576	1	0.999826
Nontoxin	EnhBinding-g	EnhBinding-g	0.999695	0.998854	0.865864	0.920582	0.99969	0.635332	0.998303	0.999521	0.99923	0.996602	0.420321	0.365658	0.661934	0.664876	1	0.999826	0.999756	0.998081	0.997865	0.999288	0.999396	0.999054	0.999779	0.935695	0.999978	0.99199	0.998564	0.843906	1	0.999415	1	0.999576	1	0.999826
Nontoxin	EnhRudimentary	EnhRudimentary	0.999695	0.998854	0.627411	0.820931	0.99969	0.999531	0.998303	0.999521	0.99923	0.996602	0.998399	0.999913	0.999155	0.998232	1	0.999826	0.999756	0.998081	0.997865	0.999288	0.999396	0.999054	0.999779	0.999772	0.999978	0.999768	0.998564	0.998348	1	0.999415	1	0.999576	1	0.999826
Nontoxin	ENTPDPHydrolase4	ENTPDPHydrolase4	0.999695	0.998854	0.912951	0.93366	0.99969	0.999531	0.998303	0.999521	0.99923	0.996602	0.998399	0.999913	0.999155	0.998232	1	0.999826	0.999756	0.998081	0.997865	0.999288	0.999396	0.999054	0.999779	0.999772	0.999978	0.999768	0.998564	0.998348	1	0.999415	1	0.999576	1	0.999826
Nontoxin	ENTPDPHydrolase6	ENTPDPHydrolase6	0.999695	0.998854	0.954256	0.975855	0.99969	0.999531	0.998303	0.999521	0.99923	0.958179	0.998399	0.999913	0.999155	0.998232	1	0.999826	0.999756	0.998081	0.997865	0.999288	0.999396	0.999054	0.999779	0.875094	0.999978	0.776125	0.998564	0.745313	1	0.999415	1	0.999576	1	0.999826
Nontoxin	ENTPDPHydrolase7	ENTPDPHydrolase7	0.999695	0.998854	0.954256	0.965745	0.99969	0.999531	0.998303	0.999521	0.99923	0.996602	0.998399	0.999913	0.999155	0.998232	1	0.999826	0.999756	0.998081	0.997865	0.999288	0.999396	0.999054	0.999779	0.999772	0.999978	0.999768	0.998564	0.998348	1	0.999415	1	0.999576	1	0.999826
Nontoxin	Epimerase	Epimerase	0.999695	0.998854	0.684989	0.777937	0.99969	0.999531	0.706933	0.950055	0.99923	0.996602	0.381883	0.999913	0.999155	0.998232	1	0.999826	0.434596	0.672987	0.997865	0.999288	0.999396	0.892188	0.999779	0.999772	0.999978	0.700356	0.998564	0.923899	0.780256	0.78663	1	0.999576	1	0.999826
Nontoxin	EpithelCellAdh	EpithelCellAdh	0.999695	0.998854	0.906544	0.95072	0.99969	0.999531	0.998303	0.999521	0.99923	0.996602	0.998399	0.999913	0.999155	0.998232	1	0.999826	0.999756	0.998081	0.997865	0.999288	0.999396	0.999054	0.999779	0.999772	0.999978	0.999768	0.998564	0.975513	1	0.999415	1	0.999576	1	0.999826
Nontoxin	ER-Golgi2	ER-Golgi2	0.999695	0.998854	0.954256	0.965024	0.99969	0.999531	0.998303	0.999521	0.99923	0.996602	0.998399	0.999913	0.999513	0.999049	1	0.999826	0.999756	0.998081	0.997865	0.999288	0.999396	0.999054	0.999779	0.999772	0.999978	0.999768	0.998564	0.998348	1	0.999415	1	0.999576	1	0.999826
Nontoxin	ER29	ER29	0.999695	0.998854	0.911431	0.955399	0.99969	0.999531	0.998303	0.999521	0.99923	0.996602	0.998399	0.999913	0.999155	0.998232	1	0.999826	0.999756	0.998081	0.997865	0.999288	0.999396	0.999054	0.999779	0.998956	0.999978	0.999768	0.998564	0.998348	1	0.999415	1	0.999576	1	0.999826
Nontoxin	ER44	ER44	0.999695	0.998854	0.00523634	0.0536161	0.99969	0.999531	0.998303	0.999521	0.99923	0.996602	0.998399	0.999913	0.999155	0.998232	1	0.999826	0.999756	0.998081	0.997865	0.999288	0.999396	0.999054	0.845	0.235189	0.546259	0.136031	0.766014	0.318875	1	0.999415	1	0.999576	1	0.999826
Nontoxin	ERCC-1	ERCC-1	0.999695	0.998854	0.134549	0.159972	0.99969	0.999531	0.998303	0.999521	0.99923	0.996602	0.998399	0.999913	0.999155	0.998232	1	0.999826	0.999756	0.998081	0.997865	0.999288	0.999396	0.999054	0.999779	0.60064	0.999978	0.600333	0.998564	0.779359	1	0.999415	1	0.999576	1	0.999826
Nontoxin	ERGGIC1	ERGGIC1	0.91948	0.998854	0.582699	0.738117	0.99969	0.899387	0.998303	0.999521	0.99923	0.932769	0.998399	0.999913	0.818795	0.878959	1	0.999826	0.999756	0.998081	0.997865	0.999288	0.999396	0.999054	0.999779	0.515097	0.999978	0.63315	0.960245	0.391183	1	0.999415	1	0.982066	1	0.999826
Nontoxin	ERGIC-53	ERGIC-53	0.999695	0.998854	0.998662	0.997415	0.99969	0.999531	0.998303	0.999521	0.99923	0.996602	0.998399	0.999913	0.999155	0.998232	1	0.999826	0.999756	0.998081	0.997865	0.999559	0.999396	0.999054	0.999779	0.999772	0.999978	0.999768	0.998564	0.998348	1	0.999415	1	0.999576	1	0.999826
Nontoxin	ErgosterolBioSyn-28	ErgosterolBioSyn-28	0.999695	0.998854	0.954256	0.975674	0.99969	0.999531	0.998303	0.999521	0.99923	0.996602	NA	0.999913	0.999155	0.998232	1	0.999826	0.999756	0.998081	0.997865	0.999288	0.999396	0.999054	0.999779	0.821131	0.999978	0.999768	0.998564	0.933648	1	0.999415	1	0.982066	1	0.999826
Nontoxin	Erlin1	Erlin1	0.999695	0.998854	0.688133	0.728388	0.99969	0.999531	0.998303	0.999521	0.99923	0.996602	NA	0.999913	0.999155	0.998232	1	0.999826	0.999756	0.998081	0.997865	0.999288	0.999396	0.999054	0.999779	0.999772	0.999978	0.978877	0.998564	0.888271	1	0.999415	1	0.999576	1	0.999826
Nontoxin	Erlin2	Erlin2	0.999695	0.998854	0.846657	0.88034	0.99969	0.999531	0.998303	0.999521	0.99923	0.996602	NA	0.999913	0.999155	0.998232	1	0.999826	0.999756	0.998081	0.997865	0.999288	0.999396	0.999054	0.999779	0.999772	0.999978	0.999768	0.998564	0.959316	1	0.999415	1	0.999576	1	0.999826
Nontoxin	ERLumen1	ERLumen1	0.999695	0.998854	0.851124	0.828852	0.99969	0.999531	0.998303	0.999521	0.99923	0.996602	NA	0.999913	0.999155	0.998232	1	0.999826	0.999756	0.998081	0.997865	0.999288	0.999396	0.999054	0.999779	0.999772	0.999978	0.999768	0.998564	0.933648	1	0.999415	1	0.999576	1	0.999826
Nontoxin	ERLumenRR2	ERLumenRR2	0.999695	0.998854	0.954256	0.981502	0.99969	0.999531	0.998303	0.999521	0.99923	0.996602	0.998399	0.999913	0.999155	0.998232	1	0.999826	0.999756	0.998081	0.997865	0.999288	0.999396	0.999054	0.999779	0.999772	0.999978	0.999768	0.998564	0.998348	1	0.999415	1	0.999576	1	0.999826
Nontoxin	ERUbiq2	ERUbiq2	0.999695	0.998854	0.155959	0.108701	0.99969	0.961949	0.998303	0.999521	0.99923	0.996602	NA	0.999913	0.999155	0.998232	1	0.999826	0.999756	0.998081	0.997865	0.999559	0.999396	0.999054	0.999779	0.291935	0.999978	0.42355	0.998564	0.391183	1	0.999415	1	0.999576	1	0.999826
Nontoxin	ErythMem	ErythMem	0.999695	0.998854	0.994302	0.997104	0.99969	0.999531	0.998303	0.999521	0.99923	0.996602	0.998399	0.999913	0.999155	0.998232	1	0.999826	0.999756	0.998081	0.997865	0.999288	0.999396	0.999054	0.999779	0.999772	0.999978	0.999768	0.998564	0.98433	1	0.999415	1	0.999576	1	0.999826
Nontoxin	Etoposide	Etoposide	0.999695	0.998854	0.553844	0.469596	0.99969	0.999531	0.998303	0.999521	0.99923	0.996602	NA	0.999913	0.999155	0.998232	1	0.999826	0.999756	0.998081	0.997865	0.999288	0.999396	0.999054	0.999779	0.999772	0.999978	0.638305	0.998564	0.959316	1	0.999415	1	0.999576	1	0.999826
Nontoxin	ETS	ETS	0.882064	0.998854	0.876982	0.927793	0.99969	0.999531	0.998303	0.999521	0.99923	0.996602	0.998399	0.999913	0.999155	0.998232	1	0.999826	0.999756	0.998081	0.997865	0.999288	0.999396	0.999054	0.999779	0.999772	0.999978	0.999768	0.998564	0.998348	1	0.999415	1	0.999576	1	0.999826
Nontoxin	ETSElf3	ETSElf3	0.999695	0.998854	0.916068	0.928831	0.99969	0.999531	0.998303	0.999521	0.99923	0.996602	NA	0.999913	0.999155	0.998232	1	0.999826	0.999756	0.998081	0.999084	0.999288	0.999396	0.999054	0.999779	0.949527	0.999978	0.999768	0.998564	0.998348	1	0.999415	1	0.999576	1	0.999826
Nontoxin	EukTIF3H	EukTIF3H	0.999695	0.998854	0.994461	0.997104	0.99969	0.999531	0.998303	0.999521	0.99923	0.996602	0.998399	0.999913	0.999155	0.998232	1	0.999826	0.999756	0.998081	0.997865	0.999288	0.999396	0.999054	0.999779	0.999772	0.999978	0.970437	0.998564	0.933648	1	0.999415	1	0.999576	1	0.999826
Nontoxin	EukTran4E	EukTran4E	0.999695	0.998854	0.820186	0.88034	0.99969	0.999531	0.998303	0.999521	0.99923	0.996602	0.998399	0.999913	0.999155	0.998232	1	0.999826	0.999756	0.998081	0.997865	0.999288	0.999396	0.999054	0.999779	0.999772	0.999978	0.999768	0.998564	0.981425	1	0.999415	1	0.999576	1	0.999826
Nontoxin	EvoToll	EvoToll	0.999695	0.998854	0.540385	0.5545	0.99969	0.999531	0.998303	0.999521	0.99923	0.996602	NA	0.999913	0.999155	0.998232	1	0.999826	0.999756	0.998081	0.997865	0.999288	0.999396	0.999054	0.999779	0.92154	0.999978	0.827633	0.998564	0.751603	1	0.999415	1	0.999576	1	0.999826
Nontoxin	ExchangeTrans3	ExchangeTrans3	0.999695	0.998854	0.954256	0.940486	0.99969	0.999531	0.998303	0.999521	0.99923	0.996602	NA	0.999913	0.999155	0.998232	1	0.999826	0.999756	0.998081	0.997865	0.999288	0.999396	0.999054	0.999779	0.999772	0.999978	0.999768	0.998564	0.998348	1	0.999415	1	0.999576	1	0.999826
Nontoxin	Exocyst7	Exocyst7	0.999695	0.998854	0.62192	0.607326	0.99969	0.999531	0.998303	0.999521	0.99923	0.996602	NA	0.999913	0.999155	0.998232	1	0.999826	0.999756	0.998081	0.997865	0.999288	0.999396	0.999054	0.999779	0.74269	0.999978	0.827633	0.998564	0.998348	1	0.999415	1	0.999576	1	0.999826
Nontoxin	ExosomeCom2	ExosomeCom2	0.999695	0.998854	0.582699	0.611037	0.99969	0.999531	0.998303	0.999521	0.99923	0.996602	NA	0.999913	0.999155	0.998232	1	0.999826	0.999756	0.998081	0.997865	0.999288	0.999396	0.999054	0.999779	0.740367	0.999978	0.917265	0.998564	0.707346	1	0.999415	1	0.999576	1	0.999826
Nontoxin	Exostosin2-1	Exostosin2-1	0.999695	0.998854	0.999025	0.997104	0.99969	0.999531	0.998303	0.999521	0.99923	0.996602	NA	0.999913	0.999155	0.998232	1	0.999826	0.999756	0.998081	0.997865	0.999288	0.999396	0.999054	0.999779	0.999772	0.999978	0.999768	0.998564	0.998348	1	0.999415	1	0.999576	1	0.999826
Nontoxin	Ezrin	Ezrin	0.999695	0.998854	0.994245	0.997104	0.99969	0.999531	0.998303	0.999521	0.99923	0.996602	0.998399	0.999913	0.999155	0.998232	1	0.999826	0.999756	0.998081	0.997865	0.999288	0.999396	0.999054	0.999779	0.999772	0.999978	0.999768	0.998564	0.947038	1	0.999415	1	0.999576	1	0.999826
Nontoxin	facta2	facta2	0.999695	0.998854	0.871629	0.92444	0.99969	0.999531	0.998303	0.999521	0.99923	0.996602	0.998399	0.999913	0.999155	0.998232	1	0.999826	0.999756	0.998081	0.997865	0.999288	0.999396	0.999054	0.999779	0.999772	0.999978	0.999768	0.998564	0.979461	1	0.999415	1	0.999576	1	0.999826
Nontoxin	FactinCapa1	FactinCapa1	0.999695	0.998854	0.934843	0.92444	0.99969	0.999531	0.998303	0.999521	0.99923	0.996602	NA	0.999913	0.999155	0.998232	1	0.999826	0.999756	0.998081	0.997865	0.999288	0.999396	0.999054	0.999779	0.999772	0.999978	0.999768	0.998564	0.97274	1	0.999415	1	0.999576	1	0.999826
Nontoxin	FAM107A	FAM107A	0.999695	0.998854	0.971702	0.976249	0.99969	0.999531	0.998303	0.999521	0.99923	0.996602	NA	0.999913	0.999155	0.998232	1	0.999826	0.999756	0.998081	0.997865	0.999288	0.999396	0.999054	0.999779	0.999772	0.999978	0.999768	0.998564	0.947038	1	0.999415	1	0.999576	1	0.999826
Nontoxin	FAM108A	FAM108A	0.999695	0.998854	0.943261	0.952686	0.99969	0.999531	0.998303	0.999521	0.99923	0.996602	NA	0.999913	0.999155	0.998232	1	0.999826	0.999756	0.998081	0.997865	0.999288	0.999396	0.999054	0.999779	0.999772	0.999978	0.999768	0.998564	0.998348	1	0.999415	1	0.999576	1	0.999826
Nontoxin	FAM122B	FAM122B	0.999695	0.998854	0.976092	0.981502	0.99969	0.999531	0.998303	0.999521	0.99923	0.996602	NA	0.999913	0.999155	0.998232	1	0.999826	0.999756	0.998081	0.997865	0.999288	0.999396	0.999054	0.999779	0.999772	0.999978	0.999768	0.998564	0.998348	1	0.999415	1	0.999576	1	0.999826
Nontoxin	FAM136A	FAM136A	0.999695	0.998854	0.954256	0.976012	0.99969	0.999531	0.998303	0.999521	0.99923	0.996602	NA	0.999913	0.999155	0.998232	1	0.999826	0.999756	0.998081	0.997865	0.999288	0.999396	0.999054	0.999779	0.889102	0.999978	0.999768	0.998564	0.998348	1	0.999415	1	0.999576	1	0.999826
Nontoxin	FAM158A	FAM158A	0.999695	0.998854	0.535298	0.646056	0.99969	0.999531	0.998303	0.999521	0.99923	0.996602	0.998399	0.999913	0.999155	0.998232	1	0.999826	0.999756	0.998081	0.997865	0.999288	0.999396	0.999054	0.999779	0.988388	0.999978	0.90866	0.998564	0.831382	1	0.999415	1	0.999576	1	0.999826
Nontoxin	FAM168B	FAM168B	0.999695	0.998854	0.521361	0.474084	0.99969	0.999531	0.998303	0.999521	0.99923	0.996602	NA	0.999913	0.999155	0.998232	1	0.999826	0.999756	0.998081	0.997865	0.999288	0.999396	0.999054	0.999779	0.999772	0.999978	0.598346	0.998564	0.996565	1	0.999415	1	0.999576	1	0.999826
Nontoxin	FAM18B1	FAM18B1	0.999695	0.998854	0.865864	0.922259	0.99969	0.999531	0.998303	0.999521	0.99923	0.996602	0.998399	0.999913	0.999155	0.998232	1	0.999826	0.999756	0.998081	0.997865	0.999288	0.999396	0.999054	0.999779	0.999772	0.999978	0.999768	0.998564	0.998348	1	0.999415	1	0.999576	1	0.999826
Nontoxin	FAM195B	FAM195B	0.999695	0.998854	0.929496	0.92444	0.99969	0.999531	0.998303	0.999521	0.99923	0.996602	NA	0.999913	0.999155	0.998232	1	0.999826	0.999756	0.998081	0.997865	0.999288	0.999396	0.999054	0.999779	0.999772	0.999978	0.999768	0.998564	0.998348	1	0.999415	1	0.999576	1	0.999826
Nontoxin	FAM32A	FAM32A	0.999695	0.998854	0.44149	0.681692	0.99969	0.999531	0.998303	0.999521	0.99923	0.996602	0.998399	0.999913	0.999155	0.998232	1	0.999826	0.999756	0.998081	0.997885	0.999288	0.999396	0.999054	0.999779	0.999772	0.999978	0.999768	0.998564	0.947038	1	0.999415	1	0.999576	1	0.999826
Nontoxin	FAM36A	FAM36A	0.816913	0.998854	0.976092	0.983101	0.99969	0.999531	0.998303	0.364611	0.99923	0.996602	NA	0.533411	0.999155	0.998232	0.948026	0.445807	0.921309	0.521765	0.997865	0.999288	0.999396	0.704057	0.999779	0.999772	0.999978	0.283933	0.998564	0.888611	1	0.179132	1	0.999576	1	0.377914
Nontoxin	FAM3A	FAM3A	0.999695	0.998854	0.994302	0.997104	0.99969	0.999531	0.998303	0.999521	0.99923	0.996602	NA	0.999913	0.999155	0.998232	1	0.999826	0.999756	0.998081	0.997865	0.999288	0.999396	0.999054	0.999779	0.999772	0.999978	0.999768	0.998564	0.998348	1	0.981629	1	0.999576	1	0.999826
Nontoxin	FAM3B	FAM3B	0.999695	0.998854	0.994302	0.997104	0.99969	0.999531	0.998303	0.999521	0.99923	0.949675	0.998399	0.999913	0.999155	0.998232	1	0.999826	0.999756	0.998081	0.997865	0.999288	0.999396	0.999054	0.999779	0.80417	0.999978	0.917265	0.998564	0.735121	1	0.999415	1	0.933808	1	0.999826
Nontoxin	FAM3C	FAM3C	0.999695	0.998854	0.998662	0.99995	0.99969	0.999531	0.998303	0.999521	0.99923	0.996602	0.998399	0.999913	0.999155	0.998232	1	0.999826	0.999756	0.998081	0.997865	0.999288	0.999396	0.999054	0.999779	0.999772	0.999978	0.999768	0.998564	0.998348	1	0.999415	1	0.999576	1	0.999826
Nontoxin	FAM3D	FAM3D	0.999695	0.998854	0.940988	0.958307	0.99969	0.999531	0.998303	0.999521	0.99923	0.996602	NA	0.999913	0.999155	0.998232	1	0.999826	0.999756	0.998081	0.997865	0.999288	0.999396	0.999054	0.999779	0.999772	0.999978	0.999768	0.998564	0.98127	1	0.999415	1	0.999576	1	0.999826
Nontoxin	FAM50A	FAM50A	0.999695	0.998854	0.946301	0.958307	0.99969	0.999531	0.998303	0.999521	0.99923	0.996602	0.998399	0.999913	0.999155	0.998232	1	0.999826	0.999756	0.998081	0.997865	0.999288	0.999396	0.999054	0.999779	0.992287	0.999978	0.999768	0.998564	0.97274	1	0.999415	1	0.999576	1	0.999826
Nontoxin	FAM54B	FAM54B	0.999695	0.998854	0.888847	0.903544	0.99969	0.999531	0.998303	0.999521	0.99923	0.996602	NA	0.999913	0.999155	0.998232	1	0.999826	0.999756	0.998081	0.997865	0.999288	0.999396	0.999054	0.999779	0.999772	0.999978	0.999768	0.998564	0.939634	1	0.999415	1	0.999576	1	0.999826
Nontoxin	FarnesylPPSyn	FarnesylPPSyn	0.761782	0.917676	0.955313	0.980171	0.99969	0.881286	0.998303	0.999521	0.99923	0.996602	NA	0.86784	0.896684	0.783131	1	0.999826	0.999756	0.998081	0.997865	0.999288	0.999396	0.999054	0.999779	0.77209	0.999978	0.700356	0.998564	0.553169	1	0.919506	1	0.982066	1	0.989971
Nontoxin	FattyAcidBind	FattyAcidBind	0.435734	0.722611	0.737131	0.827981	0.373338	0.803312	0.998303	0.999521	0.99923	0.996602	0.998399	0.895084	0.58771	0.783131	1	0.999826	0.999756	0.998081	0.991414	0.999288	0.814639	0.90609	0.999779	0.999772	0.999978	0.963815	0.998564	0.998348	1	0.999415	1	0.999576	1	0.999826
Nontoxin	FattyCoAReductase1	FattyCoAReductase1	0.999695	0.998854	0.99421	0.993487	0.99969	0.999531	0.998303	0.999521	0.99923	0.996602	0.998399	0.999913	0.999155	0.998232	1	0.999826	0.999756	0.998081	0.997865	0.999288	0.999396	0.999054	0.999779	0.999772	0.999978	0.999768	0.998564	0.998348	1	0.999415	1	0.999576	1	0.999826
Nontoxin	FBiP1	FBiP1	0.999695	0.998854	0.954256	0.976249	0.99969	0.999531	0.998303	0.999521	0.99923	0.996602	0.998399	0.999913	0.999155	0.998232	1	0.999826	0.999756	0.998081	0.997865	0.999288	0.999396	0.999054	0.999779	0.999772	0.999978	0.999768	0.998564	0.998348	1	0.999415	1	0.999576	1	0.999826
Nontoxin	FBox-WD-2	FBox-WD-2	0.999695	0.998854	0.996054	0.997415	0.99969	0.999531	0.998303	0.999521	0.99923	0.996602	NA	0.999913	0.999155	0.998232	1	0.999826	0.999756	0.998081	0.997865	0.999288	0.999396	0.999054	0.999779	0.999772	0.999978	0.999768	0.998564	0.998348	1	0.999415	1	0.999576	1	0.999826
Nontoxin	FBox4	FBox4	0.999695	0.998854	0.993689	0.985563	0.99969	0.999531	0.998303	0.999521	0.99923	0.996602	NA	0.999913	0.999155	0.998232	1	0.999826	0.999756	0.998081	0.997865	0.999288	0.999396	0.999054	0.999779	0.999772	0.999978	0.999768	0.998564	0.998348	1	0.999415	1	0.999576	1	0.999826
Nontoxin	FBox9	FBox9	0.999695	0.998854	0.954256	0.965024	0.99969	0.999531	0.998303	0.999521	0.99923	0.996602	NA	0.999913	0.999155	0.998232	1	0.999826	0.999756	0.998081	0.997865	0.999288	0.999396	0.999054	0.999779	0.999772	0.999978	0.999768	0.998564	0.998348	1	0.999415	1	0.999576	1	0.999826
Nontoxin	FBoxRR5	FBoxRR5	0.999695	0.998854	0.845281	0.830508	0.99969	0.999531	0.998303	0.999521	0.99923	0.996602	NA	0.999913	0.999155	0.998232	1	0.999826	0.999756	0.998081	0.997865	0.999288	0.999396	0.999054	0.999779	0.795361	0.999978	0.825717	0.998564	0.567524	1	0.999415	1	0.999576	1	0.999826
Nontoxin	Ferredoxin1	Ferredoxin1	0.999695	0.998854	0.582699	0.675281	0.99969	0.999531	0.998303	0.999521	0.99923	0.996602	0.998399	0.999913	0.999155	0.998232	1	0.999826	0.999756	0.998081	0.997865	0.999288	0.999396	0.999054	0.999779	0.999772	0.999978	0.996645	0.998564	0.998348	1	0.999415	1	0.999576	1	0.999826
Nontoxin	FerritinA	FerritinA	0.894756	0.998854	0.876383	0.92444	0.99969	0.999531	0.998303	0.999521	0.99923	0.996602	0.998399	0.999913	0.920296	0.97203	1	0.999826	0.999756	0.998081	0.997865	0.999288	0.999396	0.999054	0.999779	0.999772	0.999978	0.983366	0.998564	0.959316	1	0.999415	1	0.999576	1	0.999826
Nontoxin	FerritinHeavy	FerritinHeavy	0.999695	0.998854	0.846657	0.92167	0.99969	0.999531	0.998303	0.999521	0.99923	0.996602	0.998399	0.999913	0.999155	0.998232	1	0.999826	0.999756	0.998081	0.997865	0.999288	0.999396	0.999054	0.999779	0.999772	0.999978	0.999768	0.998564	0.897274	1	0.999415	1	0.999576	1	0.999826
Nontoxin	FerritinLight	FerritinLight	0.999695	0.998854	0.0281059	0.254195	0.99969	0.999531	0.506316	0.999521	0.99923	0.996602	0.998399	0.999913	0.999155	0.998232	1	0.999826	0.999756	0.998081	0.997885	0.999288	0.999396	0.999054	0.999779	0.870623	0.546259	0.454923	0.998564	0.854186	1	0.999415	1	0.999576	1	0.999826
Nontoxin	FeS1-CDGSH	FeS1-CDGSH	0.999695	0.998854	0.894988	0.924821	0.99969	0.999531	0.998303	0.999521	0.99923	0.996602	0.998399	0.999913	0.999155	0.998232	1	0.999826	0.999756	0.998081	0.997865	0.999288	0.999396	0.999054	0.999779	0.959149	0.999978	0.999768	0.998564	0.97274	1	0.999415	1	0.999576	1	0.999826
Nontoxin	FeSCluster1	FeSCluster1	0.999695	0.998854	0.971702	0.985563	0.99969	0.999531	0.998303	0.999521	0.99923	0.996602	0.998399	0.999913	0.999155	0.998232	1	0.999826	0.999756	0.998081	0.997865	0.999288	0.999396	0.999054	0.999779	0.999772	0.999978	0.999768	0.998564	0.998348	1	0.999415	1	0.999576	1	0.999826
Nontoxin	FGFR1	FGFR1	0.999695	0.998854	0.818436	0.893735	0.99969	0.999531	0.998303	0.999521	0.99923	0.996602	0.998399	0.999913	0.999155	0.999049	1	0.999826	0.999756	0.998081	0.997865	0.999288	0.999396	0.999054	0.999779	0.999772	0.999978	0.999768	0.998564	0.988193	1	0.999415	1	0.999904	1	0.999826
Nontoxin	fhl3	fhl3	0.999695	0.998854	0.954256	0.958307	0.99969	0.999531	0.998303	0.999521	0.99923	0.996602	NA	0.999913	0.999155	0.998232	1	0.999826	0.999756	0.998081	0.997865	0.999288	0.999396	0.999054	0.999779	0.999772	0.999978	0.999768	0.998564	0.998348	1	0.999415	1	0.999576	1	0.999826
Nontoxin	FibronectinIII-3B	FibronectinIII-3B	0.999695	0.998854	0.268867	0.322961	0.99969	0.999531	0.998303	0.999521	0.99923	0.996602	NA	0.999913	0.999155	0.998232	1	0.999826	0.999756	0.998081	0.997865	0.999288	0.999396	0.999054	0.856792	0.698547	0.999978	0.731604	0.998564	0.890177	1	0.999415	1	0.999576	1	0.999826
Nontoxin	FKBP3	FKBP3	0.999695	0.998854	0.894988	0.92444	0.99969	0.999531	0.998303	0.999521	0.99923	0.996602	0.998399	0.999913	0.999155	0.998232	1	0.999826	0.999756	0.998081	0.997865	0.999288	0.999396	0.999054	0.999779	0.999772	0.999978	0.999768	0.998564	0.947038	1	0.999415	1	0.999576	1	0.999826
Nontoxin	FKBP7	FKBP7	0.816913	0.957204	0.622862	0.694582	0.99969	0.931607	0.998303	0.999521	0.99923	0.959803	NA	0.86784	0.999155	0.872975	1	0.999826	0.999756	0.998081	0.997865	0.999288	0.999396	0.999054	0.999779	0.324701	0.999978	0.353374	0.789535	0.317804	1	0.858133	1	0.999576	1	0.923537
Nontoxin	Flotillin1	Flotillin1	0.999695	0.998854	0.972821	0.981502	0.99969	0.989476	0.998303	0.999521	0.99923	0.996602	NA	0.978186	0.999155	0.889722	1	0.999826	0.999756	0.998081	0.997865	0.999288	0.999396	0.999054	0.999779	0.999772	0.999978	0.999768	0.998564	0.947038	1	0.999415	1	0.999576	1	0.999826
Nontoxin	Flotillin2	Flotillin2	0.999695	0.998854	0.515791	0.474084	0.99969	0.999531	0.998303	0.999521	0.99923	0.996602	NA	0.999913	0.999155	0.998232	1	0.999826	0.999756	0.998081	0.997865	0.999288	0.999396	0.999054	0.647707	0.324701	0.999978	0.999768	0.998564	0.959316	1	0.999415	1	0.999576	1	0.999826
Nontoxin	Follistatin1	Follistatin1	0.999695	0.998854	0.87152	0.903544	0.99969	0.999531	0.998303	0.999521	0.99923	0.996602	NA	0.999913	0.999155	0.998232	1	0.999826	0.999756	0.998081	0.997865	0.999288	0.999396	0.999054	0.999779	0.935695	0.999978	0.939808	0.998564	0.751603	1	0.999415	1	0.999576	1	0.999826
Nontoxin	Forkhead-I1ema	Forkhead-I1ema	0.999695	0.998854	0.403286	0.327724	0.99969	0.999531	0.998303	0.724835	0.99923	0.958179	NA	0.999913	0.999155	0.998232	1	0.999826	0.999756	0.998081	0.997865	0.999288	0.999396	0.999054	0.999779	0.627214	0.999978	0.322638	0.998564	0.441679	1	0.999415	1	0.999576	1	0.999826
Nontoxin	FRG1	FRG1	0.999695	0.998854	0.939307	0.95072	0.99969	0.999531	0.998303	0.999521	0.99923	0.996602	NA	0.999913	0.999155	0.998232	1	0.999826	0.999756	0.998081	0.997865	0.999288	0.999396	0.999054	0.999779	0.999772	0.999978	0.999768	0.998564	0.947038	1	0.999415	1	0.999576	1	0.999826
Nontoxin	FrucBiPAldolaseB	FrucBiPAldolaseB	0.999695	0.998854	0.894988	0.92444	0.753863	0.488077	0.998303	0.999521	0.99923	0.996602	0.250836	0.449459	0.465492	0.63381	1	0.999826	0.999756	0.998081	0.997865	0.999288	0.999396	0.999054	0.999779	0.999772	0.999978	0.999768	0.998564	0.933648	1	0.999415	1	0.999576	1	0.999826
Nontoxin	Fucosyltransferase	Fucosyltransferase	0.999695	0.998854	0.906183	0.92444	0.99969	0.999531	0.998303	0.999521	0.99923	0.996602	NA	0.999913	0.999155	0.998232	1	0.999826	0.999756	0.998081	0.997865	0.999288	0.999396	0.999054	0.999779	0.999772	0.999978	0.999768	0.998564	0.955682	1	0.999415	1	0.999576	1	0.999826
Nontoxin	Fumarylacetoacetase	Fumarylacetoacetase	0.999695	0.998854	0.750371	0.800339	0.99969	0.999531	0.998303	0.999521	0.99923	0.996602	NA	0.999913	0.999155	0.998232	1	0.999826	0.999756	0.998081	0.997865	0.999288	0.999396	0.999054	0.970078	0.681796	0.999978	0.999768	0.998564	0.998348	1	0.999415	1	0.999576	1	0.999826
Nontoxin	FumarylacetoacetateHyd2A	FumarylacetoacetateHyd2A	0.999695	0.998854	0.853356	0.91625	0.99969	0.999531	0.998303	0.999521	0.99923	0.996602	0.998399	0.999913	0.999155	0.998232	1	0.999826	0.999756	0.998081	0.997865	0.999288	0.999396	0.999054	0.999779	0.999772	0.999978	0.999768	0.998564	0.998348	1	0.999415	1	0.999576	1	0.999826
Nontoxin	Fused-1	Fused-1	0.999695	0.998854	0.154453	0.0404033	NA	0.837545	NA	0.515793	NA	0.912722	NA	0.999913	NA	0.998232	NA	0.999826	0.999756	0.998081	0.991414	0.391457	0.999396	0.138833	0.703673	0.12376	0.999978	0.0993112	0.758268	0.358593	1	0.999415	1	0.999576	1	0.999826
Nontoxin	G3PDH	G3PDH	0.999695	0.998854	0.298303	0.407464	0.99969	0.492758	0.998303	0.43896	0.692984	0.560224	0.998399	0.999913	0.999155	0.998232	1	0.999826	0.999756	0.998081	0.997865	0.999288	0.999396	0.999054	0.999779	0.293782	0.999978	0.309616	0.840256	0.276063	1	0.999415	1	0.933808	1	0.999826
Nontoxin	G3PTrans	G3PTrans	0.999695	0.998854	0.678495	0.777937	0.99969	0.999531	0.998303	0.999521	0.99923	0.996602	0.998399	0.999913	0.999155	0.999049	1	0.999826	0.999756	0.998081	0.997865	0.999288	0.999396	0.999054	0.999779	0.800661	0.999978	0.999768	0.998564	0.791497	1	0.999415	1	0.999899	1	0.999826
Nontoxin	G6PI1	G6PI1	0.883531	0.957204	0.857519	0.895027	0.99969	0.999531	0.998303	0.999521	0.99923	0.996602	NA	0.992196	0.999155	0.872975	1	0.999826	0.999756	0.998081	0.997865	0.999288	0.999396	0.999054	0.999779	0.828419	0.999978	0.775596	0.998564	0.612494	1	0.999415	1	0.999576	1	0.999826
Nontoxin	G6PNATrans	G6PNATrans	0.999695	0.998854	0.906544	0.93366	0.99969	0.881286	0.998303	0.999521	0.99923	0.996602	NA	0.999913	0.999155	0.998232	1	0.999826	0.999756	0.998081	0.997865	0.999288	0.999396	0.999054	0.999779	0.999772	0.999978	0.999768	0.998564	0.947038	1	0.999415	1	0.999576	1	0.999826
Nontoxin	GABA2	GABA2	0.999695	0.998854	0.7929	0.830508	0.99969	0.999531	0.998303	0.999521	0.99923	0.996602	0.998399	0.999913	0.999155	0.998232	1	0.999826	0.999756	0.998081	0.997865	0.999288	0.999396	0.999054	0.999779	0.999772	0.999978	0.999768	0.998564	0.939634	1	0.999415	1	0.999576	1	0.999826
Nontoxin	GABARec	GABARec	0.999695	0.998854	0.807762	0.887026	0.99969	0.999531	0.998303	0.999521	0.99923	0.996602	0.998399	0.999913	0.999155	0.998232	1	0.999826	0.999756	0.999218	0.997865	0.999288	0.999396	0.999054	0.999779	0.999772	0.999978	0.999768	0.998564	0.923899	1	0.999415	1	0.999576	1	0.999826
Nontoxin	GADD45	GADD45	0.999695	0.998854	0.134549	0.118027	0.99969	0.999531	0.998303	0.999521	0.99923	0.996602	NA	0.999913	0.999155	0.998232	1	0.999826	0.999756	0.998081	0.997865	0.999288	0.999396	0.999054	0.752081	0.18954	0.999978	0.63315	0.998564	0.727145	1	0.999415	1	0.999576	1	0.999826
Nontoxin	Galactosyltransferase1	Galactosyltransferase1	0.999695	0.998854	0.168917	0.25092	0.99969	0.999531	0.998303	0.999521	0.99923	0.996602	NA	0.999913	0.999155	0.998232	1	0.999826	0.999756	0.998081	0.997885	0.999288	0.999396	0.999054	0.999779	0.681796	0.999978	0.595706	0.998564	0.5914	1	0.999415	1	0.999576	1	0.999826
Nontoxin	GammaSecretase	GammaSecretase	0.999695	0.998854	0.35535	0.492608	0.99969	0.999531	0.998303	0.999521	0.99923	0.996602	0.998399	0.999913	0.999155	0.998232	1	0.999826	0.999756	0.998081	0.997865	0.999288	0.999396	0.999054	0.582027	0.394682	0.999978	0.970437	0.998564	0.779359	1	0.999415	1	0.999576	1	0.999826
Nontoxin	GangliosideGM2	GangliosideGM2	0.999695	0.998854	0.670089	0.758223	0.99969	0.999531	0.998303	0.999521	0.99923	0.996602	0.998399	0.999913	0.999155	0.998232	1	0.999826	0.999756	0.998081	0.997865	0.999288	0.999396	0.999054	0.999779	0.98449	0.999978	0.999768	0.998564	0.854186	1	0.999415	1	0.999576	1	0.999826
Nontoxin	GAPDH	GAPDH	0.999695	0.998854	0.812541	0.878867	0.99969	0.999531	0.998303	0.999521	0.99923	0.996602	0.823557	0.999913	0.999155	0.998232	1	0.999826	0.999756	0.998081	0.997865	0.999288	0.999396	0.999054	0.856792	0.915832	0.999978	0.999768	0.998564	0.998348	1	0.999415	1	0.999576	1	0.999826
Nontoxin	GapJunction-g1	GapJunction-g1	0.999695	0.998854	0.954256	0.95072	0.99969	0.999531	0.998303	0.999521	0.99923	0.996602	NA	0.999913	0.999155	0.998232	1	0.999826	0.999756	0.998081	0.997865	0.999288	0.999396	0.999054	0.999779	0.999772	0.999978	0.999768	0.998564	0.998348	1	0.999415	1	0.999576	1	0.999826
Nontoxin	GBinding	GBinding	0.999695	0.998854	0.865864	0.918844	0.99969	0.999531	0.998303	0.999521	0.99923	0.996602	0.998399	0.999913	0.999155	0.998232	1	0.999826	0.999756	0.998081	0.997865	0.999288	0.999396	0.999054	0.999779	0.853072	0.999978	0.999768	0.998564	0.998348	1	0.999415	1	0.999576	1	0.999826
Nontoxin	GC	GC	0.999695	0.998854	0.954256	0.967114	0.99969	0.989476	0.888541	0.999521	0.99923	0.996602	0.0486799	0.714665	0.649216	0.837013	1	0.999826	0.120058	0.521765	0.991414	0.999288	0.999396	0.75537	0.547687	0.324701	0.999978	0.999768	0.998564	0.959316	0.0116333	0.0940139	0.505693	0.491382	1	0.999826
Nontoxin	GCR2Suppressor	GCR2Suppressor	0.999695	0.998854	0.950579	0.955399	0.99969	0.999531	0.998303	0.999521	0.99923	0.996602	NA	0.999913	0.999155	0.998232	1	0.999826	0.999756	0.998081	0.997865	0.999288	0.999396	0.999054	0.999779	0.999772	0.999978	0.999768	0.998564	0.998348	1	0.999415	1	0.999576	1	0.999826
Nontoxin	GDPFucoseTrans1	GDPFucoseTrans1	0.999695	0.998854	0.808649	0.846462	0.99969	0.999531	0.998303	0.999521	0.99923	0.996602	0.998399	0.999913	0.999155	0.998232	1	0.999826	0.999756	0.998081	0.997865	0.999288	0.999396	0.999054	0.999779	0.452403	0.999978	0.749758	0.998564	0.959316	1	0.831428	1	0.633988	1	0.999826
Nontoxin	GDPman46Deh	GDPman46Deh	0.999695	0.998854	0.989312	0.989664	0.99969	0.999531	0.998303	0.999521	0.99923	0.996602	0.998399	0.999913	0.999155	0.999049	1	0.999826	0.999756	0.998081	0.997865	0.999288	0.999396	0.999054	0.999779	0.999772	0.999978	0.999768	0.998564	0.998348	1	0.999415	1	0.999576	1	0.999826
Nontoxin	gemAsc8	gemAsc8	0.999695	0.998854	0.487323	0.381516	0.99969	0.999531	0.998303	0.999521	0.99923	0.996602	NA	0.999913	0.999155	0.999049	1	0.999826	0.999756	0.998081	0.997865	0.999288	0.999396	0.999054	0.999779	0.658963	0.999978	0.911352	0.998564	0.923977	1	0.999415	1	0.999576	1	0.999826
Nontoxin	Gemin6	Gemin6	0.999695	0.998854	0.975449	0.976249	0.99969	0.999531	0.998303	0.999521	0.99923	0.996602	NA	0.999913	0.999155	0.998232	1	0.999826	0.999756	0.998081	0.997865	0.999288	0.999396	0.999054	0.999779	0.999772	0.999978	0.999768	0.998564	0.998348	1	0.999415	1	0.999576	1	0.999826
Nontoxin	GenVesTrans-p115	GenVesTrans-p115	0.999695	0.998854	0.294734	0.411873	0.99969	0.999531	0.998303	0.999521	0.99923	0.996602	0.998399	0.999913	0.999155	0.998232	1	0.999826	0.999756	0.998081	0.997865	0.999288	0.999396	0.999054	0.999779	0.818283	0.999978	0.903439	0.998564	0.802814	1	0.999415	1	0.999576	1	0.999826
Nontoxin	GeranylgeranylPyrophosphateSyn	GeranylgeranylPyrophosphateSyn	0.999695	0.998854	0.999025	0.99995	0.99969	0.999531	0.998303	0.999521	0.99923	0.996602	NA	0.999913	0.999155	0.980265	1	0.999826	0.999756	0.998081	0.997865	0.999288	0.999396	0.999054	0.999779	0.99225	0.999978	0.999768	0.998564	0.959316	1	0.999415	1	0.999576	1	0.999826
Nontoxin	GeranylgeranylTrans-2b	GeranylgeranylTrans-2b	0.999695	0.998854	0.845281	0.830508	0.99969	0.999531	0.998303	0.999521	0.99923	0.996602	NA	0.999913	0.999155	0.998232	1	0.999826	0.999756	0.998081	0.997865	0.999288	0.999396	0.999054	0.999779	0.999772	0.999978	0.999768	0.998564	0.998348	1	0.999415	1	0.999576	1	0.999826
Nontoxin	GerTran1D	GerTran1D	0.999695	0.998854	0.971702	0.976622	0.99969	0.999531	0.998303	0.999521	0.99923	0.996602	NA	0.999913	0.999155	0.998232	1	0.999826	0.999756	0.998081	0.997865	0.999288	0.999396	0.999054	0.999779	0.999772	0.999978	0.999768	0.998564	0.998802	1	0.999415	1	0.999576	1	0.999826
Nontoxin	GH-TMP	GH-TMP	0.938813	0.998854	0.810127	0.86935	0.99969	0.999531	0.998303	0.999521	0.99923	0.996602	0.998399	0.999913	0.999155	0.998232	1	0.999826	0.999756	0.998081	0.997865	0.999288	0.999396	0.999054	0.999779	0.811611	0.999978	0.884284	0.998564	0.625636	1	0.999415	1	0.999576	1	0.999826
Nontoxin	GINS	GINS	0.999695	0.998854	0.868357	0.903544	0.99969	0.999531	0.998303	0.999521	0.99923	0.996602	NA	0.999913	0.999155	0.998232	1	0.999826	0.999756	0.998081	0.997865	0.999288	0.999396	0.999054	0.999779	0.844745	0.999978	0.891923	0.998564	0.66472	1	0.999415	1	0.999576	1	0.999826
Nontoxin	GliaMaturationFactor-b	GliaMaturationFactor-b	0.816913	0.957204	0.873303	0.893345	0.99969	0.57362	0.998303	0.43896	0.99923	0.642729	NA	0.425408	0.996803	0.63381	0.992023	0.368346	0.999756	0.998081	0.891046	0.2299	0.814639	0.138833	0.999779	0.114536	0.999978	0.144336	0.998564	0.393942	1	0.125933	0.563778	0.126818	0.666953	0.174695
Nontoxin	GlnSyn	GlnSyn	0.999695	0.998854	0.88822	0.894294	0.99969	0.999531	0.706933	0.966388	0.99923	0.996602	0.369868	0.972172	0.999155	0.999505	0.708302	0.999826	0.037143	0.312188	0.997865	0.999288	0.999396	0.453282	0.999779	0.999772	0.999978	0.63823	0.998564	0.998348	0.617249	0.756259	1	0.999576	1	0.999826
Nontoxin	GlucPIsom	GlucPIsom	0.999695	0.998854	0.994302	0.99376	0.99969	0.967501	0.998303	0.999521	0.99923	0.996602	0.653387	0.978186	0.999155	0.998232	1	0.999826	0.999756	0.998081	0.997865	0.999288	0.999396	0.999054	0.999779	0.999772	0.999978	0.999768	0.998564	0.998348	1	0.999415	1	0.999576	1	0.999826
Nontoxin	GluRichTetratricopeptide-a	GluRichTetratricopeptide-a	0.999695	0.998854	0.684989	0.7216	0.99969	0.999531	0.998303	0.999521	0.99923	0.996602	NA	0.999913	0.999155	0.998232	1	0.999826	0.999756	0.998081	0.997865	0.999288	0.999396	0.999054	0.832589	0.681796	0.999978	0.999768	0.998564	0.957819	1	0.999415	1	0.999576	1	0.999826
Nontoxin	GlutamateRec	GlutamateRec	0.999695	0.998854	0.954256	0.959604	0.99969	0.881286	0.998303	0.999521	0.99923	0.996602	NA	0.999913	0.999155	0.998232	1	0.999826	0.999756	0.998081	0.997865	0.999288	0.999396	0.999054	0.999779	0.999772	0.999978	0.999768	0.998564	0.998348	1	0.999415	1	0.999576	1	0.999826
Nontoxin	GlutamineSyn	GlutamineSyn	0.999695	0.998854	0.906544	0.91625	0.99969	0.999531	0.998303	0.999521	0.99923	0.996602	NA	0.999913	0.999155	0.998232	1	0.999826	0.999756	0.998081	0.997865	0.999288	0.999396	0.999054	0.999779	0.999772	0.999978	0.999768	0.998564	0.998348	1	0.999415	1	0.999576	1	0.999826
Nontoxin	glutamylcyclotransferase-gamma	glutamylcyclotransferase-gamma	0.999695	0.998854	0.544525	0.474084	0.99969	0.999531	0.998303	0.999521	0.99923	0.996602	NA	0.999913	0.999155	0.998232	1	0.999826	0.999756	0.998081	0.997865	0.999288	0.999396	0.999054	0.999779	0.915832	0.999978	0.827633	0.998564	0.813121	1	0.999415	1	0.999576	1	0.999826
Nontoxin	Glutaredoxin1	Glutaredoxin1	0.999695	0.998854	0.976092	0.985563	0.99969	0.999531	0.998303	0.999521	0.999593	0.996602	0.998399	0.999913	0.999155	0.998232	1	0.999826	0.999756	0.998081	0.997865	0.999288	0.999396	0.999054	0.999779	0.999772	0.999978	0.999768	0.998564	0.998348	1	0.999415	1	0.999576	1	0.999826
Nontoxin	Glutaredoxin5	Glutaredoxin5	0.999695	0.998854	0.853356	0.901967	0.99969	0.993198	0.998303	0.999521	0.99923	0.912722	0.998399	0.999913	0.999155	0.998232	1	0.999826	0.999756	0.998081	0.997865	0.999288	0.999396	0.999054	0.999779	0.77209	0.999978	0.911352	0.998564	0.669759	1	0.999415	1	0.996561	1	0.999826
Nontoxin	GlutathioneSTransferase1-1	GlutathioneSTransferase1-1	0.999695	0.998854	0.906544	0.93366	0.99969	0.933294	0.718453	0.364611	0.99923	0.996602	NA	0.189255	0.920296	0.817403	1	0.999826	0.301984	0.312188	0.997865	0.999288	0.999396	0.475311	0.999779	0.528191	0.999978	0.42355	0.998564	0.779359	0.281826	0.0252018	1	0.636329	1	0.999826
Nontoxin	GlutCoADeh	GlutCoADeh	0.999695	0.998854	0.845281	0.895027	0.99969	0.999531	0.998303	0.999521	0.99923	0.996602	0.998399	0.999913	0.999155	0.998232	1	0.999826	0.999756	0.998081	0.997865	0.999288	0.999396	0.999054	0.999779	0.999772	0.999978	0.999768	0.998564	0.955682	1	0.999415	1	0.999576	1	0.999826
Nontoxin	Gly-tRNALig	Gly-tRNALig	0.999695	0.998854	0.463068	0.599493	0.99969	0.9367	0.998303	0.999521	0.99923	0.996602	0.998399	0.999913	0.999155	0.998232	1	0.999826	0.999756	0.998081	0.997865	0.999288	0.999396	0.999054	0.999779	0.979256	0.999978	0.970437	0.998564	0.843112	1	0.999415	1	0.999576	1	0.999826
Nontoxin	GlycineNMethyltransferase	GlycineNMethyltransferase	0.999695	0.998854	0.327109	0.385776	0.99969	0.999531	0.998303	0.999521	0.99923	0.996602	NA	0.999913	0.999155	0.998232	1	0.999826	0.999756	0.998081	0.997865	0.999288	0.999396	0.999054	0.999779	0.915832	0.999978	0.848814	0.998564	0.933648	1	0.999415	1	0.999576	1	0.999826
Nontoxin	GlycNAcet3BGal1	GlycNAcet3BGal1	0.999695	0.998854	0.00939756	0.0276999	0.99969	0.999531	0.998303	0.999521	0.99923	0.996602	NA	0.999913	0.999155	0.998232	1	0.999826	0.999756	0.998081	0.997865	0.999288	0.999396	0.999054	0.428476	0.169305	0.19258	0.0428645	0.8714	0.391183	1	0.999415	1	0.999576	1	0.999826
Nontoxin	Glycogenin1	Glycogenin1	0.816913	0.957204	0.871629	0.92167	0.99969	0.999531	0.998303	0.999521	0.99923	0.996602	0.998399	0.999913	0.999155	0.957123	1	0.999826	0.999756	0.998081	0.997865	0.999288	0.999396	0.999054	0.999779	0.999772	0.999978	0.999768	0.998564	0.979461	1	0.999415	1	0.999576	1	0.999826
Nontoxin	GlycogenPhosphorylase	GlycogenPhosphorylase	0.999695	0.998854	0.954256	0.965745	0.99969	0.999531	0.998303	0.999521	0.99923	0.996602	NA	0.999913	0.999155	0.998232	1	0.999826	0.999756	0.998081	0.997885	0.999288	0.999396	0.999054	0.999779	0.999772	0.999978	0.999768	0.998564	0.998348	1	0.999415	1	0.999899	1	0.999826
Nontoxin	GlycolipidTransfer	GlycolipidTransfer	0.884816	0.998854	0.802149	0.805142	0.99969	0.999531	0.998303	0.999521	0.99923	0.996602	NA	0.999913	0.999155	0.998232	1	0.999826	0.999756	0.998081	0.997865	0.463725	0.930958	0.16209	0.999779	0.999772	0.999978	0.721396	0.998564	0.998348	1	0.999415	1	0.999576	1	0.999826
Nontoxin	Glycosyltransferase8-1	Glycosyltransferase8-1	0.999695	0.998854	0.812541	0.830508	0.99969	0.999531	0.998303	0.999521	0.99923	0.996602	NA	0.999913	0.999155	0.998232	1	0.999826	0.999756	0.998081	0.997865	0.999288	0.999396	0.999054	0.999779	0.999772	0.999978	0.999768	0.998564	0.959316	1	0.999415	1	0.999576	1	0.999826
Nontoxin	GlycPhosDeh	GlycPhosDeh	0.791653	0.998854	0.675849	0.770593	0.750837	0.647088	0.998303	0.999521	0.99923	0.996602	0.998399	0.999913	0.999155	0.99821	1	0.999826	0.999756	0.998081	0.997865	0.999288	0.999396	0.999054	0.999779	0.923025	0.999978	0.999768	0.998564	0.998348	1	0.999415	1	0.999576	1	0.999826
Nontoxin	Glyoxalase4	Glyoxalase4	0.999695	0.998854	0.94987	0.936494	0.99969	0.999531	0.998303	0.999521	0.99923	0.996602	NA	0.999913	0.999155	0.998232	1	0.999826	0.999756	0.998081	0.997865	0.999288	0.999396	0.999054	0.999779	0.999772	0.999978	0.999768	0.998564	0.998348	1	0.999415	1	0.999576	1	0.999826
Nontoxin	GlyoxylateRed	GlyoxylateRed	0.999695	0.998854	0.807762	0.830508	0.99969	0.999531	0.998303	0.999521	0.99923	0.996602	NA	0.978186	0.999155	0.998232	1	0.999826	0.999756	0.998081	0.997865	0.999288	0.999396	0.892188	0.999779	0.999772	0.999978	0.723901	0.998564	0.998348	1	0.859564	1	0.999576	1	0.999826
Nontoxin	GnbB2	GnbB2	0.999695	0.998854	0.993688	0.993487	0.99969	0.999531	0.998303	0.999521	0.99923	0.996602	0.998399	0.999913	0.999155	0.998232	1	0.999826	0.999756	0.998081	0.997865	0.999288	0.999396	0.999054	0.999779	0.999772	0.999978	0.999768	0.998564	0.998348	1	0.999415	1	0.999576	1	0.999826
Nontoxin	GNBP-a	GNBP-a	0.999695	0.998854	0.954256	0.958307	0.99969	0.999531	0.998303	0.999521	0.99923	0.996602	0.998399	0.999913	0.999155	0.998232	1	0.999826	0.999756	0.998081	0.997865	0.999288	0.999396	0.999054	0.999779	0.999772	0.999978	0.999768	0.998564	0.998348	1	0.999415	1	0.999576	1	0.999826
Nontoxin	GNBP3	GNBP3	0.999695	0.998854	0.882095	0.92444	0.99969	0.999531	0.998303	0.999521	0.99923	0.996602	0.998399	0.999913	0.999155	0.998232	1	0.999826	0.999756	0.998081	0.997865	0.999288	0.999396	0.999054	0.999779	0.999772	0.999978	0.999768	0.998564	0.998348	1	0.999415	1	0.999576	1	0.999826
Nontoxin	Golgi-SNAP	Golgi-SNAP	0.999695	0.998854	0.0943715	0.143534	0.99969	0.999531	0.998303	0.999521	0.99923	0.996602	0.998399	0.999913	0.999155	0.998232	1	0.999826	0.999756	0.998081	0.997865	0.999288	0.999396	0.999054	0.999779	0.390861	0.999978	0.496179	0.998564	0.437123	1	0.999415	1	0.999576	1	0.999826
Nontoxin	GolgiERTraffic4	GolgiERTraffic4	0.999695	0.998854	0.853356	0.882316	0.99969	0.999531	0.998303	0.999521	0.99923	0.996602	NA	0.999913	0.999155	0.998232	1	0.999826	0.999756	0.998081	0.997865	0.999288	0.999396	0.999054	0.999779	0.999772	0.999978	0.999768	0.998564	0.947038	1	0.999415	1	0.999576	1	0.999826
Nontoxin	Golgin45	Golgin45	0.999695	0.998854	0.925455	0.91625	0.99969	0.999531	0.998303	0.999521	0.99923	0.996602	NA	0.999913	0.999155	0.998232	1	0.999826	0.999756	0.998081	0.999084	0.999288	0.999396	0.999054	0.999779	0.999772	0.999978	0.999768	0.998564	0.95764	1	0.999415	1	0.999576	1	0.999826
Nontoxin	GolginA5-1	GolginA5-1	0.999695	0.998854	0.994302	0.997104	0.99969	0.999531	0.998303	0.999521	0.99923	0.996602	NA	0.999913	0.999155	0.998232	1	0.999826	0.999756	0.998081	0.997885	0.999559	0.999396	0.999054	0.999779	0.999772	0.999978	0.999768	0.998564	0.998348	1	0.999415	1	0.999576	1	0.999826
Nontoxin	GolgipHReg	GolgipHReg	0.999695	0.998854	0.93295	0.95072	0.99969	0.999531	0.998303	0.999521	0.99923	0.996602	NA	0.999913	0.999155	0.951515	1	0.999826	0.999756	0.998081	0.997865	0.999288	0.999396	0.999054	0.999779	0.828419	0.999978	0.92855	0.998564	0.718664	1	0.999415	1	0.996561	1	0.999826
Nontoxin	GolgiPP3	GolgiPP3	0.999695	0.998854	0.969579	0.981502	0.99969	0.999531	0.998303	0.999521	0.99923	0.996602	NA	0.999913	0.999155	0.998232	1	0.999826	0.999756	0.998081	0.997865	0.999288	0.999396	0.999054	0.999779	0.999772	0.999978	0.999768	0.998564	0.998348	1	0.999415	1	0.999576	1	0.999826
Nontoxin	GolgiStacking2	GolgiStacking2	0.999695	0.998854	0.906183	0.934613	0.99969	0.999531	0.998303	0.999521	0.99923	0.996602	0.998399	0.999913	0.999155	0.998232	1	0.999826	0.999756	0.998081	0.997865	0.999288	0.999396	0.999054	0.999779	0.999772	0.999978	0.999768	0.998564	0.998348	1	0.999415	1	0.999576	1	0.999826
Nontoxin	GolgPhos3	GolgPhos3	0.999695	0.998854	0.906183	0.92444	0.99969	0.999531	0.998303	0.999521	0.99923	0.996602	NA	0.999913	0.999155	0.998232	1	0.999826	0.999756	0.998081	0.997865	0.999288	0.999396	0.999054	0.999779	0.949527	0.999978	0.999768	0.998564	0.976829	1	0.999415	1	0.999576	1	0.999826
Nontoxin	GOT1B	GOT1B	0.999695	0.998854	0.978243	0.985563	0.99969	0.999531	0.999548	0.999521	0.99923	0.996602	NA	0.999913	0.999155	0.998232	1	0.999826	0.999756	0.998081	0.997865	0.999288	0.999396	0.999054	0.999779	0.999772	0.999978	0.999768	0.998564	0.998348	1	0.999415	1	0.999576	1	0.999826
Nontoxin	GPatch-Ankyrin1	GPatch-Ankyrin1	0.999695	0.998854	0.928482	0.935395	0.99969	0.999531	0.998303	0.999521	0.99923	0.996602	NA	0.999913	0.999155	0.998232	1	0.999826	0.999756	0.998081	0.997865	0.999288	0.999396	0.999054	0.999779	0.999772	0.999978	0.999768	0.998564	0.97274	1	0.999415	1	0.999576	1	0.999826
Nontoxin	GPNLoop3	GPNLoop3	0.999695	0.998854	0.992219	0.982412	0.99969	0.999531	0.998303	0.999521	0.99923	0.996602	0.998399	0.999913	0.999155	0.998232	1	0.999826	0.999756	0.998081	0.997865	0.999288	0.999396	0.999054	0.999779	0.999772	0.999978	0.999768	0.998564	0.998348	1	0.999415	1	0.999576	1	0.999826
Nontoxin	GPNTDTransferase1	GPNTDTransferase1	0.999695	0.998854	0.208938	0.204591	0.99969	0.999531	0.998303	0.999521	0.99923	0.996602	NA	0.999913	0.999155	0.998232	1	0.999826	0.999756	0.998081	0.999084	0.999288	0.999396	0.999644	0.999779	0.211223	0.999978	0.42355	0.998564	0.336743	1	0.999415	1	0.999576	1	0.999826
Nontoxin	GProtein-g5	GProtein-g5	0.999695	0.998854	0.304568	0.505583	0.99969	0.999531	0.998303	0.999521	0.99923	0.996602	0.998399	0.999913	0.999155	0.998232	1	0.999826	0.999756	0.998081	0.997865	0.999288	0.999396	0.999054	0.999779	0.938651	0.999978	0.998151	0.998564	0.933648	1	0.999415	1	0.999576	1	0.999826
Nontoxin	GProtSupp2	GProtSupp2	0.999695	0.998854	0.923375	0.92444	0.99969	0.999531	0.998303	0.999521	0.99923	0.996602	NA	0.999913	0.999155	0.998232	1	0.999826	0.999756	0.998081	0.997885	0.999288	0.999396	0.999054	0.999779	0.988388	0.999978	0.999768	0.998564	0.957783	1	0.999415	1	0.999576	1	0.999826
Nontoxin	Grainyhead1	Grainyhead1	0.789783	0.998854	0.981369	0.985563	0.99969	0.999531	0.998303	0.999521	0.99923	0.996602	0.998399	0.999913	0.996803	0.930012	1	0.999826	0.999756	0.998081	0.997865	0.999288	0.999396	0.999054	0.999779	0.999772	0.999978	0.999768	0.998564	0.959316	1	0.999415	1	0.999576	1	0.999826
Nontoxin	Grancalcin	Grancalcin	0.999695	0.998854	0.97799	0.985563	0.99969	0.999531	0.998303	0.999521	0.99923	0.996602	0.998399	0.999913	0.999155	0.998232	1	0.999826	0.999756	0.998081	0.997865	0.999288	0.999396	0.999054	0.999779	0.999772	0.999978	0.999768	0.998564	0.959316	1	0.999415	1	0.999576	1	0.999826
Nontoxin	GRichSeq1	GRichSeq1	0.969819	0.998854	0.994302	0.997104	0.99969	0.999531	0.998303	0.999521	0.99923	0.996602	0.998399	0.999913	0.999155	0.998232	1	0.999826	0.999756	0.998081	0.997865	0.999288	0.999396	0.999054	0.999779	0.999772	0.999978	0.999768	0.998564	0.986497	1	0.999415	1	0.999576	1	0.999826
Nontoxin	GrowthArrestDNADamage-GADD45	GrowthArrestDNADamage-GADD45	0.999695	0.998854	0.99421	0.997104	0.99969	0.992953	0.998303	0.999521	0.99923	0.996602	NA	0.711713	0.999155	0.872975	1	0.999826	0.999756	0.998081	0.997865	0.999288	0.999396	0.999054	0.999779	0.828419	0.999978	0.999768	0.998564	0.955682	1	0.777621	1	0.982066	1	0.999826
Nontoxin	GrowthDiffFactor5	GrowthDiffFactor5	0.999695	0.998854	0.412986	0.526	0.99969	0.999531	0.998303	0.999521	0.99923	0.996602	0.998399	0.999913	0.999155	0.998232	1	0.999826	0.999756	0.998081	0.997865	0.999288	0.999396	0.999054	0.999779	0.999772	0.999978	0.627117	0.998564	0.933648	1	0.999415	1	0.999576	1	0.999826
Nontoxin	GrowthFactorRec2-1	GrowthFactorRec2-1	0.999695	0.998854	0.954256	0.955399	0.99969	0.999531	0.998303	0.999521	0.99923	0.996602	NA	0.999913	0.999155	0.998232	1	0.999826	0.999756	0.998081	0.997865	0.999288	0.999396	0.999054	0.999779	0.999772	0.999978	0.999768	0.998564	0.998348	1	0.999415	1	0.999576	1	0.999826
Nontoxin	GRP78	GRP78	0.999695	0.998854	0.99421	0.993487	0.99969	0.999531	0.998303	0.999521	0.99923	0.996602	0.998399	0.999913	0.999155	0.999049	1	0.999826	0.999756	0.998081	0.997865	0.999288	0.999396	0.999054	0.999779	0.999772	0.999978	0.999768	0.998564	0.998348	1	0.999415	1	0.999576	1	0.999826
Nontoxin	GSK3-b	GSK3-b	0.999695	0.998854	0.807762	0.777937	0.99969	0.999531	0.998303	0.999521	0.99923	0.996602	NA	0.999913	0.999155	0.998232	1	0.999826	0.999756	0.998081	0.997865	0.999288	0.999396	0.999054	0.999779	0.999772	0.999978	0.999768	0.998564	0.998348	1	0.999415	1	0.999576	1	0.999826
Nontoxin	GST-3	GST-3	0.999695	0.998854	0.333192	0.5545	0.99969	0.999531	0.998303	0.999521	0.99923	0.996602	0.998399	0.999913	0.999155	0.998232	1	0.999826	0.999756	0.998081	0.997865	0.999288	0.999396	0.999054	0.999779	0.739394	0.999978	0.978877	0.998564	0.752292	1	0.999415	1	0.999576	1	0.999826
Nontoxin	GST-mu	GST-mu	0.435428	0.722611	0.970573	0.98135	0.99969	0.999531	0.19308	0.289844	0.99923	0.996602	0.998399	0.518384	0.996803	0.998232	0.152776	0.421829	0.371629	0.672987	0.999084	0.999288	0.648466	0.75537	0.999779	0.987495	0.999978	0.332568	0.998564	0.843112	0.320415	0.161124	1	0.999576	0.580775	0.435322
Nontoxin	GST-Mu1-1	GST-Mu1-1	0.82595	0.734727	0.998662	0.99995	0.99969	0.999531	0.00933627	0.00880826	0.99923	0.996602	NA	0.0463302	0.999155	0.998232	0.00788183	0.0282637	0.00874101	0.0802156	0.997865	0.999288	0.0626723	0.063173	0.999779	0.987495	0.546259	0.0249053	0.998564	0.831382	0.0281223	0.00587961	1	0.999576	0.0674079	0.0184346
Nontoxin	GST-P	GST-P	0.999695	0.998854	0.279146	0.45291	0.99969	0.999531	0.998303	0.999521	0.99923	0.996602	0.998399	0.999913	0.999155	0.998232	1	0.999826	0.999756	0.998081	0.997865	0.999288	0.999396	0.999054	0.770008	0.433784	0.999978	0.999768	0.998564	0.903444	1	0.999415	1	0.999576	1	0.999826
Nontoxin	GST-t1	GST-t1	0.999695	0.998854	0.954256	0.965024	0.99969	0.999531	0.998303	0.999521	0.99923	0.996602	0.998399	0.999913	0.999155	0.998232	1	0.999826	0.999756	0.998081	0.997865	0.999288	0.999396	0.999054	0.999779	0.999772	0.999978	0.999768	0.998564	0.998348	1	0.999415	1	0.999576	1	0.999826
Nontoxin	Gtf2a1	Gtf2a1	0.999695	0.998854	0.53044	0.451487	0.99969	0.999531	0.998303	0.999521	0.99923	0.996602	NA	0.999913	0.999155	0.998232	1	0.999826	0.999756	0.998081	0.997865	0.999288	0.999396	0.999054	0.999779	0.528191	0.999978	0.60186	0.998564	0.391183	1	0.999415	1	0.999576	1	0.999826
Nontoxin	GTPBind10	GTPBind10	0.999695	0.998854	0.652726	0.681692	0.99969	0.999531	0.998303	0.999521	0.99923	0.996602	NA	0.999913	0.999155	0.998232	1	0.999826	0.999756	0.998081	0.997865	0.999288	0.999396	0.999054	0.861903	0.324701	0.999978	0.999768	0.998564	0.998348	1	0.893248	1	0.999576	1	0.999826
Nontoxin	GTPBinding-RhoE	GTPBinding-RhoE	0.999695	0.998854	0.954256	0.950165	0.99969	0.999531	0.998303	0.999521	0.99923	0.996602	NA	0.999913	0.999155	0.998232	1	0.999826	0.999756	0.998081	0.997865	0.999288	0.999396	0.999054	0.999779	0.999772	0.999978	0.999768	0.998564	0.97274	1	0.999415	1	0.999576	1	0.999826
Nontoxin	GTPBindingSAR1a	GTPBindingSAR1a	0.999695	0.998854	0.994302	0.997104	0.99969	0.999531	0.998303	0.999521	0.99923	0.996602	0.998399	0.999913	0.999155	0.998232	1	0.999826	0.999756	0.998081	0.997865	0.999288	0.999396	0.999054	0.999779	0.999772	0.999978	0.999768	0.998564	0.998348	1	0.999415	1	0.999576	1	0.999826
Nontoxin	GTPCyclohydrolase-1	GTPCyclohydrolase-1	0.999695	0.998854	0.929496	0.897472	0.99969	0.999531	0.998303	0.800986	0.99923	0.996602	NA	0.96567	0.999155	0.998232	1	0.999826	0.999756	0.776022	0.997865	0.999288	0.999396	0.477981	0.999779	0.881362	0.999978	0.612449	0.998564	0.998348	1	0.0894046	1	0.999576	1	0.999826
Nontoxin	GTPnpRAN1	GTPnpRAN1	0.999695	0.998854	0.844652	0.92167	0.99969	0.999531	0.998303	0.999521	0.99923	0.996602	0.998399	0.999913	0.999155	0.998232	1	0.999826	0.999756	0.998081	0.997865	0.999288	0.999396	0.999054	0.999779	0.999772	0.999978	0.999768	0.998564	0.998348	1	0.999415	1	0.999576	1	0.999826
Nontoxin	GuanineBinding-a1	GuanineBinding-a1	0.999695	0.998854	0.954256	0.965745	0.99969	0.999531	0.998303	0.999521	0.99923	0.996602	NA	0.999913	0.999155	0.998232	1	0.999826	0.999756	0.998081	0.997865	0.999288	0.999396	0.999054	0.999779	0.999772	0.999978	0.999768	0.998564	0.998348	1	0.999415	1	0.999576	1	0.999826
Nontoxin	GuanineBinding3	GuanineBinding3	0.999695	0.998854	0.865864	0.897472	0.99969	0.999531	0.998303	0.999521	0.99923	0.996602	NA	0.999913	0.999155	0.998232	1	0.999826	0.999756	0.998081	0.997865	0.999288	0.999396	0.999054	0.999779	0.999772	0.999978	0.999768	0.998564	0.933648	1	0.999415	1	0.999576	1	0.999826
Nontoxin	GuanineNucBinding-b1	GuanineNucBinding-b1	0.999695	0.998854	0.954256	0.976012	0.99969	0.999531	0.998303	0.999521	0.99923	0.996602	NA	0.999913	0.999155	0.998232	1	0.999826	0.999756	0.998081	0.997865	0.999288	0.999396	0.999054	0.999779	0.999772	0.999978	0.999768	0.998564	0.998348	1	0.999415	1	0.999576	1	0.999826
Nontoxin	GuanMonRed	GuanMonRed	0.999695	0.998854	0.871629	0.92167	0.99969	0.999531	0.998303	0.999521	0.99923	0.996602	0.998399	0.999913	0.999155	0.930012	1	0.999826	0.999756	0.998081	0.997865	0.999288	0.999396	0.999054	0.999779	0.998956	0.999978	0.999768	0.998564	0.843906	1	0.999415	1	0.999576	1	0.999826
Nontoxin	Guk1	Guk1	0.999695	0.998854	0.154453	0.191525	0.99969	0.427054	0.998303	0.364611	0.855309	0.44873	NA	0.999913	0.999155	0.998232	1	0.999826	0.999756	0.998081	0.997865	0.999288	0.999396	0.999054	0.999779	0.0333215	0.999978	0.0498208	0.562119	0.0267958	1	0.816038	1	0.675924	1	0.999241
Nontoxin	H-ACARibonucleoprotein3	H-ACARibonucleoprotein3	0.999695	0.998854	0.582699	0.71213	0.99969	0.595082	0.998303	0.999521	0.99923	0.996602	0.045528	0.205769	0.58771	0.63381	1	0.999826	0.999756	0.998081	0.997865	0.999288	0.999396	0.999054	0.999779	0.999772	0.999978	0.774969	0.998564	0.888271	1	0.999415	1	0.999576	1	0.999826
Nontoxin	HACoADH2	HACoADH2	0.999695	0.998854	0.955089	0.981502	0.99969	0.999531	0.998303	0.999521	0.99923	0.996602	0.998399	0.999913	0.999155	0.998232	1	0.999826	0.999756	0.998081	0.997865	0.999288	0.999396	0.999054	0.999779	0.999772	0.999978	0.999768	0.998564	0.998348	1	0.999415	1	0.999576	1	0.999826
Nontoxin	HAGH	HAGH	0.999695	0.998854	0.844137	0.860997	0.99969	0.999531	0.998303	0.999521	0.99923	0.996602	NA	0.999913	0.999155	0.998232	1	0.999826	0.999756	0.998081	0.997865	0.999288	0.999396	0.999054	0.999779	0.999772	0.999978	0.999768	0.998564	0.998348	1	0.999415	1	0.999576	1	0.999826
Nontoxin	HBDH	HBDH	0.999695	0.998854	0.606174	0.700686	0.99969	0.999531	0.998303	0.999521	0.99923	0.996602	0.961273	0.999913	0.999155	0.998232	1	0.999826	0.999756	0.998081	0.997865	0.999288	0.999396	0.999054	0.129242	0.0359171	0.999978	0.999768	0.998564	0.751603	0.281826	0.109936	1	0.999576	1	0.999826
Nontoxin	HCLS1-X1	HCLS1-X1	0.999695	0.998854	0.504159	0.597858	0.99969	0.999531	0.998303	0.999521	0.99923	0.996602	0.998399	0.999913	0.999155	0.999049	1	0.999826	0.999756	0.998081	0.997865	0.999288	0.999396	0.999054	0.938182	0.751785	0.999978	0.999768	0.998564	0.97274	1	0.999415	1	0.999576	1	0.999826
Nontoxin	HCoADH	HCoADH	0.999695	0.998854	0.954256	0.960032	0.99969	0.999531	0.998303	0.999521	0.99923	0.996602	0.998399	0.999913	0.999155	0.998232	1	0.999826	0.999756	0.998081	0.997865	0.999288	0.999396	0.999054	0.999998	0.999772	0.999978	0.999768	0.998564	0.97274	1	0.999415	1	0.999576	1	0.999826
Nontoxin	HD2	HD2	0.999695	0.998854	0.702558	0.827981	0.99969	0.993198	0.998303	0.999521	0.99923	0.958179	0.998399	0.999913	0.913	0.913288	1	0.999826	0.999756	0.998081	0.997865	0.999288	0.999396	0.999054	0.999779	0.691819	0.999978	0.700356	0.993313	0.515281	1	0.999415	1	0.933808	1	0.999826
Nontoxin	HemaNeuro1	HemaNeuro1	0.999695	0.998854	0.954256	0.976249	0.99969	0.999531	0.998303	0.999521	0.99923	0.996602	0.998399	0.999913	0.999155	0.998232	1	0.999826	0.999756	0.998081	0.997865	0.999288	0.999396	0.999054	0.999779	0.999772	0.999978	0.999768	0.998564	0.998348	1	0.999415	1	0.999576	1	0.999826
Nontoxin	HemeBinding1	HemeBinding1	0.999695	0.998854	0.865864	0.878867	0.99969	0.999531	0.998303	0.999521	0.99923	0.996602	NA	0.999913	0.999155	0.998232	1	0.999826	0.999756	0.998081	0.997865	0.999288	0.999396	0.999054	0.999779	0.959149	0.999978	0.999768	0.998564	0.7729	1	0.999415	1	0.999576	1	0.999826
Nontoxin	Hemoglobin-a	Hemoglobin-a	0.999695	0.998854	0.804247	0.599493	0.99969	0.899387	0.998303	0.999521	0.99923	0.912722	0.998399	0.999913	0.999155	0.999049	1	0.999826	0.999756	0.998081	0.997865	0.999288	0.999396	0.999054	0.999779	0.753477	0.999978	0.793924	0.998564	0.553169	1	0.999415	1	0.999576	1	0.999826
Nontoxin	Hemoglobin-b1	Hemoglobin-b1	0.999695	0.998854	0.928482	0.920582	0.99969	0.999531	0.998303	0.999521	0.99923	0.996602	0.998399	0.999913	0.999155	0.998232	1	0.999826	0.999756	0.998081	0.997865	0.999288	0.999396	0.999054	0.999779	0.887172	0.999978	0.999768	0.998564	0.923899	1	0.999415	1	0.999576	1	0.999826
Nontoxin	Hemoglobin-rho	Hemoglobin-rho	0.999695	0.998854	0.871629	0.867583	0.99969	0.999531	0.998303	0.999521	0.99923	0.996602	0.998399	0.999913	0.999155	0.998232	1	0.999826	0.999756	0.998081	0.997865	0.999288	0.999396	0.999054	0.999779	0.999772	0.999978	0.999768	0.998564	0.933648	1	0.999415	1	0.999576	1	0.999826
Nontoxin	HepaticLeukemiaFactor	HepaticLeukemiaFactor	0.999695	0.998854	0.820877	0.738961	0.99969	0.999531	0.998303	0.999521	0.99923	0.996602	NA	0.999913	0.999155	0.998232	1	0.999826	0.999756	0.998081	0.997865	0.999288	0.999396	0.999054	0.999779	0.833647	0.999978	0.999768	0.998564	0.97274	1	0.999415	1	0.999576	1	0.999826
Nontoxin	Hepatocyte	Hepatocyte	0.999695	0.998854	0.807762	0.809524	0.99969	0.999531	0.998303	0.999521	0.99923	0.996602	NA	0.999913	0.999155	0.998232	1	0.999826	0.999756	0.998081	0.997885	0.999288	0.999396	0.999054	0.999779	0.890093	0.999978	0.981894	0.998564	0.727145	1	0.999415	1	0.999576	1	0.999826
Nontoxin	HepatomaGF-3	HepatomaGF-3	0.999695	0.998854	0.920379	0.93366	0.99969	0.999531	0.998303	0.999521	0.99923	0.996602	NA	0.999913	0.999155	0.998232	1	0.999826	0.999756	0.998081	0.997865	0.999288	0.999396	0.999054	0.999779	0.999772	0.999978	0.999768	0.998564	0.998348	1	0.999415	1	0.999576	1	0.999826
Nontoxin	HepBX	HepBX	0.807919	0.998854	0.976092	0.986555	0.99969	0.999531	0.998303	0.999521	0.99923	0.996602	0.998399	0.999913	0.996803	0.913288	1	0.999826	0.999756	0.998081	0.997865	0.999288	0.999396	0.999054	0.999779	0.999772	0.999978	0.999768	0.998564	0.959316	1	0.999415	1	0.999576	1	0.999826
Nontoxin	HetNucRnpG	HetNucRnpG	0.999695	0.998854	0.708926	0.686978	0.99969	0.999531	0.998303	0.999521	0.99923	0.996602	NA	0.999913	0.999155	0.998232	1	0.999826	0.999756	0.998081	0.997865	0.999559	0.999396	0.999054	0.999779	0.999772	0.999978	0.729852	0.998564	0.998348	1	0.999415	1	0.999576	1	0.999826
Nontoxin	hexokinase1	hexokinase1	0.999695	0.998854	0.981326	0.992032	0.99969	0.999531	0.999548	0.999521	0.99923	0.996602	NA	0.999913	0.999155	0.998232	1	0.999826	0.999756	0.998081	0.997865	0.999288	0.999396	0.999054	0.999779	0.999772	0.999978	0.999768	0.998564	0.97274	1	0.999415	1	0.999576	1	0.999826
Nontoxin	HexosaminidaseD-1	HexosaminidaseD-1	0.999695	0.998854	0.540385	0.627646	0.99969	0.999531	0.998303	0.999521	0.99923	0.996602	NA	0.999913	0.999155	0.998232	1	0.999826	0.999756	0.998081	0.997865	0.999288	0.999396	0.999054	0.999779	0.875094	0.999978	0.999768	0.998564	0.897857	1	0.999415	1	0.999576	1	0.999826
Nontoxin	Hippocampus1	Hippocampus1	0.999695	0.998854	0.894988	0.903569	0.99969	0.999531	0.998303	0.999521	0.99923	0.996602	NA	0.999913	0.999155	0.998232	1	0.999826	0.999756	0.998081	0.997865	0.999288	0.999396	0.999054	0.999779	0.999772	0.999978	0.999768	0.998564	0.986497	1	0.999415	1	0.999576	1	0.999826
Nontoxin	HistDeacet3	HistDeacet3	0.999695	0.998854	0.954256	0.971781	0.99969	0.999531	0.998303	0.999521	0.99923	0.996602	NA	0.999913	0.999155	0.998232	1	0.999826	0.999756	0.998081	0.997865	0.999288	0.999396	0.999054	0.999779	0.999772	0.999978	0.999768	0.998564	0.998348	1	0.999415	1	0.999576	1	0.999826
Nontoxin	HistidineNBP1	HistidineNBP1	0.999695	0.998854	0.998662	0.997104	0.99969	0.999531	0.998303	0.999521	0.99923	0.996602	0.998399	0.999913	0.999155	0.998232	1	0.999826	0.999756	0.998081	0.997865	0.999288	0.999396	0.999054	0.999779	0.999772	0.999978	0.999768	0.998564	0.998348	1	0.999415	1	0.999576	1	0.999826
Nontoxin	Histidyl-tRNASyn1	Histidyl-tRNASyn1	0.999695	0.998854	0.906544	0.929816	0.99969	0.999531	0.998303	0.999521	0.99923	0.957693	0.998399	0.978186	0.999155	0.998232	1	0.999826	0.999756	0.998081	0.997865	0.999288	0.999396	0.999054	0.999779	0.838789	0.999978	0.68211	0.998564	0.631666	1	0.969236	1	0.999576	1	0.999241
Nontoxin	HistoneAcetyltransferaseB	HistoneAcetyltransferaseB	0.999695	0.998854	0.996054	0.992298	0.99969	0.999531	0.998303	0.999521	0.99923	0.996602	NA	0.999913	0.999155	0.998232	1	0.999826	0.999756	0.998081	0.997865	0.999288	0.999396	0.999054	0.999779	0.999772	0.999978	0.999768	0.998564	0.998348	1	0.999415	1	0.999576	1	0.999826
Nontoxin	HistoneBind	HistoneBind	0.999695	0.998854	0.939307	0.960032	0.99969	0.999531	0.998303	0.999521	0.99923	0.996602	0.998399	0.999913	0.999155	0.998232	1	0.999826	0.999756	0.998081	0.997865	0.999288	0.999396	0.999054	0.999779	0.999772	0.999978	0.999768	0.998564	0.977794	1	0.999415	1	0.999576	1	0.999826
Nontoxin	HistoneDeacetylase2	HistoneDeacetylase2	0.999695	0.998854	0.765536	0.739133	0.99969	0.999531	0.998303	0.999521	0.99923	0.996602	NA	0.999913	0.999155	0.999049	1	0.999826	0.999756	0.998081	0.997865	0.999288	0.999396	0.999054	0.999779	0.959149	0.999978	0.999768	0.998564	0.92513	1	0.999415	1	0.999899	1	0.999826
Nontoxin	HistoneH2A-2	HistoneH2A-2	0.999695	0.998854	0.962665	0.976249	0.99969	0.47155	0.998303	0.999521	0.99923	0.976462	NA	0.115956	0.920296	0.63381	1	0.999826	0.999756	0.880335	0.997865	0.999288	0.999396	0.999054	0.999779	0.39235	0.999978	0.908152	0.998564	0.751603	1	0.15267	1	0.531606	1	0.999826
Nontoxin	HistoneH2AZ	HistoneH2AZ	0.999695	0.998854	0.954256	0.965745	0.99969	0.534044	0.998303	0.999521	0.99923	0.837087	NA	0.635491	0.920296	0.63381	1	0.999826	0.999756	0.998081	0.997865	0.999288	0.999396	0.999054	0.999779	0.316114	0.999978	0.663094	0.998564	0.48333	1	0.527232	1	0.365547	1	0.999826
Nontoxin	HistoneH3-2	HistoneH3-2	0.999695	0.998854	0.996054	0.997104	0.99969	0.799167	0.998303	0.999521	0.99923	0.996602	NA	0.619435	0.999155	0.6659	1	0.999826	0.999756	0.723792	0.997865	0.999288	0.999396	0.953877	0.348982	0.0274094	0.999978	0.999768	0.998564	0.998348	0.0411298	0.00657318	0.41802	0.0640124	1	0.999826
Nontoxin	HistoneH3-3-1	HistoneH3-3-1	0.999695	0.998854	0.0894293	0.469596	0.99969	0.999531	0.998303	0.999521	0.99923	0.996602	0.998399	0.999913	0.999155	0.998232	1	0.999826	0.999756	0.998081	0.997885	0.999288	0.999396	0.999054	0.999779	0.845751	0.999978	0.92855	0.998564	0.801362	1	0.999415	1	0.999576	1	0.999826
Nontoxin	HistoneH3-3-2	HistoneH3-3-2	0.999695	0.998854	0.975369	0.985563	0.99969	0.999531	0.998303	0.999521	0.99923	0.996602	0.998399	0.999913	0.999155	0.998232	1	0.999826	0.999756	0.998081	0.997865	0.999288	0.999396	0.999054	0.999779	0.999772	0.999978	0.999768	0.998564	0.998348	1	0.999415	1	0.999576	1	0.999826
Nontoxin	HistoneH3-3-3	HistoneH3-3-3	0.999695	0.998854	0.94	0.958307	0.99969	0.999531	0.998303	0.999521	0.99923	0.996602	0.99841	0.999913	0.999155	0.998232	1	0.999826	0.999756	0.998081	0.997865	0.999288	0.999396	0.999054	0.999779	0.999772	0.999978	0.999768	0.998564	0.998348	1	0.999415	1	0.999576	1	0.999826
Nontoxin	HMG-14	HMG-14	0.999695	0.998854	0.954256	0.965745	0.99969	0.999531	0.998303	0.999521	0.99923	0.996602	0.998399	0.999913	0.999155	0.998232	1	0.999826	0.999756	0.998081	0.997865	0.999288	0.999396	0.999054	0.999779	0.999772	0.999978	0.999768	0.998564	0.978496	1	0.999415	1	0.999576	1	0.999826
Nontoxin	HMG-14A	HMG-14A	0.999695	0.998854	0.268867	0.452165	0.99969	0.999531	0.998303	0.999521	0.99923	0.996602	0.998399	0.999913	0.999155	0.998232	1	0.999826	0.999756	0.998081	0.997865	0.999288	0.999396	0.999054	0.999779	0.999772	0.999978	0.612449	0.998564	0.933648	1	0.999415	1	0.999576	1	0.999826
Nontoxin	HMG-17	HMG-17	0.938813	0.998854	0.994302	0.997104	0.99969	0.999531	0.998303	0.999521	0.99923	0.996602	0.998399	0.999913	0.913	0.930012	1	0.999826	0.999756	0.998081	0.997865	0.999288	0.999396	0.999054	0.999779	0.887172	0.999978	0.999768	0.998564	0.888271	1	0.999415	1	0.982066	1	0.999826
Nontoxin	HMGBox1	HMGBox1	0.999695	0.998854	0.943261	0.938012	0.99969	0.999531	0.998303	0.999521	0.99923	0.996602	NA	0.999913	0.999155	0.998232	1	0.999826	0.999756	0.998081	0.997865	0.999288	0.999396	0.999054	0.999779	0.949527	0.999978	0.963714	0.998564	0.780728	1	0.999415	1	0.999576	1	0.999826
Nontoxin	HMGCoASyn	HMGCoASyn	0.999695	0.998854	0.867517	0.904998	0.99969	0.999531	0.998303	0.999521	0.99923	0.996602	NA	0.999913	0.999155	0.998232	1	0.999826	0.999756	0.998081	0.997865	0.999288	0.999396	0.999054	0.999779	0.999772	0.999978	0.999768	0.998564	0.854186	1	0.999415	1	0.999576	1	0.999826
Nontoxin	HPFB1	HPFB1	0.999695	0.998854	0.867517	0.92444	0.99969	0.999531	0.998303	0.999521	0.99923	0.996602	0.998399	0.999913	0.999155	0.998232	1	0.999826	0.999756	0.998081	0.997865	0.999288	0.999396	0.999054	0.999779	0.999772	0.999978	0.999768	0.998564	0.998348	1	0.999415	1	0.999576	1	0.999826
Nontoxin	HRP12	HRP12	0.999695	0.998854	0.845281	0.830508	0.99969	0.999531	0.998303	0.999521	0.99923	0.996602	NA	0.999913	0.999155	0.998232	1	0.999826	0.999756	0.998081	0.997865	0.999288	0.999396	0.999054	0.999779	0.80417	0.999978	0.794031	0.998564	0.59761	1	0.999415	1	0.999576	1	0.999826
Nontoxin	HSG3OST1	HSG3OST1	0.999695	0.998854	0.846657	0.89689	0.99969	0.999531	0.998303	0.999521	0.99923	0.996602	0.998399	0.999913	0.999832	0.999049	1	0.999826	0.999756	0.998081	0.997865	0.999288	0.999396	0.999054	0.999779	0.999772	0.999978	0.999768	0.998564	0.998348	1	0.999415	1	0.999576	1	0.999826
Nontoxin	HSP-b8	HSP-b8	0.999695	0.998854	0.626203	0.676573	0.177511	0.00857442	0.998303	0.999521	0.99923	0.996602	NA	0.0189696	0.999155	0.817403	1	0.999826	0.999756	0.998081	0.997865	0.999288	0.999396	0.999054	0.462051	0.394682	0.999978	0.999768	0.998564	0.897857	0.857364	0.831428	1	0.999576	1	0.999826
Nontoxin	HSP10	HSP10	0.944383	0.998854	0.648124	0.768667	0.99969	0.999531	0.998303	0.999521	0.99923	0.996602	0.998399	0.999913	0.999155	0.998232	1	0.999826	0.999756	0.998081	0.997865	0.999288	0.999396	0.999054	0.999779	0.877454	0.999978	0.92855	0.998564	0.673208	1	0.999415	1	0.999576	1	0.999826
Nontoxin	HSP60	HSP60	0.706268	0.998854	0.807375	0.867583	0.99969	0.992953	0.998303	0.999521	0.99923	0.976462	0.998399	0.978186	0.999155	0.941063	1	0.999826	0.999756	0.998081	0.997865	0.999288	0.999396	0.999054	0.999779	0.553928	0.999978	0.542623	0.998564	0.391183	1	0.893248	1	0.999576	1	0.984028
Nontoxin	HSP70	HSP70	0.999695	0.998854	0.865864	0.92167	0.99969	0.999531	0.998303	0.999521	0.99923	0.996602	0.998399	0.999913	0.999155	0.998232	1	0.999826	0.999756	0.998081	0.999084	0.999288	0.999396	0.999054	0.999779	0.999772	0.999978	0.999768	0.998564	0.998348	1	0.999415	1	0.999576	1	0.999826
Nontoxin	HSP70-13	HSP70-13	0.999695	0.998854	0.846657	0.901967	0.99969	0.999531	0.998303	0.999521	0.99923	0.996602	0.998399	0.999913	0.999155	0.998232	1	0.999826	0.999756	0.998081	0.997865	0.999288	0.859767	0.999054	0.999779	0.999772	0.999978	0.999768	0.998564	0.998348	1	0.999415	1	0.999576	1	0.999826
Nontoxin	HSP70-4	HSP70-4	0.999695	0.998854	0.954256	0.973565	0.99969	0.999531	0.998303	0.999521	0.99923	0.996602	NA	0.999913	0.999155	0.998232	1	0.999826	0.999756	0.998081	0.997865	0.999288	0.999396	0.999054	0.999779	0.999772	0.999978	0.999768	0.998564	0.998348	1	0.999415	1	0.999576	1	0.999826
Nontoxin	HSP71-1	HSP71-1	0.999695	0.998854	0.93295	0.958307	0.99969	0.999531	0.998303	0.999521	0.99923	0.996602	0.998399	0.999913	0.999155	0.998232	1	0.999826	0.999756	0.998081	0.997865	0.999288	0.999396	0.999054	0.999779	0.959149	0.999978	0.970437	0.998564	0.955682	1	0.999415	1	0.999576	1	0.999826
Nontoxin	HSP71-2	HSP71-2	0.999695	0.998854	0.954256	0.975855	0.99969	0.999531	0.998303	0.999521	0.99923	0.996602	0.998399	0.999913	0.999155	0.998232	1	0.999826	0.999756	0.998081	0.999084	0.999288	0.999396	0.999054	0.999779	0.999772	0.999978	0.999768	0.998564	0.998348	1	0.999415	1	0.999576	1	0.999826
Nontoxin	HSP90-Cdc37	HSP90-Cdc37	0.999695	0.998854	0.906544	0.928831	0.99969	0.999531	0.998303	0.999521	0.99923	0.996602	0.998399	0.999913	0.999155	0.998232	1	0.999826	0.999756	0.998081	0.997865	0.999288	0.999396	0.999054	0.999779	0.999772	0.999978	0.999768	0.998564	0.998348	1	0.999415	1	0.999576	1	0.999826
Nontoxin	HSP90a	HSP90a	0.905478	0.998854	0.281384	0.500766	0.99969	0.763877	0.998303	0.936065	0.692984	0.815222	0.998399	0.979788	0.913	0.97203	1	0.999826	0.999756	0.998081	0.997865	0.999288	0.999396	0.999054	0.999779	0.144192	0.999978	0.206321	0.401102	0.141884	1	0.831428	1	0.91923	1	0.923537
Nontoxin	HSP90b	HSP90b	0.999695	0.998854	0.946768	0.958307	0.99969	0.999531	0.998303	0.999521	0.99923	0.996602	0.998399	0.999913	0.999155	0.998232	1	0.999826	0.999756	0.998081	0.997885	0.999288	0.999396	0.999054	0.999779	0.999772	0.999978	0.999768	0.998564	0.988193	1	0.999415	1	0.999576	1	0.999826
Nontoxin	HSPC171	HSPC171	0.999695	0.998854	0.961646	0.975674	0.99969	0.999531	0.998303	0.999521	0.99923	0.996602	0.998399	0.999913	0.999155	0.998232	1	0.999826	0.999756	0.998081	0.997865	0.999288	0.999396	0.999054	0.999779	0.999772	0.999978	0.999768	0.998564	0.998348	1	0.999415	1	0.999576	1	0.999826
Nontoxin	Hunt1	Hunt1	0.999695	0.998854	0.954256	0.955399	0.99969	0.999531	0.998303	0.999521	0.99923	0.996602	NA	0.999913	0.999155	0.999049	1	0.999826	0.999756	0.998081	0.997865	0.999288	0.999396	0.999054	0.999779	0.999772	0.999978	0.999768	0.998564	0.998348	1	0.999415	1	0.999576	1	0.999826
Nontoxin	HuntingtinK	HuntingtinK	0.999695	0.998854	0.431364	0.5545	0.99969	0.999531	0.998303	0.999521	0.99923	0.996602	0.998399	0.999913	0.999155	0.998232	1	0.999826	0.999756	0.998081	0.997865	0.999288	0.999396	0.999054	0.462051	0.382309	0.999978	0.999768	0.998564	0.843906	1	0.999415	1	0.999576	1	0.999826
Nontoxin	HyalBind4	HyalBind4	0.999695	0.998883	0.865864	0.910424	0.99969	0.999531	0.998303	0.999521	0.99923	0.996602	NA	0.999913	0.999155	0.998232	1	0.999826	0.999756	0.998081	0.997865	0.999288	0.999396	0.999054	0.999779	0.959149	0.999978	0.999768	0.998564	0.791497	1	0.999415	1	0.999576	1	0.999826
Nontoxin	HydroxybutyrateDH-2	HydroxybutyrateDH-2	0.999695	0.998854	0.702558	0.611037	0.99969	0.999531	0.998303	0.999521	0.99923	0.996602	NA	0.999913	0.999155	0.998232	1	0.999826	0.999756	0.998081	0.997865	0.999288	0.999396	0.999054	0.999779	0.397034	0.999978	0.700356	0.998564	0.998348	1	0.999415	1	0.899003	1	0.999826
Nontoxin	HyoxiaUpReg1	HyoxiaUpReg1	0.944383	0.998854	0.894988	0.929209	0.99969	0.999531	0.998303	0.903452	0.99923	0.996602	0.998399	0.770187	0.999155	0.998232	0.43633	0.780051	0.999756	0.998081	0.997865	0.999288	0.999396	0.999054	0.999779	0.935695	0.999978	0.42355	0.998564	0.933648	1	0.605701	1	0.999576	1	0.645568
Nontoxin	HypoxanthineGPT	HypoxanthineGPT	0.999695	0.998854	0.867517	0.91625	0.99969	0.999531	0.998303	0.966388	0.99923	0.98539	NA	0.711713	0.999155	0.998232	1	0.882417	0.999756	0.998081	0.997865	0.999288	0.999396	0.999054	0.999779	0.685906	0.999978	0.483952	0.998564	0.48333	1	0.536809	1	0.999576	1	0.833115
Nontoxin	HypPro1-3	HypPro1-3	0.999695	0.998854	0.994461	0.989664	0.99969	0.999531	0.998303	0.999521	0.99923	0.996602	NA	0.999913	0.999155	0.998232	1	0.999826	0.999756	0.998081	0.997865	0.999288	0.999396	0.999054	0.999779	0.999772	0.999978	0.999768	0.998564	0.998348	1	0.999415	1	0.999576	1	0.999826
Nontoxin	ICCaKChannel4	ICCaKChannel4	0.999695	0.998854	0.88781	0.922259	0.99969	0.999531	0.998303	0.999521	0.99923	0.996602	NA	0.999913	0.999155	0.998232	1	0.999826	0.999756	0.998081	0.997865	0.999288	0.999396	0.999054	0.999779	0.987495	0.999978	0.978877	0.998564	0.821812	1	0.999415	1	0.999576	1	0.999826
Nontoxin	ID-g1	ID-g1	0.999695	0.998854	0.994461	0.997104	0.99969	0.999531	0.998303	0.999521	0.99923	0.996602	NA	0.999913	0.999155	0.998232	1	0.999826	0.999756	0.998081	0.997865	0.999288	0.999396	0.999054	0.999779	0.999772	0.999978	0.999768	0.998564	0.988193	1	0.999415	1	0.999576	1	0.999826
Nontoxin	IER2	IER2	0.999695	0.998854	0.994302	0.992032	0.99969	0.971075	0.998303	0.999521	0.99923	0.996602	NA	0.979788	0.999155	0.872975	1	0.999826	0.999756	0.998081	0.997865	0.999288	0.999396	0.999054	0.0962818	0.0208827	0.999978	0.999768	0.998564	0.933648	0.00366317	0.00713771	0.0221125	0.0202199	1	0.999826
Nontoxin	ImmatColonCar	ImmatColonCar	0.999695	0.998854	0.954256	0.976012	0.99969	0.999531	0.998303	0.999521	0.99923	0.996602	0.998399	0.999913	0.999155	0.998232	1	0.999826	0.999756	0.998081	0.997865	0.999288	0.999396	0.999054	0.999779	0.999772	0.999978	0.999768	0.998564	0.947038	1	0.999415	1	0.999576	1	0.999826
Nontoxin	ImmEarlyResp3Int1	ImmEarlyResp3Int1	0.999695	0.998854	0.820877	0.88034	0.112732	0.485607	0.998303	0.999521	0.99923	0.996602	0.0486799	0.461472	0.158163	0.63381	1	0.999826	0.999756	0.998081	0.997865	0.999288	0.999396	0.999054	0.138533	0.176413	0.999978	0.999768	0.998564	0.998802	0.383481	0.382792	0.563778	0.491382	1	0.999826
Nontoxin	IMP	IMP	0.999695	0.998854	0.168917	0.0974168	0.99969	0.999531	0.998303	0.999521	0.99923	0.996602	NA	0.999913	0.999155	0.999049	1	0.999826	0.999756	0.998081	0.997865	0.999288	0.999396	0.999054	0.999779	0.333075	0.999978	0.42355	0.998564	0.573124	1	0.999415	1	0.999576	1	0.999826
Nontoxin	IMP-2A	IMP-2A	0.999695	0.998854	0.702558	0.883658	0.99969	0.999531	0.998303	0.999521	0.99923	0.996602	0.998399	0.999913	0.999155	0.998232	1	0.999826	0.999756	0.998081	0.997865	0.999288	0.999396	0.999054	0.999779	0.999772	0.999978	0.999768	0.998564	0.955682	1	0.999415	1	0.999576	1	0.999826
Nontoxin	IMP-erythrocyteband7	IMP-erythrocyteband7	0.999695	0.998854	0.437092	0.407464	0.99969	0.999531	0.998303	0.999521	0.99923	0.996602	NA	0.999913	0.999155	0.999049	1	0.999826	0.999756	0.998081	0.997865	0.999288	0.999396	0.999054	0.765434	0.754539	0.999978	0.953755	0.998564	0.92513	1	0.999415	1	0.999576	1	0.999826
Nontoxin	IMPDehydro2	IMPDehydro2	0.999695	0.998854	0.805033	0.846462	0.99969	0.999531	0.998303	0.999521	0.99923	0.996602	0.998399	0.999913	0.999155	0.998232	1	0.999826	0.999756	0.998081	0.997865	0.999288	0.999396	0.999054	0.999779	0.999772	0.999978	0.999768	0.998564	0.998348	1	0.999415	1	0.999576	1	0.999826
Nontoxin	Importin-a1	Importin-a1	0.999695	0.998854	0.906183	0.91625	0.99969	0.999531	0.998303	0.999521	0.99923	0.996602	NA	0.999913	0.999155	0.998232	1	0.999826	0.999756	0.998081	0.997865	0.999288	0.999396	0.999054	0.999779	0.999772	0.999978	0.999768	0.998564	0.998348	1	0.999415	1	0.999576	1	0.999826
Nontoxin	Importin-a2	Importin-a2	0.999695	0.998854	0.969579	0.978694	0.99969	0.999531	0.998303	0.999521	0.99923	0.996602	NA	0.999913	0.999155	0.998232	1	0.999826	0.999756	0.998081	0.997865	0.999288	0.999396	0.999054	0.999779	0.999772	0.999978	0.999768	0.998564	0.998802	1	0.999415	1	0.999576	1	0.999826
Nontoxin	Importin-a4	Importin-a4	0.999695	0.998854	0.984232	0.985563	0.99969	0.999531	0.998303	0.999521	0.99923	0.996602	NA	0.999913	0.999155	0.999049	1	0.999826	0.999756	0.998081	0.997865	0.999288	0.999396	0.999054	0.999779	0.999772	0.999978	0.999768	0.998564	0.998348	1	0.999415	1	0.999576	1	0.999826
Nontoxin	InorganicPP	InorganicPP	0.938813	0.998854	0.862973	0.92167	0.99969	0.999531	0.998303	0.999521	0.99923	0.996602	0.998399	0.999913	0.999155	0.998232	1	0.999826	0.999756	0.998081	0.997865	0.999288	0.999396	0.999054	0.999779	0.999772	0.999978	0.999768	0.998564	0.998348	1	0.999415	1	0.999576	1	0.999826
Nontoxin	InositolHexKin2	InositolHexKin2	0.999695	0.998854	0.94987	0.95072	0.99969	0.999531	0.998303	0.999521	0.99923	0.996602	NA	0.999913	0.999155	0.998232	1	0.999826	0.999756	0.998081	0.997865	0.999288	0.999396	0.999054	0.999779	0.98449	0.999978	0.999768	0.998564	0.817594	1	0.999415	1	0.999576	1	0.999826
Nontoxin	InositolMonophosphatase1	InositolMonophosphatase1	0.999695	0.998854	0.560086	0.611037	0.99969	0.999531	0.888541	0.43896	0.99923	0.996602	NA	0.999913	0.999155	0.998232	1	0.999826	0.700223	0.469376	0.997865	0.999288	0.999396	0.52632	0.999779	0.999772	0.999978	0.332568	0.998564	0.998348	1	0.831428	1	0.999576	1	0.999826
Nontoxin	InsulinInd1	InsulinInd1	0.703262	0.957204	0.198682	0.381516	0.489	0.744303	1.83841e-08	9.1028e-06	0.99923	0.996602	0.335408	0.423061	0.999155	0.998232	0.106561	0.577537	0.00386618	0.0802156	0.997865	0.999288	0.0312821	0.0295577	0.999779	0.999772	0.0324295	0.0231927	0.998564	0.947038	0.114315	0.109936	1	0.999576	0.783296	0.984407
Nontoxin	InsulinInd2	InsulinInd2	0.999695	0.998854	0.954256	0.95072	0.99969	0.999531	0.998303	0.999521	0.99923	0.996602	NA	0.999913	0.999155	0.998232	1	0.999826	0.999756	0.998081	0.997885	0.999288	0.999396	0.999054	0.999779	0.999772	0.999978	0.999768	0.998564	0.998348	1	0.999415	1	0.999576	1	0.999826
Nontoxin	IntegrinKin	IntegrinKin	0.999695	0.998854	0.954256	0.976249	0.99969	0.999531	0.998303	0.999521	0.99923	0.996602	NA	0.999913	0.999155	0.998232	1	0.999826	0.999756	0.998081	0.997865	0.999288	0.999396	0.999054	0.999779	0.999772	0.999978	0.999768	0.998564	0.97274	1	0.999415	1	0.999576	1	0.999826
Nontoxin	InterferonReg	InterferonReg	0.999695	0.998854	0.756717	0.809524	0.99969	0.647088	0.998303	0.43896	0.947177	0.642729	NA	0.999913	0.999155	0.889722	1	0.999826	0.999756	0.998081	0.997865	0.999288	0.999396	0.999054	0.999779	0.390224	0.999978	0.456837	0.981603	0.391183	1	0.681593	1	0.573712	1	0.999826
Nontoxin	Intraflagellar20	Intraflagellar20	0.999695	0.998854	0.845281	0.884566	0.99969	0.992953	0.998303	0.999521	0.99923	0.988793	NA	0.999913	0.999155	0.913288	1	0.999826	0.999756	0.998081	0.997865	0.999288	0.999396	0.999054	0.999779	0.706895	0.999978	0.911352	0.998564	0.669148	1	0.999415	1	0.912438	1	0.999826
Nontoxin	IPDPDIsomerase	IPDPDIsomerase	0.617183	0.957204	0.420384	0.599493	0.99969	0.999531	0.19308	0.364611	0.99923	0.996602	0.998399	0.999913	0.999155	0.998232	0.89932	0.999826	0.700223	0.998081	0.997865	0.999288	0.231919	0.730439	0.999779	0.999772	0.828639	0.353542	0.998564	0.998348	1	0.943421	1	0.999576	1	0.999826
Nontoxin	IscU	IscU	0.999695	0.998854	0.333192	0.486406	0.99969	0.999531	0.998303	0.999521	0.99923	0.996602	0.998399	0.999913	0.999155	0.998232	1	0.999826	0.999756	0.998081	0.997865	0.999288	0.999396	0.999054	0.999779	0.658963	0.999978	0.749758	0.998564	0.573124	1	0.999415	1	0.999576	1	0.999826
Nontoxin	isletCell1	isletCell1	0.999695	0.998854	0.020392	0.0496845	0.99969	0.999531	0.998303	0.999521	0.99923	0.932769	NA	0.999913	0.999155	0.998232	1	0.999826	0.999756	0.998081	0.997865	0.999288	0.999396	0.999054	0.766446	0.0437919	0.964025	0.0550819	0.446292	0.0500453	1	0.999415	1	0.999576	1	0.999826
Nontoxin	IsocitrateDH	IsocitrateDH	0.999695	0.998854	0.851008	0.897472	0.99969	0.999531	0.998303	0.999521	0.99923	0.996602	0.998399	0.999913	0.999155	0.998232	1	0.999826	0.999756	0.998081	0.997865	0.999288	0.999501	0.999054	0.999779	0.999772	0.999978	0.999768	0.998564	0.947038	1	0.999415	1	0.999576	1	0.999826
Nontoxin	IsocitrateDHCyt	IsocitrateDHCyt	0.999695	0.998854	0.582699	0.698293	0.99969	0.999531	0.998303	0.999521	0.99923	0.996602	0.998399	0.999913	0.999155	0.998232	1	0.999826	0.999756	0.998081	0.997865	0.999288	0.999396	0.999054	0.999779	0.935695	0.999978	0.999768	0.998564	0.791497	1	0.999415	1	0.999576	1	0.999826
Nontoxin	IST1	IST1	0.999695	0.998854	0.702558	0.796603	0.99969	0.999531	0.998303	0.999521	0.99923	0.996602	0.998399	0.999913	0.999155	0.998232	1	0.999826	0.999756	0.998081	0.997865	0.999288	0.999396	0.999054	0.999779	0.999772	0.999978	0.999768	0.998564	0.947038	1	0.999415	1	0.999576	1	0.999826
Nontoxin	ITPPP	ITPPP	0.999695	0.998854	0.971287	0.976012	0.99969	0.999531	0.998303	0.999521	0.99923	0.996602	0.998399	0.999913	0.999155	0.998232	1	0.999826	0.999756	0.998081	0.997865	0.999288	0.999396	0.999054	0.999779	0.999772	0.999978	0.999768	0.998564	0.998348	1	0.999415	1	0.999576	1	0.999826
Nontoxin	Jagunal-1	Jagunal-1	0.999695	0.998854	0.593069	0.71421	0.99969	0.999531	0.998303	0.999521	0.99923	0.996602	NA	0.999913	0.999155	0.998232	1	0.999826	0.999756	0.998081	0.997885	0.999559	0.999396	0.999054	0.999779	0.999772	0.999978	0.999768	0.998564	0.97274	1	0.999415	1	0.999576	1	0.999826
Nontoxin	JunctionPlakoglobin	JunctionPlakoglobin	0.999695	0.998854	0.231023	0.176529	0.99969	0.999531	0.998303	0.999521	0.99923	0.996602	NA	0.999913	0.999155	0.998232	1	0.999826	0.999756	0.998081	0.997865	0.999288	0.999396	0.999054	0.999779	0.485182	0.999978	0.60186	0.998564	0.66472	1	0.999415	1	0.999899	1	0.999826
Nontoxin	Katp60A1	Katp60A1	0.999695	0.998854	0.994302	0.993487	0.99969	0.999531	0.998303	0.999521	0.99923	0.996602	NA	0.999913	0.999155	0.998232	1	0.999826	0.999756	0.998081	0.997865	0.999288	0.999396	0.999054	0.999779	0.999772	0.999978	0.999768	0.998564	0.998348	1	0.999415	1	0.999576	1	0.999826
Nontoxin	KeratinAsc2	KeratinAsc2	0.999695	0.998854	0.312082	0.5545	0.99969	0.999531	0.998303	0.999521	0.99923	0.996602	0.998399	0.999913	0.999155	0.998232	1	0.999826	0.999756	0.998081	0.997865	0.999288	0.642741	0.999054	0.999779	0.999772	0.98232	0.60186	0.998564	0.998348	1	0.999415	1	0.999576	1	0.999826
Nontoxin	KeratinII-8	KeratinII-8	0.999695	0.998854	0.871629	0.860997	0.99969	0.471244	0.998303	0.636724	0.692984	0.642729	NA	0.978186	0.999155	0.998232	1	0.999826	0.999756	0.998081	0.997865	0.999288	0.999396	0.999054	0.999779	0.528191	0.999978	0.60186	0.733168	0.391183	1	0.996939	1	0.851993	1	0.999826
Nontoxin	KH-RNABinding3	KH-RNABinding3	0.999695	0.998854	0.846657	0.867583	0.99969	0.999531	0.998303	0.999521	0.99923	0.996602	NA	0.999913	0.999155	0.930012	1	0.999826	0.999756	0.998081	0.997865	0.999288	0.999396	0.999054	0.999779	0.959149	0.999978	0.996645	0.998564	0.791497	1	0.999415	1	0.999576	1	0.999826
Nontoxin	KIAA0319	KIAA0319	0.999695	0.998854	0.994302	0.988447	0.99969	0.992953	0.998303	0.999521	0.99923	0.996602	NA	0.897006	0.999155	0.998232	1	0.999826	0.999756	0.998081	0.997865	0.999288	0.999396	0.999054	0.999779	0.999772	0.999978	0.999768	0.998564	0.998348	1	0.999415	1	0.999576	1	0.999826
Nontoxin	KIAA1143	KIAA1143	0.999695	0.998854	0.0653086	0.0939288	0.99969	0.999531	0.998303	0.999521	0.99923	0.996602	NA	0.999913	0.999155	0.998232	1	0.999826	0.999756	0.998081	0.997865	0.999288	0.999396	0.999054	0.793802	0.309295	0.999978	0.335431	0.981603	0.391183	1	0.999415	1	0.999576	1	0.999826
Nontoxin	KIAA1324	KIAA1324	0.999695	0.998854	0.929383	0.95072	0.99969	0.999531	0.998303	0.999521	0.99923	0.996602	0.961273	0.999913	0.996803	0.951515	1	0.999826	0.999756	0.998081	0.997865	0.999288	0.999396	0.999054	0.999779	0.893844	0.999978	0.999768	0.998564	0.92513	1	0.999415	1	0.996561	1	0.999826
Nontoxin	KIAA1370	KIAA1370	0.999695	0.998854	0.906544	0.92444	0.99969	0.999531	0.998303	0.999521	0.99923	0.996602	NA	0.999913	0.999155	0.998232	1	0.999826	0.999756	0.998081	0.997865	0.999288	0.999396	0.999054	0.999779	0.999772	0.999978	0.999768	0.998564	0.998348	1	0.999415	1	0.999576	1	0.999826
Nontoxin	KinC-1	KinC-1	0.999695	0.998854	0.975369	0.985563	0.99969	0.999531	0.998303	0.999521	0.99923	0.996602	0.685005	0.999913	0.999155	0.998232	1	0.999826	0.999756	0.998081	0.997865	0.999288	0.999396	0.999054	0.999779	0.999772	0.999978	0.999768	0.998564	0.981425	1	0.999415	1	0.999576	1	0.999826
Nontoxin	KinC-2	KinC-2	0.938813	0.998854	0.994302	0.997104	0.520789	0.0242283	0.998303	0.999521	0.99923	0.996602	0.045528	0.00267584	0.0759794	0.0662644	1	0.999826	0.999756	0.998081	0.997865	0.999288	0.999396	0.999054	0.999779	0.477032	0.999978	0.999768	0.998564	0.832605	1	0.377391	1	0.633988	1	0.999826
Nontoxin	KinC-d	KinC-d	0.999695	0.998854	0.870931	0.89689	0.99969	0.999531	0.998303	0.999521	0.99923	0.996602	NA	0.999913	0.999155	0.998232	1	0.999826	0.999756	0.998081	0.997865	0.999288	0.999396	0.999054	0.999779	0.998956	0.999978	0.999768	0.998564	0.832144	1	0.999415	1	0.999576	1	0.999826
Nontoxin	KinII-d	KinII-d	0.999695	0.998854	0.994302	0.997104	0.99969	0.999531	0.998303	0.999521	0.99923	0.996602	0.961273	0.999913	0.999155	0.998232	1	0.999826	0.999756	0.998081	0.997865	0.999288	0.999396	0.999054	0.999779	0.999772	0.999978	0.999768	0.998564	0.998348	1	0.999415	1	0.999576	1	0.999826
Nontoxin	KishA	KishA	0.999695	0.998854	0.844652	0.896288	0.99969	0.999531	0.998303	0.999521	0.99923	0.996602	0.998399	0.999913	0.999155	0.998232	1	0.999826	0.999756	0.998081	0.997865	0.999288	0.999396	0.999054	0.999779	0.999772	0.999978	0.999768	0.998564	0.897857	1	0.999415	1	0.999576	1	0.999826
Nontoxin	KishB	KishB	0.999695	0.998854	0.894988	0.93366	0.99969	0.999531	0.998303	0.999521	0.99923	0.996602	0.998399	0.999913	0.999155	0.998232	1	0.999826	0.999756	0.998081	0.997865	0.999288	0.999396	0.999054	0.999779	0.999772	0.999978	0.999768	0.998564	0.998348	1	0.999415	1	0.999576	1	0.999826
Nontoxin	KOTransaminase1	KOTransaminase1	0.999695	0.998854	0.994302	0.993487	0.99969	0.999531	0.998303	0.999521	0.99923	0.996602	NA	0.999913	0.999155	0.998232	1	0.999826	0.999756	0.998081	0.997865	0.999288	0.999396	0.999054	0.999779	0.999772	0.999978	0.999768	0.998564	0.998348	1	0.999415	1	0.999576	1	0.999826
Nontoxin	KRas	KRas	0.999695	0.998854	0.708926	0.777937	0.99969	0.999531	0.998303	0.999521	0.99923	0.996602	0.998399	0.999913	0.999155	0.998232	1	0.999826	0.999756	0.998081	0.997865	0.999288	0.999396	0.999054	0.999779	0.878402	0.999978	0.999768	0.998564	0.853772	1	0.999415	1	0.999576	1	0.999826
Nontoxin	la-rel4	la-rel4	0.999695	0.998854	0.943261	0.957418	0.99969	0.999531	0.998303	0.999521	0.99923	0.996602	NA	0.999913	0.999155	0.998232	1	0.999826	0.999756	0.998081	0.997865	0.999288	0.999396	0.999054	0.999779	0.999772	0.999978	0.999768	0.998564	0.998348	1	0.999415	1	0.999576	1	0.999826
Nontoxin	LactatDH-A	LactatDH-A	0.999695	0.998854	0.425498	0.599493	0.0033509	0.0351662	0.998303	0.999521	0.99923	0.996602	0.00906475	0.0771118	0.58771	0.826336	1	0.999826	0.999756	0.998081	0.997865	0.999288	0.999396	0.999054	0.198499	0.270502	0.999978	0.999768	0.998564	0.897857	0.714782	0.769183	1	0.999576	1	0.999826
Nontoxin	LactoglutathioneLyase	LactoglutathioneLyase	0.999695	0.998854	0.808649	0.871159	0.99969	0.999531	0.998303	0.999521	0.99923	0.996602	0.998399	0.999913	0.999155	0.998232	1	0.999826	0.999756	0.998081	0.997865	0.999288	0.999396	0.999054	0.999779	0.870623	0.999978	0.999768	0.998564	0.998348	1	0.999415	1	0.999576	1	0.999826
Nontoxin	LAMTOR1	LAMTOR1	0.999695	0.998854	0.688133	0.676573	0.99969	0.999531	0.998303	0.999521	0.99923	0.996602	NA	0.999913	0.999155	0.998232	1	0.999826	0.999756	0.998081	0.997865	0.999288	0.999396	0.999054	0.806374	0.633371	0.999978	0.999768	0.998564	0.933648	1	0.999415	1	0.999576	1	0.999826
Nontoxin	LAMTOR2	LAMTOR2	0.999695	0.998854	0.97799	0.993487	0.99969	0.999531	0.998303	0.999521	0.99923	0.996602	0.998399	0.999913	0.999155	0.998232	1	0.999826	0.999756	0.998081	0.997865	0.999288	0.999396	0.999054	0.999779	0.999772	0.999978	0.999768	0.998564	0.959316	1	0.999415	1	0.999576	1	0.999826
Nontoxin	lanC1	lanC1	0.999695	0.998854	0.928482	0.920582	0.99969	0.999531	0.998303	0.999521	0.99923	0.996602	NA	0.999913	0.999155	0.998232	1	0.999826	0.999756	0.998081	0.997865	0.999288	0.999396	0.999054	0.999779	0.99225	0.999978	0.999768	0.998564	0.832605	1	0.999415	1	0.999576	1	0.999826
Nontoxin	LanosterolDemethylase	LanosterolDemethylase	0.0805157	0.119133	0.329337	0.45291	0.41217	0.0378157	0.391987	0.0221214	0.99923	0.996602	NA	0.189102	0.355591	0.207564	0.293487	0.279717	0.999756	0.998081	0.991414	0.856575	0.184553	0.453282	0.718621	0.180567	0.716108	0.0993112	0.998564	0.959316	1	0.488739	1	0.531606	0.666953	0.545266
Nontoxin	laRel7	laRel7	0.999695	0.998854	0.62192	0.696583	0.99969	0.999531	0.998303	0.999521	0.99923	0.996602	0.998399	0.999913	0.999155	0.998232	1	0.999826	0.999756	0.998081	0.997865	0.999288	0.999396	0.999054	0.999779	0.999772	0.999978	0.999768	0.998564	0.959316	1	0.999415	1	0.999576	1	0.999826
Nontoxin	LathoserolOx	LathoserolOx	0.999695	0.998854	0.893524	0.92444	0.99969	0.999531	0.998303	0.999521	0.99923	0.996602	0.998399	0.999913	0.999155	0.998232	1	0.999826	0.999756	0.998081	0.997865	0.999288	0.999396	0.999054	0.999779	0.999772	0.999978	0.999768	0.998564	0.998348	1	0.999415	1	0.999576	1	0.999826
Nontoxin	LCFACoALig1	LCFACoALig1	0.999695	0.998854	0.812541	0.878867	0.99969	0.999531	0.998303	0.999521	0.99923	0.996602	0.998399	0.999913	0.999155	0.998232	1	0.999826	0.999756	0.998081	0.997865	0.999288	0.999396	0.999054	0.999779	0.999772	0.999978	0.999768	0.998564	0.939634	1	0.999415	1	0.999576	1	0.999826
Nontoxin	LCFACoALig3	LCFACoALig3	0.999695	0.998854	0.433079	0.66262	0.99969	0.999531	0.998303	0.999521	0.99923	0.996602	0.998399	0.999913	0.999155	0.998232	1	0.999826	0.999756	0.998081	0.997865	0.999288	0.999396	0.999054	0.999779	0.902276	0.999978	0.999768	0.998564	0.791497	1	0.999415	1	0.999576	1	0.999826
Nontoxin	LCM1	LCM1	0.999695	0.998854	0.865864	0.909058	0.99969	0.999531	0.998303	0.999521	0.99923	0.996602	NA	0.999913	0.999155	0.998232	1	0.999826	0.999756	0.998081	0.997885	0.999288	0.999396	0.999054	0.999779	0.999772	0.999978	0.999768	0.998564	0.998348	1	0.999415	1	0.999576	1	0.999826
Nontoxin	LDH-B	LDH-B	0.999695	0.998854	0.816876	0.884566	0.99969	0.999531	0.998303	0.999521	0.99923	0.996602	0.998399	0.999913	0.999155	0.998232	1	0.999826	0.999756	0.998081	0.997865	0.999288	0.999396	0.999054	0.999779	0.999772	0.999978	0.999768	0.998564	0.998348	1	0.999415	1	0.999576	1	0.999826
Nontoxin	LDLRec1	LDLRec1	0.386471	0.514934	0.826246	0.878867	0.99969	0.999531	0.850628	0.128017	0.99923	0.996602	NA	0.385687	0.999155	0.99821	0.285411	0.368346	0.999756	0.774013	0.997865	0.999288	0.0389703	0.0334131	0.999779	0.935695	0.999978	0.109106	0.998564	0.831382	1	0.112104	1	0.999576	0.486768	0.312431
Nontoxin	Legumain	Legumain	0.999695	0.998854	0.954256	0.965262	0.99969	0.999531	0.998303	0.999521	0.99923	0.996602	NA	0.999913	0.999155	0.998232	1	0.999826	0.999756	0.998081	0.997865	0.999288	0.999396	0.999054	0.999779	0.999772	0.999978	0.999768	0.998564	0.998348	1	0.999415	1	0.999576	1	0.999826
Nontoxin	Leptin1	Leptin1	0.999695	0.998854	0.867517	0.900038	0.99969	0.999531	0.998303	0.999521	0.99923	0.996602	NA	0.999913	0.999155	0.998232	1	0.999826	0.999756	0.998081	0.999084	0.999288	0.999396	0.999054	0.999779	0.999772	0.999978	0.999768	0.998564	0.998348	1	0.999415	1	0.999576	1	0.999826
Nontoxin	LeptinReceptor	LeptinReceptor	0.999695	0.998854	0.943261	0.95072	0.99969	0.999531	0.998303	0.999521	0.99923	0.996602	NA	0.999913	0.999155	0.998232	1	0.999826	0.999756	0.998081	0.997865	0.999288	0.999396	0.999054	0.999779	0.999772	0.999978	0.999768	0.998564	0.933648	1	0.999415	1	0.999576	1	0.999826
Nontoxin	Leukemia1	Leukemia1	0.999695	0.998854	0.989973	0.993487	0.99969	0.999531	0.998303	0.999521	0.99923	0.996602	NA	0.999913	0.999155	0.998232	1	0.999826	0.999756	0.998081	0.997885	0.999288	0.999396	0.999834	0.999779	0.999772	0.999978	0.999768	0.998564	0.998348	1	0.999415	1	0.999576	1	0.999826
Nontoxin	LeukemiaInh	LeukemiaInh	0.999695	0.998854	0.44149	0.334707	0.99969	0.999531	0.998303	0.999521	0.99923	0.996602	NA	0.999913	0.999155	0.998232	1	0.999826	0.999756	0.998081	0.997865	0.999288	0.999396	0.999054	0.999779	0.74117	0.999978	0.729852	0.998564	0.955682	1	0.999415	1	0.999576	1	0.999826
Nontoxin	LeuRich1	LeuRich1	0.999695	0.998854	0.994302	0.997104	0.99969	0.999531	0.998303	0.999521	0.99923	0.996602	NA	0.999913	0.999155	0.998232	1	0.999826	0.999756	0.998081	0.997865	0.999288	0.999396	0.999054	0.999779	0.999772	0.999978	0.999768	0.998564	0.998348	1	0.999415	1	0.999576	1	0.999826
Nontoxin	LeuRich20	LeuRich20	0.999695	0.998854	0.969579	0.976249	0.99969	0.999531	0.998303	0.999521	0.99923	0.996602	NA	0.999913	0.999155	0.998232	1	0.999826	0.999756	0.998081	0.997865	0.999288	0.999396	0.999054	0.999779	0.999772	0.999978	0.999768	0.998564	0.988193	1	0.999415	1	0.999576	1	0.999826
Nontoxin	LeuRich59	LeuRich59	0.999695	0.998854	0.994302	0.993487	0.99969	0.999531	0.998303	0.999521	0.99923	0.996602	0.998399	0.999913	0.999155	0.998232	1	0.999826	0.999756	0.998081	0.997865	0.999288	0.999396	0.999054	0.999779	0.999772	0.999978	0.999768	0.998564	0.979461	1	0.999415	1	0.999576	1	0.999826
Nontoxin	LeuRichPPR	LeuRichPPR	0.999695	0.998854	0.7929	0.828852	0.99969	0.999531	0.998303	0.999521	0.99923	0.996602	0.998399	0.999913	0.999155	0.998232	1	0.999826	0.999756	0.998081	0.997865	0.999288	0.999396	0.999054	0.999779	0.999772	0.999978	0.999768	0.998564	0.998348	1	0.999415	1	0.999576	1	0.999826
Nontoxin	LeuRichRepeat-57	LeuRichRepeat-57	0.999695	0.998854	0.994302	0.986555	0.99969	0.999531	0.998303	0.999521	0.99923	0.996602	NA	0.999913	0.999155	0.998232	1	0.999826	0.999756	0.998081	0.997865	0.999288	0.999396	0.999054	0.999779	0.748279	0.999978	0.999768	0.998564	0.92537	1	0.981629	1	0.912438	1	0.999826
Nontoxin	LIM-SH3	LIM-SH3	0.999695	0.998854	0.582699	0.529827	0.99969	0.999531	0.998303	0.999521	0.99923	0.996602	NA	0.999913	0.999155	0.998232	1	0.999826	0.999756	0.998081	0.997865	0.999288	0.999396	0.999054	0.999779	0.623796	0.999978	0.999768	0.998564	0.933648	1	0.999415	1	0.999576	1	0.999826
Nontoxin	LipidPPH2	LipidPPH2	0.999695	0.998854	0.954256	0.956	0.99969	0.999531	0.998303	0.999521	0.99923	0.996602	NA	0.999913	0.999155	0.998232	1	0.999826	0.999756	0.998081	0.997865	0.999288	0.999396	0.999054	0.999779	0.999772	0.999978	0.999768	0.998564	0.933648	1	0.999415	1	0.999576	1	0.999826
Nontoxin	LipoylSyn	LipoylSyn	0.999695	0.998854	0.853356	0.830508	0.99969	0.999531	0.998303	0.999521	0.99923	0.996602	NA	0.999913	0.999155	0.998232	1	0.999826	0.999756	0.998081	0.997865	0.999288	0.999396	0.999054	0.999779	0.999772	0.999978	0.999768	0.998564	0.97274	1	0.999415	1	0.999576	1	0.999826
Nontoxin	LLP	LLP	0.999695	0.998854	0.412986	0.627646	0.99969	0.999531	0.998303	0.999521	0.99923	0.996602	0.998399	0.999913	0.999155	0.998232	1	0.999826	0.999756	0.998081	0.997865	0.999288	0.999396	0.999054	0.999779	0.999772	0.999978	0.999768	0.998564	0.939634	1	0.999415	1	0.999576	1	0.999826
Nontoxin	LMWPTyrPP	LMWPTyrPP	0.999695	0.998854	0.969579	0.98135	0.99969	0.999531	0.998303	0.999521	0.99923	0.996602	0.998399	0.999913	0.999155	0.998232	1	0.999826	0.999756	0.998081	0.997865	0.999288	0.999396	0.999054	0.999779	0.999772	0.999978	0.999768	0.998564	0.998348	1	0.999415	1	0.999576	1	0.999826
Nontoxin	LOC100559892	LOC100559892	0.999695	0.998854	0.808649	0.828852	0.99969	0.999531	0.998303	0.999521	0.99923	0.996602	NA	0.999913	0.999155	0.999049	1	0.999826	0.999756	0.998081	0.997865	0.999288	0.999396	0.999054	0.999779	0.999772	0.999978	0.999768	0.998564	0.959316	1	0.999415	1	0.999576	1	0.999826
Nontoxin	LOC100567767	LOC100567767	0.999695	0.998854	0.906544	0.958307	0.99969	0.999531	0.998303	0.999521	0.99923	0.996602	0.998399	0.999913	0.999155	0.998232	1	0.999826	0.999756	0.998081	0.997865	0.999288	0.999396	0.999054	0.999779	0.999772	0.999978	0.999768	0.998564	0.959316	1	0.999415	1	0.999576	1	0.999826
Nontoxin	LOC100687415	LOC100687415	0.999695	0.998854	0.303749	0.381516	0.99969	0.999531	0.998303	0.999521	0.99923	0.996602	NA	0.999913	0.999155	0.998232	1	0.999826	0.999756	0.998081	0.997865	0.999288	0.999396	0.999054	0.999779	0.870623	0.999978	0.812892	0.998564	0.854186	1	0.999415	1	0.999576	1	0.999826
Nontoxin	LOC395778	LOC395778	0.999695	0.998854	0.994302	0.997104	0.99969	0.999531	0.998303	0.999521	0.99923	0.996602	NA	0.999913	0.999155	0.998232	1	0.999826	0.999756	0.998081	0.997865	0.999288	0.999396	0.999054	0.999779	0.999772	0.999978	0.999768	0.998564	0.959316	1	0.999415	1	0.999576	1	0.999826
Nontoxin	LOC417941	LOC417941	0.999695	0.998854	0.845281	0.820931	0.99969	0.999531	0.998303	0.999521	0.99923	0.996602	NA	0.999913	0.999155	0.998232	1	0.999826	0.999756	0.998081	0.997865	0.999288	0.999396	0.999054	0.999779	0.955705	0.999978	0.999768	0.998564	0.998348	1	0.999415	1	0.999576	1	0.999826
Nontoxin	LOC427100	LOC427100	0.999695	0.998854	0.85328	0.894524	0.99969	0.999531	0.998303	0.999521	0.99923	0.996602	0.998399	0.999913	0.999155	0.998232	1	0.999826	0.999756	0.998081	0.997865	0.999288	0.999396	0.999054	0.999779	0.875094	0.999978	0.852344	0.998564	0.727145	1	0.999415	1	0.999576	1	0.999826
Nontoxin	LPCAcyltransferase2	LPCAcyltransferase2	0.999695	0.998854	0.487323	0.640277	0.99969	0.999531	0.998303	0.999521	0.99923	0.996602	0.998399	0.999913	0.999155	0.998232	1	0.999826	0.999756	0.998081	0.997865	0.999288	0.999396	0.999054	0.80736	0.828419	0.999978	0.999768	0.998564	0.998348	1	0.999415	1	0.999576	1	0.999826
Nontoxin	LSM10	LSM10	0.999695	0.998854	0.894988	0.878867	0.787916	0.427054	0.998303	0.999521	0.99923	0.996602	NA	0.205786	0.999155	0.783131	1	0.999826	0.999756	0.998081	0.997865	0.999288	0.999396	0.999054	5.16483e-06	3.70463e-11	0.999978	0.332568	0.555819	0.254421	7.1685e-06	1.42129e-10	0.295216	0.0982314	1	0.645568
Nontoxin	LSM12	LSM12	0.999695	0.998854	0.954256	0.958307	0.99969	0.999531	0.998303	0.999521	0.99923	0.996602	NA	0.999913	0.999155	0.998232	1	0.999826	0.999756	0.998081	0.997865	0.999288	0.999396	0.999054	0.999779	0.999772	0.999978	0.999768	0.998564	0.998348	1	0.999415	1	0.999576	1	0.999826
Nontoxin	LSM14A	LSM14A	0.999695	0.998854	0.994302	0.997104	0.99969	0.999531	0.998303	0.999521	0.99923	0.996602	NA	0.999913	0.999155	0.998232	1	0.999826	0.999756	0.998081	0.997865	0.999288	0.999396	0.999054	0.999779	0.999772	0.999978	0.999768	0.998564	0.977794	1	0.999415	1	0.999576	1	0.999826
Nontoxin	LSm4	LSm4	0.999695	0.998854	0.940988	0.958307	0.99969	0.999531	0.998303	0.999521	0.99923	0.996602	NA	0.999913	0.999155	0.998232	1	0.999826	0.999756	0.998081	0.997865	0.999288	0.999396	0.999054	0.999779	0.999772	0.999978	0.999768	0.998564	0.903444	1	0.999415	1	0.999576	1	0.999826
Nontoxin	LSm6	LSm6	0.999695	0.998854	0.793613	0.824942	0.99969	0.999531	0.998303	0.999521	0.99923	0.996602	NA	0.999913	0.999155	0.998232	1	0.999826	0.999756	0.998081	0.997865	0.999288	0.999396	0.999054	0.999779	0.999772	0.999978	0.999768	0.998564	0.998348	1	0.999415	1	0.999576	1	0.999826
Nontoxin	LThr3DH	LThr3DH	0.999695	0.998854	0.57378	0.676573	0.99969	0.753152	0.998303	0.999521	0.99923	0.996602	NA	0.533411	0.884959	0.6659	1	0.999826	0.999756	0.998081	0.997865	0.999288	0.999396	0.999054	0.999779	0.800661	0.999978	0.649662	0.998564	0.681202	1	0.965848	1	0.999576	1	0.999826
Nontoxin	LTV1	LTV1	0.999695	0.998854	0.845281	0.878867	0.99969	0.999531	0.998303	0.999521	0.99923	0.996602	0.998399	0.999913	0.999155	0.998232	1	0.999826	0.999756	0.998081	0.997865	0.999288	0.999396	0.999054	0.999779	0.999772	0.999978	0.999768	0.998564	0.998348	1	0.999415	1	0.999576	1	0.999826
Nontoxin	Lumican	Lumican	0.999695	0.998854	0.652684	0.592182	0.99969	0.999531	0.998303	0.999521	0.99923	0.996602	NA	0.999913	0.999155	0.998232	1	0.999826	NA	0.998081	NA	0.999288	NA	0.999054	0.198499	0.324701	0.999978	0.999768	0.998564	0.779359	0.718276	0.831428	1	0.999576	1	0.999826
Nontoxin	LupusLa	LupusLa	0.999695	0.998854	0.94987	0.965024	0.99969	0.999531	0.998303	0.999521	0.99923	0.996602	0.998399	0.999913	0.999155	0.998232	1	0.999826	0.999756	0.998081	0.997865	0.999288	0.999396	0.999054	0.999779	0.999772	0.999978	0.999768	0.998564	0.939634	1	0.999415	1	0.999576	1	0.999826
Nontoxin	LYR-5	LYR-5	0.999695	0.998854	0.865864	0.918844	0.99969	0.999531	0.998303	0.999521	0.99923	0.996602	0.998399	0.999913	0.999155	0.998232	1	0.999826	0.999756	0.998081	0.997865	0.999288	0.999396	0.999054	0.999779	0.999772	0.999978	0.999768	0.998564	0.888271	1	0.999415	1	0.999576	1	0.999826
Nontoxin	LysMpeptidoglycanBinding3	LysMpeptidoglycanBinding3	0.999695	0.998854	0.753732	0.768667	0.99969	0.999531	0.998303	0.999521	0.99923	0.996602	NA	0.999913	0.999155	0.998232	1	0.999826	0.999756	0.998081	0.999084	0.999559	0.999396	0.999857	0.999779	0.987495	0.999978	0.999768	0.998564	0.843906	1	0.999415	1	0.999576	1	0.999826
Nontoxin	LysoAcyl5	LysoAcyl5	0.999695	0.998854	0.802149	0.830508	0.99969	0.999531	0.998303	0.999521	0.99923	0.996602	NA	0.999913	0.999155	0.998232	1	0.999826	0.999756	0.776022	0.559105	0.391457	0.999396	0.453282	0.638051	0.559042	0.999978	0.999768	0.998564	0.97274	1	0.999415	1	0.999576	1	0.999826
Nontoxin	LysophospholipidAcyltransferase1	LysophospholipidAcyltransferase1	0.843793	0.998854	0.99421	0.993487	0.99969	0.999531	0.998303	0.999521	0.99923	0.996602	NA	0.999913	0.999155	0.998232	1	0.999826	0.999756	0.998081	0.997865	0.999288	0.999396	0.999054	0.999779	0.999772	0.999978	0.999768	0.998564	0.944138	1	0.999415	1	0.999576	1	0.999826
Nontoxin	LysosomalAcidLipase	LysosomalAcidLipase	0.999695	0.998854	0.939307	0.955399	0.99969	0.999531	0.998303	0.999521	0.99923	0.996602	0.998399	0.999913	0.999155	0.998232	1	0.999826	0.999756	0.998081	0.997865	0.999288	0.999396	0.999054	0.999779	0.999772	0.999978	0.999768	0.998564	0.988193	1	0.999415	1	0.999576	1	0.999826
Nontoxin	LysosomalAcidP	LysosomalAcidP	0.999695	0.998854	0.955089	0.965787	0.99969	0.999531	0.998303	0.999521	0.99923	0.996602	NA	0.999913	0.999155	0.998232	1	0.999826	0.999756	0.998081	0.997865	0.999288	0.999396	0.999054	0.999779	0.999772	0.999978	0.999768	0.998564	0.998348	1	0.999415	1	0.999576	1	0.999826
Nontoxin	LysosomalTMP4A	LysosomalTMP4A	0.999695	0.998854	0.688133	0.830508	0.99969	0.999531	0.998303	0.999521	0.99923	0.996602	0.998399	0.999913	0.999155	0.998232	1	0.999826	0.999756	0.998081	0.997865	0.999288	0.999396	0.999054	0.999779	0.999772	0.999978	0.999768	0.998564	0.939634	1	0.999415	1	0.999576	1	0.999826
Nontoxin	MacrophageCapping	MacrophageCapping	0.999695	0.998854	0.894988	0.922259	0.99969	0.989476	0.998303	0.999521	0.99923	0.912722	NA	0.999913	0.999155	0.967743	1	0.999826	0.999756	0.998081	0.997865	0.999288	0.999396	0.999054	0.999779	0.658963	0.999978	0.798664	0.998564	0.553169	1	0.943421	1	0.816744	1	0.999826
Nontoxin	MacrophageMigInh	MacrophageMigInh	0.999695	0.998854	0.906183	0.898611	0.99969	0.913641	0.998303	0.999521	0.99923	0.996602	0.998399	0.770187	0.999155	0.998232	1	0.999826	NA	0.998081	NA	0.999288	NA	0.999054	3.72503e-07	4.77801e-06	0.999978	0.600333	0.387745	0.391183	2.77622e-07	6.01457e-06	0.291622	0.252234	0.334254	0.923537
Nontoxin	MAD4	MAD4	0.999695	0.998854	0.943261	0.95072	0.99969	0.999531	0.998303	0.999521	0.99923	0.996602	NA	0.999913	0.999155	0.998232	1	0.999826	0.999756	0.998081	0.999084	0.999288	0.999396	0.999054	0.999779	0.999772	0.999978	0.999768	0.998564	0.95764	1	0.999415	1	0.999576	1	0.999826
Nontoxin	mAdenylateKin4	mAdenylateKin4	0.999695	0.998854	0.975449	0.981502	0.99969	0.999531	0.998303	0.999521	0.99923	0.996602	NA	0.999913	0.999155	0.998232	1	0.999826	0.999756	0.998081	0.997865	0.999288	0.999396	0.999054	0.999779	0.999772	0.999978	0.999768	0.998564	0.998348	1	0.999415	1	0.999576	1	0.999826
Nontoxin	MagoNashi-2	MagoNashi-2	0.999695	0.998854	0.970573	0.981502	0.99969	0.956066	0.998303	0.999521	0.99923	0.909127	0.998399	0.999913	0.999155	0.998232	1	0.999826	0.999756	0.998081	0.991414	0.999288	0.999396	0.999054	0.999779	0.575638	0.999978	0.68211	0.998564	0.669148	1	0.835006	1	0.666185	1	0.984407
Nontoxin	MagTran1	MagTran1	0.944383	0.998854	0.845281	0.897472	0.99969	0.999531	0.998303	0.999521	0.99923	0.996602	0.998399	0.999913	0.999155	0.998232	1	0.999826	0.999756	0.998081	0.997865	0.999288	0.999396	0.999054	0.999779	0.999772	0.999978	0.999768	0.998564	0.998348	1	0.999415	1	0.999576	1	0.999826
Nontoxin	MajorVault	MajorVault	0.999695	0.998854	0.294734	0.290719	0.99969	0.999531	0.998303	0.999521	0.99923	0.996602	NA	0.999913	0.999155	0.998232	1	0.999826	0.999756	0.998081	0.997865	0.999288	0.999396	0.999054	0.999779	0.686326	0.999978	0.729852	0.998564	0.897857	1	0.999415	1	0.999576	1	0.999826
Nontoxin	MAK16	MAK16	0.999695	0.998854	0.994302	0.997104	0.99969	0.999531	0.998303	0.999521	0.99923	0.996602	NA	0.999913	0.999155	0.998232	1	0.999826	0.999756	0.998081	0.997885	0.999288	0.999396	0.999054	0.999779	0.999772	0.999978	0.963714	0.998564	0.97274	1	0.987287	1	0.999576	1	0.999826
Nontoxin	MAL2	MAL2	0.999695	0.998854	0.906544	0.931876	0.99969	0.999531	0.998303	0.999521	0.99923	0.996602	0.998399	0.999913	0.999155	0.998232	1	0.999826	0.999756	0.998081	0.997865	0.999288	0.999396	0.999054	0.999779	0.999772	0.999978	0.999768	0.998564	0.957819	1	0.999415	1	0.999576	1	0.999826
Nontoxin	MalateDH	MalateDH	0.999695	0.998854	0.862973	0.922259	0.99969	0.999531	0.998303	0.999521	0.99923	0.996602	0.998399	0.999913	0.999155	0.998232	1	0.999826	0.999756	0.998081	0.997865	0.999288	0.999396	0.999054	0.999779	0.999772	0.999978	0.999768	0.998564	0.998348	1	0.999415	1	0.999576	1	0.999826
Nontoxin	MaleEnh1	MaleEnh1	0.999695	0.998854	0.888847	0.92444	0.99969	0.999531	0.998303	0.999521	0.99923	0.996602	0.998399	0.999913	0.999155	0.998232	1	0.999826	0.999756	0.998081	0.997865	0.999288	0.999396	0.999054	0.999779	0.999772	0.999978	0.999768	0.998564	0.998348	1	0.999415	1	0.999576	1	0.999826
Nontoxin	MaleylacetoacetateIsomerase	MaleylacetoacetateIsomerase	0.999695	0.998854	0.954256	0.976622	0.99969	0.999531	0.998303	0.999521	0.99923	0.996602	0.998399	0.999913	0.999155	0.998232	1	0.999826	0.999756	0.998081	0.997865	0.999288	0.999396	0.999054	0.999779	0.999772	0.999978	0.999768	0.998564	0.95764	1	0.999415	1	0.999576	1	0.999826
Nontoxin	MalignantTCell	MalignantTCell	0.999695	0.998854	0.688133	0.805142	0.99969	0.999531	0.998303	0.999521	0.99923	0.996602	0.998399	0.999913	0.999155	0.998232	1	0.999826	0.999756	0.998081	0.997865	0.999288	0.999396	0.999054	0.999779	0.999772	0.999978	0.953755	0.998564	0.998348	1	0.999415	1	0.999576	1	0.999826
Nontoxin	Man9GlcNAc2	Man9GlcNAc2	0.999695	0.998854	0.976092	0.986636	0.99969	0.999531	0.998303	0.999521	0.99923	0.996602	NA	0.999913	0.999155	0.998232	1	0.999826	0.999756	0.998081	0.997865	0.999288	0.999396	0.999054	0.999779	0.987495	0.999978	0.999768	0.998564	0.998348	1	0.999415	1	0.999576	1	0.999826
Nontoxin	MannOligoGluc	MannOligoGluc	0.999695	0.998854	0.888847	0.92444	0.99969	0.999531	0.998303	0.999521	0.99923	0.996602	NA	0.999913	0.999155	0.998232	1	0.999826	0.999756	0.998081	0.997865	0.999288	0.999396	0.999054	0.999779	0.635136	0.999978	0.999768	0.998564	0.998348	1	0.999415	1	0.872633	1	0.999826
Nontoxin	Mannose1PGT-b	Mannose1PGT-b	0.999695	0.998854	0.996054	0.99995	0.99969	0.999531	0.998303	0.999521	0.99923	0.996602	0.998399	0.999913	0.999155	0.998232	1	0.999826	0.999756	0.998081	0.997865	0.999288	0.999396	0.999054	0.999779	0.999772	0.999978	0.999768	0.998564	0.988193	1	0.999415	1	0.999576	1	0.999826
Nontoxin	MannosidaseIB	MannosidaseIB	0.999695	0.998854	0.871629	0.92444	0.99969	0.999531	0.998303	0.999521	0.99923	0.996602	0.998399	0.999913	0.999155	0.998232	1	0.999826	0.999756	0.998081	0.997865	0.999288	0.999396	0.999054	0.999779	0.999772	0.999978	0.999768	0.998564	0.998348	1	0.999415	1	0.999576	1	0.999826
Nontoxin	Mannosyltransferase	Mannosyltransferase	0.999695	0.998854	0.865864	0.86935	0.99969	0.999531	0.998303	0.999521	0.99923	0.996602	NA	0.999913	0.999155	0.998232	1	0.999826	0.999756	0.998081	0.997865	0.999288	0.999396	0.999054	0.999779	0.999772	0.999978	0.999768	0.998564	0.957819	1	0.999415	1	0.999576	1	0.999826
Nontoxin	Maspardin	Maspardin	0.999695	0.998854	0.954256	0.976249	0.99969	0.999531	0.998303	0.999521	0.99923	0.996602	NA	0.999913	0.999155	0.998232	1	0.999826	0.999756	0.998081	0.997865	0.999288	0.999396	0.999054	0.999779	0.877725	0.999978	0.999768	0.998564	0.843112	1	0.999415	1	0.982066	1	0.999826
Nontoxin	MBTFS1Protease	MBTFS1Protease	0.999695	0.998854	0.820877	0.836091	0.99969	0.999531	0.998303	0.999521	0.99923	0.996602	NA	0.999913	0.999155	0.998232	1	0.999826	0.999756	0.998081	0.997865	0.999288	0.999396	0.999054	0.999779	0.999772	0.999978	0.999768	0.998564	0.998348	1	0.999415	1	0.999576	1	0.999826
Nontoxin	MCFD2	MCFD2	0.999695	0.998854	0.0899463	0.290719	0.99969	0.933294	0.998303	0.999521	0.855309	0.890196	0.998399	0.999913	0.999155	0.998232	1	0.999826	0.999756	0.998081	0.997865	0.999288	0.999396	0.999054	0.999779	0.231289	0.999978	0.301686	0.555819	0.233878	1	0.999415	1	0.999576	1	0.999826
Nontoxin	mCG18710	mCG18710	0.999695	0.998854	0.998662	0.997104	0.99969	0.999531	0.998303	0.999521	0.99923	0.996602	0.998399	0.999913	0.999155	0.998232	1	0.999826	0.999756	0.998081	0.997865	0.999288	0.999396	0.999054	0.999779	0.999772	0.999978	0.999768	0.998564	0.998348	1	0.999415	1	0.999576	1	0.999826
Nontoxin	MCP	MCP	0.999695	0.998854	0.370329	0.385776	0.99969	0.999531	0.998303	0.999521	0.99923	0.996602	NA	0.999913	0.999155	0.998232	1	0.999826	0.999756	0.998081	0.997865	0.999288	0.999396	0.999054	0.582027	0.177436	0.999978	0.627333	0.854106	0.411333	1	0.999415	1	0.999576	1	0.999826
Nontoxin	mDicarboxylateCarrier	mDicarboxylateCarrier	0.999695	0.998854	0.954256	0.976249	0.99969	0.999531	0.998303	0.999521	0.99923	0.996602	NA	0.999913	0.999155	0.998232	1	0.999826	0.999756	0.998081	0.997865	0.999288	0.999396	0.999054	0.999779	0.999772	0.999978	0.999768	0.998564	0.998348	1	0.999415	1	0.999576	1	0.999826
Nontoxin	mDienoylCoAisomerase	mDienoylCoAisomerase	0.999695	0.998854	0.406924	0.381516	0.99969	0.999531	0.998303	0.999521	0.99923	0.996602	NA	0.999913	0.999155	0.998232	1	0.999826	0.999756	0.998081	0.997865	0.999288	0.999396	0.999054	0.999779	0.902276	0.999978	0.749758	0.998564	0.888611	1	0.999415	1	0.999576	1	0.999826
Nontoxin	mDienoylCoAreductase	mDienoylCoAreductase	0.999695	0.998854	0.994461	0.996881	0.99969	0.999531	0.998303	0.999521	0.99923	0.996602	0.998399	0.999913	0.999155	0.998232	1	0.999826	0.999756	0.998081	0.997865	0.999288	0.999396	0.999054	0.999779	0.999772	0.999978	0.999768	0.998564	0.939634	1	0.999415	1	0.999576	1	0.999826
Nontoxin	mDNABinding	mDNABinding	0.999695	0.998883	0.702558	0.751213	0.99969	0.999531	0.998303	0.999521	0.99923	0.996602	NA	0.999913	0.999155	0.998232	1	0.999826	0.999756	0.998081	0.997865	0.999288	0.999396	0.999054	0.999779	0.580586	0.999978	0.999768	0.998564	0.959316	1	0.999415	1	0.999576	1	0.999826
Nontoxin	MedRNAPolII	MedRNAPolII	0.999695	0.998854	0.820877	0.884566	0.99969	0.999531	0.998303	0.999521	0.99923	0.996602	0.998399	0.999913	0.999155	0.998232	1	0.999826	0.999756	0.998081	0.997865	0.999288	0.999396	0.999054	0.999779	0.999772	0.999978	0.999768	0.998564	0.958479	1	0.999415	1	0.999576	1	0.999826
Nontoxin	MedRNAPolII21	MedRNAPolII21	0.999695	0.998854	0.370329	0.408706	0.99969	0.999531	0.998303	0.999521	0.99923	0.996602	NA	0.999913	0.999155	0.998232	1	0.999826	0.999756	0.998081	0.997865	0.999288	0.999396	0.999054	0.999779	0.354482	0.999978	0.494808	0.854106	0.391183	1	0.999415	1	0.999576	1	0.999826
Nontoxin	MemMgTrans	MemMgTrans	0.999695	0.998854	0.894988	0.940362	0.99969	0.999531	0.998303	0.999521	0.99923	0.996602	0.998399	0.999913	0.999155	0.998232	1	0.999826	0.999756	0.998081	0.997865	0.999288	0.999396	0.999054	0.999779	0.999772	0.999978	0.999768	0.998564	0.998348	1	0.999415	1	0.999576	1	0.999826
Nontoxin	MEMO1	MEMO1	0.999695	0.998854	0.906544	0.929335	0.99969	0.999531	0.998303	0.999521	0.99923	0.996602	0.998399	0.999913	0.999155	0.998232	1	0.999826	0.999756	0.998081	0.997865	0.999288	0.999396	0.999054	0.999779	0.999772	0.999978	0.999768	0.998564	0.998348	1	0.999415	1	0.999576	1	0.999826
Nontoxin	MetAdenosyltransferase2b	MetAdenosyltransferase2b	0.999695	0.998854	0.89859	0.91625	0.99969	0.999531	0.998303	0.999521	0.99923	0.996602	NA	0.999913	0.999155	0.998232	1	0.999826	0.999756	0.998081	0.997885	0.999288	0.999396	0.999054	0.999779	0.999772	0.999978	0.999768	0.998564	0.977794	1	0.999415	1	0.999576	1	0.999826
Nontoxin	Metaxin2-2	Metaxin2-2	0.999695	0.998854	0.976092	0.986889	0.99969	0.999531	0.998303	0.999521	0.99923	0.996602	NA	0.999913	0.999155	0.998232	1	0.999826	0.999756	0.998081	0.997865	0.999288	0.999396	0.999054	0.999779	0.999772	0.999978	0.999768	0.998564	0.998348	1	0.999415	1	0.999576	1	0.999826
Nontoxin	Meteorin	Meteorin	0.999695	0.998854	0.888847	0.924963	0.99969	0.992953	0.998303	0.999521	0.99923	0.996602	0.998399	0.999913	0.913	0.866807	1	0.999826	0.999756	0.998081	0.997865	0.999288	0.999396	0.999054	0.999779	0.852599	0.999978	0.967114	0.998564	0.707346	1	0.999415	1	0.996561	1	0.999826
Nontoxin	MethionineAminopeptidase1	MethionineAminopeptidase1	0.999695	0.998854	0.940988	0.92444	0.99969	0.999531	0.998303	0.999521	0.99923	0.996602	NA	0.999913	0.999155	0.998232	1	0.999826	0.999756	0.998081	0.997865	0.999288	0.999396	0.999054	0.999779	0.999772	0.999978	0.999768	0.998564	0.998348	1	0.999415	1	0.999576	1	0.999826
Nontoxin	MethionylAminopeptidase2	MethionylAminopeptidase2	0.999695	0.998854	0.986254	0.993487	0.99969	0.999531	0.998303	0.999521	0.99923	0.996602	0.998399	0.999913	0.999155	0.998232	1	0.999826	0.999756	0.998081	0.997865	0.999288	0.999396	0.999054	0.999779	0.999772	0.999978	0.999768	0.998564	0.998348	1	0.999415	1	0.999849	1	0.999826
Nontoxin	Methylosome-pICIn	Methylosome-pICIn	0.999695	0.998854	0.312082	0.358883	0.99969	0.999531	0.998303	0.999521	0.99923	0.996602	0.998399	0.999913	0.999155	0.998232	1	0.999826	0.999756	0.998081	0.997865	0.999288	0.999396	0.999054	0.999779	0.485182	0.999978	0.629994	0.998564	0.456011	1	0.999415	1	0.999576	1	0.999826
Nontoxin	MethylsterolOx	MethylsterolOx	0.938813	0.998854	0.802149	0.869161	0.99969	0.999531	0.998303	0.942402	0.99923	0.996602	0.961273	0.87477	0.999155	0.998232	0.340961	0.999826	0.999756	0.998081	0.997865	0.999288	0.930958	0.999054	0.999779	0.999772	0.999978	0.478369	0.998564	0.95764	1	0.835006	1	0.999576	1	0.984028
Nontoxin	MethylsterolOx	MethylsterolOx	0.999695	0.998854	0.279146	0.143534	0.99969	0.933294	0.998303	0.999521	0.99923	0.996602	NA	0.999913	0.999155	0.998232	1	0.999826	0.999756	0.998081	0.521746	0.0118881	0.995005	0.00903351	0.0163246	0.10099	0.615982	0.591415	0.812165	0.923899	1	0.999415	1	0.938653	1	0.999826
Nontoxin	Methylthioribulose-P-Dehydratase	Methylthioribulose-P-Dehydratase	0.999695	0.998854	0.867083	0.92167	0.99969	0.999531	0.998303	0.999521	0.99923	0.996602	NA	0.999913	0.999155	0.998232	1	0.999826	0.999756	0.998081	0.997865	0.999288	0.999396	0.999054	0.999779	0.816383	0.999978	0.933123	0.998564	0.707346	1	0.999415	1	0.999576	1	0.999826
Nontoxin	Methyltransferase-METT10D	Methyltransferase-METT10D	0.999695	0.998854	0.314058	0.276792	0.99969	0.999531	0.998303	0.999521	0.99923	0.996602	NA	0.999913	0.999155	0.998232	1	0.999826	0.999756	0.998081	0.997865	0.999288	0.999396	0.999054	0.646549	0.303954	0.999978	0.782492	0.998564	0.923899	1	0.999415	1	0.999576	1	0.999826
Nontoxin	Methyltransferase-WBSCR22	Methyltransferase-WBSCR22	0.999695	0.998854	0.996054	0.997104	0.99969	0.999531	0.998303	0.999521	0.99923	0.996602	NA	0.999913	0.999155	0.998232	1	0.999826	0.999756	0.998081	0.997865	0.999288	0.999396	0.999054	0.999779	0.999772	0.999978	0.999768	0.998564	0.97274	1	0.999415	1	0.999576	1	0.999826
Nontoxin	Methyltransferase5	Methyltransferase5	0.999695	0.998854	0.670089	0.733673	0.99969	0.999531	0.998303	0.999521	0.99923	0.996602	0.998399	0.999913	0.999155	0.998232	1	0.999826	0.999756	0.998081	0.997865	0.999288	0.999396	0.999054	0.999779	0.93798	0.999978	0.999768	0.998564	0.843112	1	0.999415	1	0.999576	1	0.999826
Nontoxin	Methyltransferase7A	Methyltransferase7A	0.999695	0.998854	0.954256	0.976012	0.99969	0.999531	0.998303	0.999521	0.99923	0.996602	NA	0.978186	0.999155	0.998232	1	0.999826	0.999756	0.998081	0.997865	0.999288	0.999396	0.999054	0.999779	0.999772	0.999978	0.911352	0.998564	0.981425	1	0.999415	1	0.999576	1	0.999826
Nontoxin	Methyltransferase9	Methyltransferase9	0.999695	0.998854	0.627251	0.751213	0.99969	0.999531	0.998303	0.999521	0.99923	0.996602	0.998399	0.999913	0.999155	0.998232	1	0.999826	0.999756	0.998081	0.997865	0.999288	0.999396	0.999054	0.999779	0.999772	0.999978	0.999768	0.998564	0.998348	1	0.999415	1	0.999576	1	0.999826
Nontoxin	MettRnaSynth	MettRnaSynth	0.999695	0.998854	0.994461	0.997104	0.99969	0.999531	0.998303	0.999521	0.99923	0.996602	NA	0.999913	0.999155	0.998232	1	0.999826	0.999756	0.998081	0.997865	0.999288	0.999396	0.999054	0.999779	0.999772	0.999978	0.999768	0.998564	0.998348	1	0.999415	1	0.999576	1	0.999826
Nontoxin	mFumarateHydratase	mFumarateHydratase	0.999695	0.998854	0.134549	0.2789	0.99969	0.999531	0.989594	0.999521	0.99923	0.996602	0.998399	0.999913	0.999155	0.998232	1	0.999826	0.999756	0.998081	0.997865	0.999288	0.999396	0.999054	0.999779	0.869186	0.546259	0.42355	0.998564	0.903444	1	0.999415	1	0.999576	1	0.999826
Nontoxin	MGAGAT	MGAGAT	0.999695	0.998854	0.208938	0.168101	0.99969	0.999531	0.998303	0.999521	0.99923	0.996602	NA	0.999913	0.999155	0.998232	1	0.999826	0.999756	0.998081	0.997865	0.999288	0.999396	0.999054	0.703673	0.183273	0.999978	0.629994	0.998564	0.573537	1	0.999415	1	0.999576	1	0.999826
Nontoxin	MgPP	MgPP	0.999695	0.998854	0.853356	0.88647	0.99969	0.999531	0.998303	0.364611	0.99923	0.98539	NA	0.895084	0.999155	0.998232	1	0.999826	0.999756	0.448924	0.997865	0.999288	0.999396	0.704057	0.999779	0.74269	0.999978	0.512662	0.998564	0.760759	1	0.156731	1	0.896772	1	0.999826
Nontoxin	MgTransporter-NIPA2-1	MgTransporter-NIPA2-1	0.999695	0.998854	0.816423	0.805142	0.99969	0.999531	0.998303	0.999521	0.99923	0.996602	NA	0.999913	0.999155	0.998232	1	0.999826	0.999756	0.998081	0.997865	0.999288	0.999396	0.999054	0.999779	0.999772	0.999978	0.999768	0.998564	0.959316	1	0.999415	1	0.999576	1	0.999826
Nontoxin	MHC-H13	MHC-H13	0.999695	0.998854	0.810127	0.893345	0.99969	0.999531	0.998303	0.999521	0.99923	0.996602	0.998399	0.999913	0.999155	0.998232	1	0.999826	0.999756	0.998081	0.997865	0.999288	0.999396	0.999054	0.999779	0.999772	0.999978	0.999768	0.998564	0.957819	1	0.999415	1	0.999576	1	0.999826
Nontoxin	mHydroxyisobutyrateDH	mHydroxyisobutyrateDH	0.999695	0.998854	0.316295	0.408706	0.99969	0.999531	0.998303	0.999521	0.99923	0.996602	0.998399	0.999913	0.999155	0.99821	1	0.999826	0.999756	0.998081	0.997865	0.999288	0.999396	0.999054	0.999779	0.354482	0.999978	0.454923	0.981603	0.336326	1	0.999415	1	0.999576	1	0.999826
Nontoxin	Microfibril3	Microfibril3	0.999695	0.998854	0.761864	0.664423	0.99969	0.999531	0.998303	0.999521	0.99923	0.996602	NA	0.999913	0.999155	0.999049	1	0.999826	0.999756	0.998081	0.997865	0.999288	0.999396	0.999054	0.999779	0.999772	0.999978	0.999768	0.998564	0.979461	1	0.999415	1	0.999576	1	0.999826
Nontoxin	Microfibrillar1	Microfibrillar1	0.999695	0.998854	0.702558	0.738117	0.99969	0.993198	0.998303	0.999521	0.99923	0.996602	NA	0.999913	0.999155	0.872975	1	0.999826	0.999756	0.998081	0.997865	0.999288	0.999396	0.999054	0.999779	0.77209	0.999978	0.736985	0.998564	0.553169	1	0.999415	1	0.999576	1	0.999826
Nontoxin	MicrotubuleAss	MicrotubuleAss	0.999695	0.998854	0.558313	0.770593	0.99969	0.999531	0.998303	0.999521	0.99923	0.996602	0.998399	0.999913	0.999155	0.998232	1	0.999826	0.999756	0.998081	0.997865	0.999288	0.999396	0.999054	0.999779	0.999772	0.999978	0.999768	0.998564	0.998348	1	0.999415	1	0.999576	1	0.999826
Nontoxin	MicrotubuleAss1-3a	MicrotubuleAss1-3a	0.999695	0.998854	0.528616	0.579919	0.99969	0.999531	0.998303	0.942402	0.99923	0.996602	NA	0.851943	0.999155	0.998232	1	0.999826	0.999756	0.672987	0.997865	0.999288	0.999396	0.860483	0.999779	0.999772	0.999978	0.332568	0.998564	0.903444	1	0.889649	1	0.999576	1	0.999826
Nontoxin	MicrotubuleAssRP-EB	MicrotubuleAssRP-EB	0.944383	0.998854	0.812541	0.86935	0.99969	0.999531	0.998303	0.999521	0.99923	0.996602	0.998399	0.999913	0.999155	0.998232	1	0.999826	0.999756	0.998081	0.997865	0.999288	0.999396	0.999054	0.999779	0.987495	0.999978	0.999768	0.998564	0.818912	1	0.999415	1	0.999576	1	0.999826
Nontoxin	MicrotubuleReg1	MicrotubuleReg1	0.363202	0.340484	0.954256	0.958307	0.99969	0.411466	0.998303	0.0174408	0.99923	0.489795	NA	0.0189696	0.999155	0.761786	0.337908	0.0127269	0.999756	0.998081	0.997865	0.999288	0.930958	0.838928	0.999779	0.114642	0.999978	0.00719259	0.840256	0.189944	1	0.0062994	1	0.327731	0.330693	0.00383833
Nontoxin	MID1	MID1	0.999695	0.998854	0.894988	0.92444	0.99969	0.47155	0.998303	0.234359	0.692984	0.489795	NA	0.205769	0.999155	0.783131	0.227871	0.153665	0.999756	0.998081	0.999084	0.999288	0.999396	0.999054	0.999779	0.0982117	0.999978	0.0777635	0.401102	0.0843555	1	0.048806	1	0.502303	0.345331	0.0552152
Nontoxin	MIF4G	MIF4G	0.999695	0.998854	0.840284	0.828852	0.99969	0.999531	0.998303	0.999521	0.99923	0.996602	NA	0.999913	0.999155	0.998232	1	0.999826	0.999756	0.998081	0.997865	0.999288	0.999396	0.999054	0.999779	0.999772	0.999978	0.999768	0.998564	0.979461	1	0.999415	1	0.999576	1	0.999826
Nontoxin	Mimecan	Mimecan	0.92847	0.998854	0.802149	0.828852	0.99969	0.999531	0.998303	0.999521	0.99923	0.996602	NA	0.999913	0.999155	0.913288	1	0.999826	0.999756	0.998081	0.997865	0.999288	0.999396	0.999054	0.999779	0.959595	0.999978	0.999768	0.998564	0.897857	1	0.999415	1	0.999899	1	0.999826
Nontoxin	MIMO1	MIMO1	0.999695	0.998854	0.179756	0.486406	0.99969	0.999531	0.998303	0.999521	0.99923	0.996602	0.998399	0.999913	0.999155	0.998232	1	0.999826	0.999756	0.998081	0.997865	0.999288	0.999396	0.999054	0.999779	0.943276	0.999978	0.95955	0.998564	0.97274	1	0.999415	1	0.999576	1	0.999826
Nontoxin	mIntermemImport40	mIntermemImport40	0.999695	0.998854	0.954256	0.958307	0.99969	0.999531	0.998303	0.999521	0.99923	0.996602	0.998399	0.999913	0.999155	0.999049	1	0.999826	0.999756	0.998081	0.997865	0.999288	0.999396	0.999054	0.999779	0.999772	0.999978	0.999768	0.998564	0.998348	1	0.999415	1	0.999576	1	0.999826
Nontoxin	MIP18	MIP18	0.999695	0.998854	0.7929	0.828852	0.99969	0.999531	0.998303	0.999521	0.99923	0.996602	0.823557	0.999913	0.913	0.889722	1	0.999826	0.999756	0.998081	0.997865	0.999288	0.999396	0.999054	0.189785	0.0363735	0.999978	0.999768	0.998564	0.998348	0.462308	0.0991169	0.744572	0.184032	1	0.999826
Nontoxin	mIsochorismatase2	mIsochorismatase2	0.999695	0.998854	0.134549	0.273717	0.99969	0.736628	0.998303	0.840908	0.692984	0.683462	NA	0.999913	0.999155	0.998232	1	0.999826	0.999756	0.998081	0.997865	0.999288	0.999396	0.999054	0.999779	0.141735	0.999978	0.206321	0.387745	0.141884	1	0.999415	1	0.96475	1	0.999826
Nontoxin	MitActKin6	MitActKin6	0.789783	0.998854	0.906544	0.93366	0.99969	0.999531	0.998303	0.999521	0.99923	0.996602	0.998399	0.999913	0.999155	0.998232	1	0.999826	0.999756	0.998081	0.997865	0.999288	0.999396	0.999054	0.999779	0.999772	0.999978	0.999768	0.998564	0.998348	1	0.999415	1	0.999576	1	0.999826
Nontoxin	MitChkBub3	MitChkBub3	0.999695	0.998854	0.902547	0.92444	0.99969	0.999531	0.998303	0.999521	0.99923	0.996602	NA	0.999913	0.999155	0.998232	1	0.999826	0.999756	0.998081	0.997865	0.999288	0.999396	0.999054	0.999779	0.999772	0.999978	0.999768	0.998564	0.933648	1	0.999415	1	0.999576	1	0.999826
Nontoxin	MitFissionReg1	MitFissionReg1	0.999695	0.998854	0.93295	0.955399	0.99969	0.989476	0.998303	0.999521	0.99923	0.949675	0.998399	0.999913	0.999155	0.998232	1	0.999826	0.999756	0.998081	0.997865	0.999288	0.999396	0.999054	0.999779	0.893844	0.999978	0.90866	0.998564	0.718198	1	0.999415	1	0.999576	1	0.999826
Nontoxin	MitoCarrier2	MitoCarrier2	0.999695	0.998854	0.991568	0.997104	0.99969	0.999531	0.998303	0.999521	0.99923	0.996602	NA	0.999913	0.999155	0.998232	1	0.999826	0.999756	0.998081	0.997865	0.999288	0.999396	0.999054	0.999779	0.999772	0.999978	0.999768	0.998564	0.998348	1	0.999415	1	0.999576	1	0.999826
Nontoxin	Mitofusin1	Mitofusin1	0.999695	0.998854	0.906544	0.92444	0.99969	0.999531	0.998303	0.999521	0.99923	0.996602	NA	0.999913	0.999155	0.998232	1	0.999826	0.999756	0.998081	0.997865	0.999288	0.999396	0.999054	0.999779	0.999772	0.999978	0.999768	0.998564	0.998348	1	0.999415	1	0.999576	1	0.999826
Nontoxin	MitogenActKinKin1	MitogenActKinKin1	0.999695	0.998854	0.939307	0.95072	0.99969	0.999531	0.998303	0.999521	0.99923	0.996602	NA	0.999913	0.999155	0.998232	1	0.999826	0.999756	0.998081	0.997865	0.999288	0.999501	0.999054	0.999779	0.999772	0.999978	0.999768	0.998564	0.998348	1	0.999415	1	0.999576	1	0.999826
Nontoxin	MitogenKinScaff1	MitogenKinScaff1	0.999695	0.998854	0.851008	0.837405	0.99969	0.999531	0.998303	0.999521	0.99923	0.996602	NA	0.999913	0.999155	0.998232	1	0.999826	0.999756	0.998081	0.997865	0.999288	0.999396	0.999054	0.999779	0.999772	0.999978	0.999768	0.998564	0.923899	1	0.999415	1	0.999576	1	0.999826
Nontoxin	mMalateDH	mMalateDH	0.999695	0.998854	0.994461	0.997104	0.99969	0.999531	0.998303	0.999521	0.99923	0.996602	0.998399	0.999913	0.999155	0.998232	1	0.999826	0.999756	0.998081	0.997865	0.999288	0.999396	0.999054	0.999779	0.999772	0.999978	0.999768	0.998564	0.998348	1	0.999415	1	0.999576	1	0.999826
Nontoxin	mMethylmalonicAciduriaD	mMethylmalonicAciduriaD	0.999695	0.998854	0.954256	0.958307	0.99969	0.999531	0.998303	0.999521	0.99923	0.996602	NA	0.999913	0.999155	0.998232	1	0.999826	0.999756	0.998081	0.997885	0.999288	0.999396	0.999054	0.999779	0.999772	0.999978	0.999768	0.998564	0.998348	1	0.999415	1	0.999899	1	0.999826
Nontoxin	MOBKinAct-1B-2	MOBKinAct-1B-2	0.999695	0.998854	0.808649	0.773021	0.99969	0.989476	0.998303	0.999521	0.99923	0.996602	NA	0.999913	0.999155	0.998232	1	0.999826	0.999756	0.998081	0.997865	0.999288	0.999396	0.999054	0.999779	0.999772	0.999978	0.999768	0.998564	0.998348	1	0.999415	1	0.999576	1	0.999826
Nontoxin	MolybopterinSyn	MolybopterinSyn	0.999695	0.998854	0.971702	0.981502	0.99969	0.999531	0.998303	0.999521	0.99923	0.996602	NA	0.999913	0.999155	0.998232	1	0.999826	0.999756	0.998081	0.997885	0.999288	0.999396	0.999054	0.999779	0.999772	0.999978	0.999768	0.998564	0.998348	1	0.999415	1	0.999576	1	0.999826
Nontoxin	Mortal4	Mortal4	0.999695	0.998854	0.954256	0.976012	0.99969	0.999531	0.998303	0.999521	0.99923	0.996602	0.998399	0.999913	0.999155	0.998232	1	0.999826	0.999756	0.998081	0.997865	0.999288	0.999396	0.999054	0.999779	0.999772	0.999978	0.999768	0.998564	0.998348	1	0.999415	1	0.999576	1	0.999826
Nontoxin	MotileSperm1	MotileSperm1	0.999695	0.998854	0.986254	0.992032	0.99969	0.999531	0.998303	0.999521	0.99923	0.996602	NA	0.999913	0.999155	0.998232	1	0.999826	0.999756	0.998081	0.997865	0.999288	0.999396	0.999054	0.999779	0.999772	0.999978	0.999768	0.998564	0.998348	1	0.999415	1	0.999576	1	0.999826
Nontoxin	mOxoisovalerateDH-b	mOxoisovalerateDH-b	0.999695	0.998854	0.912951	0.942624	0.99969	0.999531	0.998303	0.999521	0.99923	0.996602	0.998399	0.999913	0.999155	0.998232	1	0.999826	0.999756	0.998081	0.997865	0.999288	0.999396	0.999054	0.999779	0.999772	0.999978	0.999768	0.998564	0.998348	1	0.999415	1	0.999576	1	0.999826
Nontoxin	MPhasePP6	MPhasePP6	0.999695	0.998854	0.627251	0.723225	0.99969	0.999531	0.998303	0.999521	0.99923	0.996602	0.998399	0.999913	0.999155	0.998232	1	0.999826	0.999756	0.998081	0.997865	0.999288	0.999396	0.999054	0.999779	0.748279	0.999978	0.738926	0.998564	0.515854	1	0.999415	1	0.999576	1	0.999826
Nontoxin	mpsOneBinderKin3	mpsOneBinderKin3	0.999695	0.998854	0.994302	0.99995	0.99969	0.999531	0.998303	0.999521	0.99923	0.996602	0.998399	0.999913	0.999155	0.998232	1	0.999826	0.999756	0.998081	0.997865	0.999288	0.999396	0.999054	0.999779	0.999772	0.999978	0.999768	0.999833	0.998348	1	0.999415	1	0.999576	1	0.999826
Nontoxin	mRNAExport	mRNAExport	0.999695	0.998854	0.954256	0.940174	0.99969	0.999531	0.998303	0.999521	0.99923	0.996602	NA	0.999913	0.999155	0.998232	1	0.999826	0.999756	0.998081	0.997865	0.999288	0.999396	0.999054	0.999779	0.999772	0.999978	0.999768	0.998564	0.998348	1	0.999415	1	0.999576	1	0.999826
Nontoxin	mRNATurnover4	mRNATurnover4	0.999695	0.998854	0.808649	0.836091	0.99969	0.999531	0.998303	0.999521	0.99923	0.996602	NA	0.999913	0.999155	0.998232	1	0.999826	0.999756	0.998081	0.997865	0.999288	0.999396	0.999054	0.999779	0.959595	0.999978	0.999768	0.998564	0.998348	1	0.999415	1	0.999576	1	0.999826
Nontoxin	mRp63	mRp63	0.999695	0.998854	0.994461	0.99995	0.99969	0.999531	0.998303	0.999521	0.99923	0.996602	0.998399	0.999913	0.999155	0.998232	1	0.999826	0.999756	0.998081	0.997865	0.999288	0.999396	0.999054	0.999779	0.999772	0.999978	0.999768	0.998564	0.955682	1	0.999415	1	0.999576	1	0.999826
Nontoxin	mRpL10	mRpL10	0.999695	0.998854	0.0653086	0.08823	0.99969	0.999531	0.998303	0.999521	0.99923	0.996602	NA	0.999913	0.999155	0.998232	1	0.999826	0.999756	0.998081	0.997865	0.999288	0.999396	0.999054	0.636043	0.18954	0.999978	0.34774	0.981603	0.391183	1	0.999415	1	0.999576	1	0.999826
Nontoxin	mRpL13	mRpL13	0.999695	0.998854	0.924099	0.95072	0.99969	0.999531	0.998303	0.999521	0.99923	0.996602	0.998399	0.999913	0.999155	0.998232	1	0.999826	0.999756	0.998081	0.997865	0.999288	0.999396	0.999054	0.999779	0.999772	0.999978	0.999768	0.998564	0.923899	1	0.999415	1	0.999576	1	0.999826
Nontoxin	mRpL14	mRpL14	0.999695	0.998854	0.805265	0.848669	0.99969	0.999531	0.998303	0.810127	0.99923	0.996602	0.80999	0.526952	0.999155	0.872975	1	0.999826	0.999756	0.672987	0.997865	0.999288	0.999396	0.953877	0.999779	0.887059	0.999978	0.60186	0.998564	0.818912	1	0.450391	1	0.982066	1	0.999826
Nontoxin	mRpL15	mRpL15	0.999695	0.998854	0.845281	0.820931	0.99969	0.999531	0.998303	0.999521	0.99923	0.996602	NA	0.999913	0.999155	0.998232	1	0.999826	0.999756	0.998081	0.997865	0.999288	0.999396	0.999054	0.999779	0.999772	0.999978	0.999768	0.998564	0.998348	1	0.999415	1	0.999576	1	0.999826
Nontoxin	mRpL16	mRpL16	0.999695	0.998854	0.845281	0.86561	0.99969	0.999531	0.998303	0.999521	0.99923	0.996602	NA	0.999913	0.999155	0.998232	1	0.999826	0.999756	0.998081	0.997885	0.999288	0.999396	0.999054	0.999779	0.999772	0.999978	0.908152	0.998564	0.998348	1	0.999415	1	0.999576	1	0.999826
Nontoxin	mRpL17	mRpL17	0.999695	0.998854	0.846657	0.882316	0.99969	0.999531	0.998303	0.999521	0.99923	0.996602	NA	0.999913	0.999155	0.998232	1	0.999826	0.999756	0.998081	0.997865	0.999288	0.999396	0.999054	0.0235006	0.0103914	0.999978	0.999768	0.998564	0.854186	0.0200893	0.00918469	1	0.700692	1	0.999826
Nontoxin	mRpL2	mRpL2	0.999695	0.998854	0.906544	0.93366	0.99969	0.999531	0.998303	0.999521	0.99923	0.996602	NA	0.999913	0.999155	0.998232	1	0.999826	0.999756	0.998081	0.997865	0.999288	0.999396	0.999054	0.999779	0.999772	0.999978	0.999768	0.998564	0.933648	1	0.999415	1	0.999576	1	0.999826
Nontoxin	mRpL20	mRpL20	0.999695	0.998854	0.994302	0.997104	0.99969	0.999531	0.998303	0.999521	0.99923	0.996602	0.998399	0.999913	0.999155	0.999049	1	0.999826	0.999756	0.998081	0.997865	0.999288	0.999396	0.999054	0.999779	0.999772	0.999978	0.999768	0.998564	0.979461	1	0.999415	1	0.999576	1	0.999826
Nontoxin	mRpL23	mRpL23	0.999695	0.998854	0.841284	0.867583	0.99969	0.999531	0.998303	0.999521	0.99923	0.996602	0.998399	0.999913	0.999155	0.998232	1	0.999826	0.999756	0.998081	0.997865	0.999288	0.999396	0.999054	0.999779	0.999772	0.999978	0.999768	0.998564	0.988193	1	0.999415	1	0.999576	1	0.999826
Nontoxin	mRpL3	mRpL3	0.999695	0.998854	0.0165995	0.0582007	0.99969	0.999531	0.998303	0.999521	0.99923	0.996602	0.998399	0.999913	0.999155	0.998232	1	0.999826	0.999756	0.998081	0.997865	0.999288	0.999396	0.999054	0.591227	0.22392	0.820306	0.280272	0.998564	0.707186	1	0.999415	1	0.999576	1	0.999826
Nontoxin	mRpL32	mRpL32	0.999695	0.998854	0.0146054	0.0536161	0.373338	0.449901	0.442941	0.475695	0.99923	0.988793	0.998399	0.999913	0.999155	0.998232	1	0.999826	0.999756	0.998081	0.997865	0.999288	0.999396	0.999054	0.582027	0.235189	0.716108	0.280272	0.998564	0.455377	1	0.999415	1	0.999576	1	0.999826
Nontoxin	mRpL33	mRpL33	0.999695	0.998854	0.535298	0.627646	0.99969	0.999531	0.998303	0.999521	0.99923	0.996602	0.998399	0.999913	0.999155	0.998232	1	0.999826	0.999756	0.998081	0.997865	0.999288	0.999396	0.999054	0.999779	0.999772	0.999978	0.999768	0.998564	0.92513	1	0.999415	1	0.999576	1	0.999826
Nontoxin	mRpL38	mRpL38	0.999695	0.998854	0.99869	0.99995	0.99969	0.999531	0.998303	0.999521	0.99923	0.996602	NA	0.999913	0.999155	0.998232	1	0.999826	0.999756	0.998081	0.997865	0.999288	0.999396	0.999054	0.999779	0.999772	0.999978	0.999768	0.998564	0.998348	1	0.999415	1	0.999576	1	0.999826
Nontoxin	mRpL39	mRpL39	0.999695	0.998854	0.994302	0.997104	0.99969	0.999531	0.998303	0.999521	0.99923	0.996602	NA	0.999913	0.999155	0.998232	1	0.999826	0.999756	0.998081	0.997865	0.999288	0.999396	0.999054	0.999779	0.999772	0.999978	0.999768	0.998564	0.998348	1	0.999415	1	0.999576	1	0.999826
Nontoxin	mRpL42	mRpL42	0.999695	0.998854	0.675046	0.820931	0.99969	0.999531	0.998303	0.999521	0.99923	0.996602	0.998399	0.999913	0.999155	0.998232	1	0.999826	0.999756	0.998081	0.997865	0.999288	0.999396	0.999054	0.999779	0.999772	0.999978	0.999768	0.998564	0.933648	1	0.999415	1	0.999576	1	0.999826
Nontoxin	mRpL48	mRpL48	0.999695	0.998854	0.846657	0.830508	0.99969	0.999531	0.998303	0.999521	0.99923	0.996602	NA	0.999913	0.999155	0.998232	1	0.999826	0.999756	0.998081	0.997865	0.999288	0.999396	0.999054	0.999779	0.962168	0.999978	0.999768	0.998564	0.923899	1	0.999415	1	0.999576	1	0.999826
Nontoxin	mRpL50	mRpL50	0.999695	0.998854	0.972821	0.980171	0.99969	0.999531	0.998303	0.999521	0.99923	0.996602	NA	0.999913	0.999155	0.998232	1	0.999826	0.999756	0.998081	0.997865	0.999288	0.999396	0.999054	0.999779	0.999772	0.999978	0.999768	0.998564	0.929427	1	0.999415	1	0.999576	1	0.999826
Nontoxin	mRpL55	mRpL55	0.999695	0.998854	0.0226413	0.0974168	0.99969	0.999531	0.998303	0.999521	0.99923	0.996602	0.998399	0.999913	0.999155	0.998232	1	0.999826	0.999756	0.998081	0.997865	0.999288	0.999396	0.999054	0.740768	0.354482	0.820306	0.34774	0.976615	0.40616	1	0.999415	1	0.999576	1	0.999826
Nontoxin	mRpS17	mRpS17	0.999695	0.998854	0.21406	0.39189	0.99969	0.999531	0.998303	0.999521	0.99923	0.996602	0.998399	0.999913	0.999155	0.998232	1	0.999826	0.999756	0.998081	0.997865	0.999288	0.999396	0.999054	0.999779	0.681796	0.999978	0.68211	0.981603	0.492918	1	0.999415	1	0.999576	1	0.999826
Nontoxin	mRpS18a	mRpS18a	0.999695	0.998854	0.827231	0.800339	0.99969	0.999531	0.998303	0.999521	0.99923	0.996602	NA	0.999913	0.999155	0.998232	1	0.999826	0.999756	0.998081	0.997865	0.999288	0.999396	0.999054	0.999779	0.999772	0.999978	0.999768	0.998564	0.998348	1	0.999415	1	0.999576	1	0.999826
Nontoxin	mRpS21	mRpS21	0.703262	0.957204	0.943261	0.958307	0.99969	0.635332	0.998303	0.999521	0.99923	0.958179	0.998399	0.678384	0.338799	0.6659	1	0.999826	0.999756	0.998081	0.997865	0.999288	0.999396	0.999054	0.198499	0.0149812	0.999978	0.593141	0.998564	0.732168	0.643703	0.0164162	0.0200875	0.0144269	1	0.849265
Nontoxin	mRpS29	mRpS29	0.999695	0.998854	0.906544	0.92444	0.99969	0.999531	0.998303	0.999521	0.99923	0.996602	NA	0.999913	0.999155	0.998232	1	0.999826	0.999756	0.998081	0.997865	0.999288	0.999396	0.999054	0.999779	0.991961	0.999978	0.999768	0.998564	0.843112	1	0.999415	1	0.999576	1	0.999826
Nontoxin	mRpS31	mRpS31	0.999695	0.998854	0.954256	0.965745	0.99969	0.999531	0.998303	0.999521	0.99923	0.996602	NA	0.999913	0.999155	0.998232	1	0.999826	0.999756	0.998081	0.999084	0.999288	0.999396	0.999054	0.999779	0.999772	0.999978	0.999768	0.998564	0.998348	1	0.999415	1	0.999576	1	0.999826
Nontoxin	mRpS34	mRpS34	0.999695	0.998854	0.906544	0.92444	0.99969	0.999531	0.998303	0.999521	0.99923	0.958179	NA	0.999913	0.999155	0.948023	1	0.999826	0.999756	0.998081	0.997865	0.999288	0.999396	0.999054	0.999779	0.470496	0.999978	0.765719	0.998564	0.821812	1	0.835006	1	0.633988	1	0.999826
Nontoxin	mRpS5	mRpS5	0.999695	0.998854	0.906544	0.920582	0.99969	0.999531	0.998303	0.999521	0.99923	0.996602	NA	0.999913	0.999155	0.998232	1	0.999826	0.999756	0.998081	0.997865	0.999288	0.999396	0.999054	0.999779	0.999772	0.999978	0.999768	0.998564	0.998348	1	0.999415	1	0.999576	1	0.999826
Nontoxin	mRpS6	mRpS6	0.999695	0.998854	0.826662	0.86561	0.99969	0.999531	0.998303	0.999521	0.99923	0.996602	NA	0.999913	0.999155	0.998232	1	0.999826	0.999756	0.998081	0.997865	0.999288	0.999396	0.999054	0.999779	0.999772	0.999978	0.999768	0.998564	0.932805	1	0.999415	1	0.999576	1	0.999826
Nontoxin	mRpS7	mRpS7	0.999695	0.998854	0.688133	0.664542	0.99969	0.999531	0.998303	0.999521	0.99923	0.996602	NA	0.999913	0.999155	0.998232	1	0.999826	0.999756	0.998081	0.997885	0.999288	0.999396	0.999054	0.999779	0.999772	0.999978	0.999768	0.998564	0.97274	1	0.999415	1	0.999576	1	0.999826
Nontoxin	mRpS9	mRpS9	0.999695	0.998854	0.924099	0.92444	0.99969	0.999531	0.998303	0.999521	0.99923	0.996602	NA	0.999913	0.999155	0.998232	1	0.999826	0.999756	0.998081	0.997865	0.999288	0.999396	0.999054	0.999779	0.999772	0.999978	0.999768	0.998564	0.998348	1	0.999415	1	0.999576	1	0.999826
Nontoxin	mSCO1	mSCO1	0.999695	0.998854	0.93295	0.929209	0.99969	0.999531	0.998303	0.999521	0.99923	0.996602	NA	0.999913	0.999155	0.998232	1	0.999826	0.999756	0.998081	0.997865	0.999288	0.999396	0.999054	0.999779	0.999772	0.999978	0.999768	0.998564	0.998348	1	0.999415	1	0.999576	1	0.999826
Nontoxin	mSulfideQuinoneOxidoreductase	mSulfideQuinoneOxidoreductase	0.999695	0.998854	0.995669	0.999196	0.99969	0.467844	0.998303	0.999521	0.99923	0.996602	NA	0.205786	0.999155	0.63381	1	0.999826	0.999756	0.998081	0.997865	0.999288	0.999396	0.999054	0.999779	0.77209	0.999978	0.999768	0.998564	0.933648	1	0.835006	1	0.941325	1	0.999826
Nontoxin	mTIM21	mTIM21	0.999695	0.998854	0.99421	0.993487	0.99969	0.999531	0.998303	0.999521	0.99923	0.996602	NA	0.999913	0.999155	0.998232	1	0.999826	0.999756	0.998081	0.997865	0.999288	0.999396	0.999054	0.999779	0.999772	0.999978	0.969864	0.998564	0.955682	1	0.893248	1	0.999576	1	0.999826
Nontoxin	mTranslocase-Tim17B	mTranslocase-Tim17B	0.999695	0.998854	0.998662	0.99995	0.99969	0.999531	0.998303	0.999521	0.99923	0.996602	0.998399	0.999913	0.999155	0.998232	1	0.999826	0.999756	0.998081	0.997865	0.999288	0.999396	0.999054	0.999779	0.999772	0.999978	0.999768	0.998564	0.947038	1	0.999415	1	0.999576	1	0.999826
Nontoxin	MTSG1346aa	MTSG1346aa	0.999695	0.998854	0.999025	0.997104	0.99969	0.999531	0.998303	0.999521	0.99923	0.996602	NA	0.999913	0.999155	0.998232	1	0.999826	0.999756	0.998081	0.997865	0.999288	0.999396	0.999054	0.999779	0.999772	0.999978	0.999768	0.998564	0.998348	1	0.999415	1	0.999576	1	0.999826
Nontoxin	Multivesicular-2b	Multivesicular-2b	0.999695	0.998854	0.954256	0.958307	0.99969	0.999531	0.998303	0.999521	0.99923	0.996602	NA	0.999913	0.999155	0.999049	1	0.999826	0.999756	0.998081	0.997865	0.999288	0.999396	0.999054	0.999779	0.999772	0.999978	0.999768	0.998564	0.998348	1	0.999415	1	0.999576	1	0.999826
Nontoxin	MultivesicularBody-3	MultivesicularBody-3	0.999695	0.998854	0.0693318	0.103438	0.99969	0.999531	0.998303	0.999521	0.99923	0.996602	0.998399	0.999913	0.999155	0.998232	1	0.999826	0.999756	0.998081	0.997865	0.999288	0.999396	0.999054	0.614636	0.114536	0.999978	0.42355	0.998564	0.372597	1	0.999415	1	0.999576	1	0.999826
Nontoxin	MultivesicularBody1b-1	MultivesicularBody1b-1	0.938813	0.998854	0.974999	0.981502	0.99969	0.999531	0.998303	0.999521	0.99923	0.996602	0.998399	0.999913	0.999155	0.998232	1	0.999826	0.999756	0.998081	0.997865	0.999288	0.999396	0.999054	0.999779	0.999772	0.999978	0.999768	0.998564	0.998348	1	0.999415	1	0.999576	1	0.999826
Nontoxin	MultivesicularBody6	MultivesicularBody6	0.999695	0.998854	0.750371	0.807314	0.99969	0.999531	0.998303	0.999521	0.99923	0.996602	NA	0.999913	0.999155	0.930012	1	0.999826	0.999756	0.998081	0.997865	0.999288	0.999396	0.999054	0.999779	0.959595	0.999978	0.908152	0.998564	0.791497	1	0.999415	1	0.999576	1	0.999826
Nontoxin	mUniquinone8	mUniquinone8	0.999695	0.998854	0.999025	0.99995	0.99969	0.999531	0.998303	0.999521	0.99923	0.996602	NA	0.999913	0.999155	0.998232	1	0.999826	0.999756	0.998081	0.997865	0.999288	0.999396	0.999054	0.999779	0.999772	0.999978	0.999768	0.998564	0.998348	1	0.999415	1	0.999576	1	0.999826
Nontoxin	myeAscMark	myeAscMark	0.999695	0.998854	0.438473	0.352625	0.99969	0.82575	0.998303	0.999521	0.99923	0.996602	NA	0.999913	0.999155	0.998232	1	0.999826	0.999756	0.998081	0.997865	0.999288	0.999396	0.999054	0.669061	0.354482	0.999978	0.908152	0.998564	0.939634	1	0.999415	1	0.999576	1	0.999826
Nontoxin	MyeLeuk2	MyeLeuk2	0.999695	0.998854	0.884802	0.901845	0.99969	0.999531	0.998303	0.999521	0.99923	0.996602	NA	0.999913	0.999155	0.998232	1	0.999826	0.999756	0.998081	0.997865	0.999288	0.999396	0.999054	0.999779	0.999772	0.999978	0.999768	0.998564	0.923899	1	0.999415	1	0.999576	1	0.999826
Nontoxin	MyoEF2c1b	MyoEF2c1b	0.999695	0.998854	0.820877	0.878867	0.482154	0.134267	0.998303	0.999521	0.99923	0.996602	NA	0.159542	0.913	0.837013	1	0.999826	0.999756	0.998081	0.997865	0.999288	0.999396	0.999054	0.752081	0.77209	0.999978	0.999768	0.998564	0.998348	1	0.981629	1	0.999576	1	0.999826
Nontoxin	Myosin7	Myosin7	0.999695	0.998854	0.865864	0.807314	0.753863	0.47155	0.998303	0.999521	0.99923	0.996602	0.647357	0.620819	0.999155	0.998232	1	0.999826	NA	0.998081	NA	0.999288	NA	0.999054	0.999779	0.828419	0.999978	0.999768	0.998564	0.92513	1	0.999415	1	0.999576	1	0.999826
Nontoxin	MyosinId	MyosinId	0.999695	0.998854	0.652726	0.676573	0.99969	0.999531	0.998303	0.999521	0.99923	0.996602	NA	0.999913	0.999155	0.998232	1	0.999826	0.999756	0.998081	0.997865	0.999288	0.999396	0.999054	0.999779	0.999772	0.999978	0.999768	0.998564	0.955682	1	0.999415	1	0.999576	1	0.999826
Nontoxin	MyosinLight	MyosinLight	0.999695	0.998854	0.867517	0.905463	0.0463821	0.317064	0.998303	0.680064	0.99923	0.996602	6.71581e-05	0.00984471	0.896684	0.998232	0.227871	0.488385	NA	0.448924	NA	0.999288	NA	0.704057	0.348982	0.80417	0.999978	0.642216	0.998564	0.947038	0.00197267	0.12694	1	0.999576	0.503875	0.938345
Nontoxin	MyosinLight6	MyosinLight6	0.999695	0.998854	0.924694	0.92444	0.99969	0.999531	0.998303	0.999521	0.99923	0.996602	0.998399	0.999913	0.999155	0.998232	1	0.999826	0.00386618	0.0802156	0.319356	0.463725	0.999396	0.114567	0.999779	0.962302	0.999978	0.999768	0.998564	0.98433	0.405185	0.835006	1	0.999576	1	0.999826
Nontoxin	MyosinLight6	MyosinLight6	0.999695	0.998854	0.954256	0.958307	0.99969	0.999531	0.998303	0.999521	0.99923	0.996602	0.998399	0.999913	0.999155	0.999049	1	0.999826	0.999756	0.998081	0.997865	0.999288	0.999396	0.999054	0.999779	0.999772	0.999978	0.999768	0.998564	0.998348	1	0.999415	1	0.999576	1	0.999826
Nontoxin	MyosinLight9	MyosinLight9	0.999695	0.998854	0.906544	0.92444	0.99969	0.999531	0.998303	0.999521	0.99923	0.996602	NA	0.999913	0.999155	0.998232	1	0.999826	0.999756	0.979234	0.997865	0.999288	0.999396	0.977145	0.999779	0.999772	0.999978	0.911352	0.998564	0.998348	0.714782	0.605408	1	0.999576	1	0.999826
Nontoxin	MyosinRegLight2	MyosinRegLight2	0.999695	0.998854	0.845281	0.898611	0.99969	0.999531	0.998303	0.999521	0.99923	0.996602	0.998399	0.999913	0.999155	0.998232	1	0.999826	0.999756	0.998081	0.997865	0.999288	0.999396	0.999054	0.999779	0.887172	0.999978	0.999768	0.998564	0.998348	1	0.999415	1	0.999576	1	0.999826
Nontoxin	Myotrophin	Myotrophin	0.999695	0.998854	0.93295	0.938967	0.99969	0.999531	0.998303	0.999521	0.99923	0.996602	0.998399	0.999913	0.999155	0.998232	1	0.999826	0.999756	0.998081	0.997865	0.999288	0.999396	0.999054	0.999779	0.999772	0.999978	0.999768	0.998564	0.998348	1	0.999415	1	0.999576	1	0.999826
Nontoxin	N-LysMethyltransferase-SMYD2	N-LysMethyltransferase-SMYD2	0.999695	0.998854	0.582699	0.611037	0.99969	0.992953	0.998303	0.999521	0.99923	0.996602	NA	0.999913	0.999155	0.998232	1	0.999826	0.999756	0.998081	0.997865	0.999288	0.999396	0.999054	0.999779	0.98449	0.999978	0.903439	0.998564	0.821812	1	0.999415	1	0.999576	1	0.999826
Nontoxin	Na-K-TransportingATPase-b3	Na-K-TransportingATPase-b3	0.999695	0.998854	0.954256	0.968317	0.99969	0.999531	0.998303	0.999521	0.99923	0.996602	NA	0.999913	0.999155	0.998232	1	0.999826	0.999756	0.998081	0.997865	0.999288	0.999396	0.999054	0.999779	0.999772	0.999978	0.999768	0.998564	0.998348	1	0.999415	1	0.999576	1	0.999826
Nontoxin	NaAT-NatB	NaAT-NatB	0.999695	0.998854	0.794316	0.830508	0.99969	0.999531	0.998303	0.999521	0.99923	0.996602	0.998399	0.999913	0.999155	0.998232	1	0.999826	0.999756	0.998081	0.997865	0.999288	0.999396	0.999054	0.999779	0.999772	0.999978	0.999768	0.998564	0.998348	1	0.999415	1	0.999576	1	0.999826
Nontoxin	NAATran3	NAATran3	0.999695	0.998854	0.866125	0.897472	0.99969	0.999531	0.998303	0.999521	0.99923	0.996602	NA	0.999913	0.999155	0.99821	1	0.999826	0.999756	0.998081	0.997865	0.999288	0.999396	0.999054	0.999779	0.485182	0.999978	0.999768	0.998564	0.998802	1	0.858133	1	0.982066	1	0.999826
Nontoxin	NAB	NAB	0.999695	0.998854	0.865864	0.920582	0.99969	0.999531	0.998303	0.999521	0.99923	0.949675	0.998399	0.999913	0.999155	0.998232	0.948026	0.999826	0.999756	0.998081	0.997865	0.999288	0.999396	0.999054	0.999779	0.754539	0.999978	0.743907	0.998564	0.530381	1	0.999415	1	0.999576	1	0.999826
Nontoxin	NaClATB0	NaClATB0	0.999695	0.998854	0.998662	0.997415	0.99969	0.999531	0.998303	0.999521	0.99923	0.996602	NA	0.999913	0.999155	0.998232	1	0.999826	0.999756	0.998081	0.997865	0.999288	0.999396	0.999054	0.999779	0.999772	0.999978	0.999768	0.998564	0.998348	1	0.999415	1	0.999576	1	0.999826
Nontoxin	NADH-DH1a-7	NADH-DH1a-7	0.999695	0.998854	0.7929	0.831694	0.99969	0.999531	0.998303	0.999521	0.99923	0.996602	0.998399	0.999913	0.999155	0.998232	1	0.999826	0.999756	0.998081	0.997865	0.999288	0.999396	0.999054	0.794919	0.658963	0.999978	0.999768	0.998564	0.998348	1	0.999415	1	0.999576	1	0.999826
Nontoxin	NADHDehydro-1a1	NADHDehydro-1a1	0.999695	0.998854	0.954256	0.976249	0.99969	0.999531	0.998303	0.999521	0.99923	0.996602	0.998399	0.999913	1	0.999049	1	0.999826	0.999756	0.998081	0.997865	0.999288	0.999396	0.999054	0.999779	0.999772	0.999978	0.999768	0.998564	0.998348	1	0.999415	1	0.999576	1	0.999826
Nontoxin	NADHDehydro-1a10	NADHDehydro-1a10	0.999695	0.998854	0.906544	0.95072	0.99969	0.999531	0.998303	0.999521	0.99923	0.996602	0.998399	0.999913	0.999155	0.998232	1	0.999826	0.999756	0.998081	0.997865	0.999288	0.999396	0.999054	0.999779	0.999772	0.999978	0.999768	0.998564	0.998348	1	0.999415	1	0.999576	1	0.999826
Nontoxin	NADHDehydro-1a11	NADHDehydro-1a11	0.807919	0.998854	0.954256	0.976249	0.99969	0.999531	0.998303	0.999521	0.99923	0.996602	0.998399	0.999913	0.999155	0.998232	1	0.999826	0.999756	0.998081	0.997865	0.999288	0.999396	0.999054	0.999779	0.999772	0.999978	0.782492	0.998564	0.933648	1	0.999415	1	0.999576	1	0.999826
Nontoxin	NADHDehydro-1a12	NADHDehydro-1a12	0.999695	0.998854	0.865864	0.92444	0.787916	0.999531	0.998303	0.999521	0.99923	0.996602	0.998399	0.999913	0.999155	0.998232	1	0.999826	0.999756	0.998081	0.997865	0.999288	0.999396	0.999054	0.999779	0.999772	0.999978	0.999768	0.998564	0.998348	1	0.999415	1	0.999576	1	0.999826
Nontoxin	NADHDehydro-1a13	NADHDehydro-1a13	0.521603	0.917676	0.943261	0.958307	0.99969	0.515358	0.998303	0.942402	0.99923	0.842074	0.998399	0.557293	0.362292	0.64116	1	0.999826	0.999756	0.998081	0.997865	0.999288	0.999396	0.999054	0.999779	0.379817	0.999978	0.60186	0.998564	0.485276	1	0.627091	1	0.550776	1	0.989971
Nontoxin	NADHDehydro-1a3	NADHDehydro-1a3	0.999695	0.998854	0.00143286	0.0404033	0.99969	0.999531	0.998303	0.999521	0.99923	0.996602	0.998399	0.999913	0.999155	0.998232	1	0.999826	0.999756	0.998081	0.997865	0.999288	0.999396	0.999054	0.340509	0.124106	0.28248	0.12947	0.387745	0.197875	1	0.999415	1	0.999576	1	0.999826
Nontoxin	NADHDehydro-1a5	NADHDehydro-1a5	0.999695	0.998854	0.465005	0.627646	0.99969	0.999531	0.998303	0.999521	0.99923	0.996602	0.998399	0.999913	0.999155	0.998232	1	0.999826	0.999756	0.998081	0.997865	0.999288	0.999396	0.999054	0.999779	0.745471	0.999978	0.818041	0.998564	0.556722	1	0.999415	1	0.999576	1	0.999826
Nontoxin	NADHDehydro-1a9	NADHDehydro-1a9	0.999695	0.998854	0.810127	0.878867	0.99969	0.999531	0.998303	0.999521	0.99923	0.996602	0.998399	0.999913	0.999155	0.998232	1	0.999826	0.999756	0.998081	0.997865	0.999288	0.999396	0.999054	0.999779	0.999772	0.999978	0.999768	0.998564	0.98127	1	0.999415	1	0.999576	1	0.999826
Nontoxin	NADHDehydro-1b1	NADHDehydro-1b1	0.703262	0.957204	0.688133	0.808679	0.99969	0.999531	0.998303	0.999521	0.99923	0.996602	0.998399	0.999913	0.999155	0.998232	1	0.999826	0.999756	0.998081	0.997865	0.999288	0.999396	0.999054	0.999779	0.745471	0.999978	0.721396	0.981603	0.555072	1	0.999415	1	0.999576	1	0.999826
Nontoxin	NADHDehydro-1b3	NADHDehydro-1b3	0.938813	0.998854	0.582699	0.738882	0.99969	0.999531	0.998303	0.999521	0.99923	0.996602	0.998399	0.999913	0.999155	0.998232	1	0.999826	0.999756	0.998081	0.997865	0.999288	0.999396	0.999054	0.999779	0.458795	0.999978	0.476103	0.804314	0.391183	1	0.831428	1	0.999576	1	0.938345
Nontoxin	NADHDehydro-1b5	NADHDehydro-1b5	0.938813	0.998854	0.976092	0.985563	0.99969	0.999531	0.998303	0.999521	0.99923	0.996602	0.998399	0.999913	0.999155	0.998232	1	0.999826	0.999756	0.998081	0.735955	0.926529	0.999396	0.999054	0.999779	0.999772	0.999978	0.999768	0.998564	0.939634	1	0.999415	1	0.999576	1	0.999826
Nontoxin	NADHDehydro-1b6	NADHDehydro-1b6	0.999695	0.998854	0.0943715	0.175824	0.99969	0.999531	0.998303	0.999521	0.99923	0.996602	0.998399	0.999913	0.999155	0.998232	1	0.999826	0.999756	0.998081	0.997865	0.999288	0.999396	0.999054	0.428476	0.0982117	0.999978	0.68211	0.998564	0.888271	1	0.999415	1	0.999576	1	0.999826
Nontoxin	NADHDehydro-1b9	NADHDehydro-1b9	0.703262	0.998854	0.992134	0.989664	0.99969	0.999531	0.998303	0.999521	0.99923	0.996602	0.998399	0.999913	0.999155	0.998232	1	0.999826	0.999756	0.998081	0.997865	0.999288	0.999396	0.999054	0.999779	0.999772	0.999978	0.999768	0.998564	0.933648	1	0.999415	1	0.999576	1	0.999826
Nontoxin	NADHDehydro-1C2	NADHDehydro-1C2	0.999695	0.998854	0.164236	0.272068	0.99969	0.999531	0.998303	0.999521	0.99923	0.996602	0.998399	0.999913	0.999155	0.998232	1	0.999826	0.999756	0.998081	0.559105	0.888165	0.999396	0.927646	0.0788796	0.052154	0.999978	0.721396	0.998564	0.933648	1	0.831428	1	0.816744	1	0.999826
Nontoxin	NADHDehydro1-C2	NADHDehydro1-C2	0.999695	0.998854	0.954256	0.965262	0.99969	0.999531	0.998303	0.999521	0.99923	0.996602	0.406374	0.999913	0.999155	0.998232	1	0.999826	0.371629	0.672987	0.997865	0.999288	0.999396	0.892188	0.362258	0.165289	0.999978	0.999768	0.998564	0.998348	0.0698832	0.048806	1	0.633988	1	0.999826
Nontoxin	NADHDehydro2	NADHDehydro2	0.999695	0.998854	0.954256	0.976249	0.99969	0.999531	0.998303	0.999521	0.99923	0.996602	0.998399	0.999913	0.999155	0.998232	1	0.999826	0.999756	0.998081	0.997865	0.999288	0.999396	0.999054	0.999779	0.999772	0.999978	0.999768	0.998564	0.998348	1	0.999415	1	0.999576	1	0.999826
Nontoxin	NADHDehydro5	NADHDehydro5	0.999695	0.998854	0.954256	0.976249	0.99969	0.999531	0.998303	0.999521	0.99923	0.996602	0.998399	0.999913	0.999155	0.998232	1	0.999826	0.999756	0.998081	0.997865	0.999288	0.999396	0.999054	0.999779	0.999772	0.999978	0.999768	0.998564	0.998348	1	0.999415	1	0.999576	1	0.999826
Nontoxin	NADHDehydroFeS7	NADHDehydroFeS7	0.999695	0.998854	0.812541	0.882316	0.99969	0.999531	0.998303	0.999521	0.99923	0.996602	0.998399	0.999913	0.999155	0.998232	1	0.999826	0.999756	0.998081	0.997865	0.999288	0.814639	0.999054	0.999779	0.999772	0.999978	0.762522	0.998564	0.998348	1	0.999415	1	0.999576	1	0.999826
Nontoxin	NADHDehydroFlavoprotein	NADHDehydroFlavoprotein	0.999695	0.998854	0.802149	0.828852	0.99969	0.999531	0.998303	0.999521	0.99923	0.996602	0.998399	0.999913	0.999155	0.998232	1	0.999826	0.999756	0.998081	0.997885	0.999288	0.999396	0.999054	0.999779	0.999772	0.999978	0.999768	0.998564	0.923929	1	0.999415	1	0.999576	1	0.999826
Nontoxin	NADHOxidoRed75	NADHOxidoRed75	0.999695	0.998854	0.865864	0.909081	0.99969	0.999531	0.998303	0.999521	0.99923	0.996602	0.998399	0.999913	0.999155	0.998232	1	0.999826	0.921309	0.775982	0.997865	0.999288	0.999396	0.999054	0.999779	0.999772	0.999978	0.970437	0.998564	0.998348	1	0.893248	1	0.999576	1	0.999826
Nontoxin	NADPHP450	NADPHP450	0.999695	0.998854	0.48509	0.523411	0.99969	0.999531	0.998303	0.999521	0.99923	0.996602	NA	0.999913	0.999155	0.998232	1	0.999826	0.999756	0.998081	0.997865	0.999288	0.999396	0.999054	0.999779	0.725463	0.999978	0.856227	0.998564	0.707346	1	0.999415	1	0.999576	1	0.999826
Nontoxin	NAG1PT-g	NAG1PT-g	0.999695	0.998854	0.735522	0.820931	0.99969	0.999531	0.998303	0.999521	0.99923	0.996602	0.998399	0.999913	0.999155	0.998232	1	0.999826	0.999756	0.998081	0.997865	0.999288	0.999396	0.999054	0.999779	0.999772	0.999978	0.970437	0.998564	0.888271	1	0.999415	1	0.999576	1	0.999826
Nontoxin	NaKTransATPase-a1	NaKTransATPase-a1	0.999695	0.998854	0.810127	0.92444	0.99969	0.999531	0.998303	0.999521	0.99923	0.996602	0.998399	0.999913	0.999155	0.998232	1	0.999826	0.999756	0.998081	0.997865	0.999288	0.999396	0.999054	0.999779	0.999772	0.999978	0.999768	0.998564	0.998348	1	0.999415	1	0.999576	1	0.999826
Nontoxin	NaKTransportingATPase-b1	NaKTransportingATPase-b1	0.999695	0.998854	0.954256	0.965024	0.99969	0.999531	0.998303	0.999521	0.99923	0.996602	0.998399	0.999913	0.999155	0.998232	1	0.999826	0.999756	0.998081	0.997865	0.999288	0.999396	0.999054	0.999779	0.935695	0.999978	0.999768	0.998564	0.998348	1	0.999415	1	0.999576	1	0.999826
Nontoxin	Nascent-a	Nascent-a	0.999695	0.998854	0.865864	0.918844	0.99969	0.999531	0.998303	0.999521	0.99923	0.996602	0.998399	0.999913	0.999155	0.998232	1	0.999826	0.999756	0.998081	0.997865	0.999288	0.999396	0.999054	0.999779	0.999772	0.999978	0.999768	0.998564	0.998348	1	0.999415	1	0.999576	1	0.999826
Nontoxin	Nat13	Nat13	0.999695	0.998854	0.865864	0.920119	0.99969	0.999531	0.998303	0.999521	0.99923	0.996602	0.998399	0.999913	0.999155	0.998232	1	0.999826	0.999756	0.998081	0.997865	0.999288	0.999396	0.999054	0.999779	0.999772	0.999978	0.999768	0.998564	0.98703	1	0.999415	1	0.999576	1	0.999826
Nontoxin	NatA-10	NatA-10	0.999695	0.998854	0.995669	0.998418	0.99969	0.999531	0.998303	0.999521	0.99923	0.996602	0.998399	0.999913	0.999155	0.998232	1	0.999826	0.999756	0.998081	0.997865	0.999288	0.999396	0.999054	0.999779	0.999772	0.999978	0.999768	0.998564	0.998348	1	0.999415	1	0.999576	1	0.999826
Nontoxin	NatC	NatC	0.999695	0.998854	0.894988	0.92167	0.99969	0.999531	0.998303	0.999521	0.99923	0.996602	0.998399	0.999913	0.999155	0.998232	1	0.999826	0.999756	0.998081	0.997865	0.999288	0.999396	0.999054	0.999779	0.999772	0.999978	0.999768	0.998564	0.998348	1	0.999415	1	0.999576	1	0.999826
Nontoxin	NaTransporter1	NaTransporter1	0.999695	0.998854	0.943261	0.958307	0.99969	0.999531	0.998303	0.999521	0.99923	0.996602	0.998399	0.999913	0.999155	0.998232	1	0.999826	0.999756	0.998081	0.997865	0.999288	0.999396	0.999054	0.999779	0.999772	0.999978	0.999768	0.998564	0.998348	1	0.999415	1	0.999576	1	0.999826
Nontoxin	NatResMac2	NatResMac2	0.999695	0.998854	0.912951	0.945472	0.99969	0.999531	0.998303	0.999521	0.99923	0.996602	0.998399	0.999913	0.999155	0.998232	1	0.999826	0.999756	0.998081	0.997865	0.999288	0.999396	0.999054	0.999779	0.875094	0.999978	0.999768	0.998564	0.998348	1	0.999415	1	0.999576	1	0.999826
Nontoxin	NCK2	NCK2	0.999695	0.998854	0.998662	0.993487	0.99969	0.999531	0.998303	0.999521	0.99923	0.996602	NA	0.999913	0.999155	0.998232	1	0.999826	0.999756	0.998081	0.997865	0.999288	0.999396	0.999054	0.999779	0.999772	0.999978	0.999768	0.998564	0.998348	1	0.999415	1	0.999576	1	0.999826
Nontoxin	NDRG2	NDRG2	0.999695	0.998854	0.738601	0.867583	0.99969	0.999531	0.998303	0.999521	0.99923	0.996602	0.998399	0.999913	0.999155	0.998232	1	0.999826	0.999756	0.998081	0.997865	0.999288	0.999396	0.999054	0.999779	0.999772	0.999978	0.999768	0.998564	0.998348	1	0.999415	1	0.999576	1	0.999826
Nontoxin	NDUFV3	NDUFV3	0.999695	0.998854	0.134549	0.28212	0.99969	0.999531	0.998303	0.999521	0.99923	0.996602	0.998399	0.999913	0.999155	0.998232	1	0.999826	0.999756	0.998081	0.997865	0.999288	0.999396	0.999054	0.999779	0.415721	0.999978	0.542623	0.89873	0.391183	1	0.999415	1	0.999576	1	0.999826
Nontoxin	NEDD4-1	NEDD4-1	0.999695	0.998854	0.810127	0.911315	0.99969	0.999531	0.998303	0.999521	0.99923	0.996602	0.998399	0.999913	0.999155	0.998232	1	0.999826	0.999756	0.998081	0.997865	0.999288	0.999396	0.999054	0.999779	0.999772	0.999978	0.999768	0.998564	0.998348	1	0.999415	1	0.999576	1	0.999826
Nontoxin	NEDD8-ubc12	NEDD8-ubc12	0.999695	0.998854	0.999025	0.99995	0.99969	0.999531	0.998303	0.999521	0.99923	0.996602	NA	0.999913	0.999155	0.998232	1	0.999826	0.999756	0.998081	0.997865	0.999288	0.999396	0.999054	0.999779	0.999772	0.999978	0.999768	0.998564	0.998348	1	0.999415	1	0.999576	1	0.999826
Nontoxin	NEDD8E1	NEDD8E1	0.999695	0.998854	0.994461	0.99995	0.99969	0.999531	0.998303	0.999521	0.99923	0.996602	NA	0.999913	0.999155	0.998232	1	0.999826	0.999756	0.998081	0.997865	0.999288	0.999396	0.999054	0.999779	0.999772	0.999978	0.999768	0.998564	0.998348	1	0.999415	1	0.999576	1	0.999826
Nontoxin	NEF-SIL1	NEF-SIL1	0.938813	0.998854	0.553844	0.738117	0.99969	0.999531	0.998303	0.999521	0.99923	0.996602	0.998399	0.999913	0.999155	0.998232	1	0.999826	0.999756	0.998081	0.997865	0.999288	0.999396	0.999054	0.999779	0.999772	0.999978	0.999768	0.998564	0.998348	1	0.999415	1	0.999576	1	0.999826
Nontoxin	NEFAnuc	NEFAnuc	0.999695	0.998854	0.650149	0.74484	0.99969	0.999531	0.998303	0.999521	0.99923	0.996602	0.998399	0.999913	0.999155	0.999049	1	0.999826	0.999756	0.998081	0.997885	0.999288	0.999396	0.999054	0.999779	0.999772	0.999978	0.999768	0.998564	0.957819	1	0.999415	1	0.999576	1	0.999826
Nontoxin	Neurocalcin-d	Neurocalcin-d	0.999695	0.998854	0.943261	0.942367	0.99969	0.999531	0.998303	0.999521	0.99923	0.996602	NA	0.999913	0.999155	0.999049	1	0.999826	0.999756	0.998081	0.997865	0.999288	0.999396	0.999054	0.999779	0.999772	0.999978	0.999768	0.998564	0.998348	1	0.999415	1	0.999576	1	0.999826
Nontoxin	Neuroplastin	Neuroplastin	0.999695	0.998854	0.994302	0.997104	0.99969	0.977825	0.998303	0.999521	0.99923	0.996602	0.998399	0.999913	0.999155	0.998232	1	0.999826	0.999756	0.998081	0.997865	0.999288	0.999396	0.999054	0.999779	0.999772	0.999978	0.999768	0.998564	0.998348	1	0.999415	1	0.999576	1	0.999826
Nontoxin	NeutAAB0	NeutAAB0	0.999695	0.998854	0.955089	0.976249	0.99969	0.962661	0.998303	0.999521	0.99923	0.996602	NA	0.999913	0.999155	0.998232	1	0.999826	0.999756	0.998081	0.997865	0.999288	0.999396	0.999054	0.999779	0.999772	0.999978	0.999768	0.998564	0.998348	1	0.999415	1	0.999576	1	0.999826
Nontoxin	Nexin1	Nexin1	0.999695	0.998854	0.668211	0.777937	0.99969	0.999531	0.998303	0.999521	0.99923	0.996602	0.998399	0.999913	0.999155	0.998232	1	0.999826	0.999756	0.998081	0.997865	0.999288	0.999396	0.999054	0.999779	0.998956	0.999978	0.996645	0.998564	0.832605	1	0.999415	1	0.999576	1	0.999826
Nontoxin	Nexin10	Nexin10	0.999695	0.998854	0.134549	0.0621769	0.99969	0.999531	0.998303	0.999521	0.99923	0.996602	NA	0.999913	0.999155	0.999049	1	0.999826	0.999756	0.998081	0.997865	0.999288	0.999396	0.999054	0.767172	0.201159	0.999978	0.301686	0.981603	0.391183	1	0.999415	1	0.999576	1	0.999826
Nontoxin	Nexin12	Nexin12	0.999695	0.998854	0.231023	0.352625	0.99969	0.999531	0.998303	0.999521	0.99923	0.996602	0.998399	0.999913	0.999155	0.998232	1	0.999826	0.999756	0.998081	0.997865	0.999288	0.999396	0.999054	0.999779	0.751785	0.999978	0.911352	0.998564	0.923899	1	0.999415	1	0.999576	1	0.999826
Nontoxin	Nexin2	Nexin2	0.999695	0.998854	0.94987	0.955399	0.99969	0.999531	0.998303	0.999521	0.99923	0.996602	0.998399	0.999913	0.999155	0.998232	1	0.999826	0.999756	0.998081	0.997865	0.999288	0.999396	0.999054	0.999779	0.999772	0.999978	0.999768	0.998564	0.998348	1	0.999415	1	0.999576	1	0.999826
Nontoxin	Nexin3	Nexin3	0.999695	0.998854	0.943261	0.944166	0.99969	0.999531	0.998303	0.999521	0.99923	0.996602	NA	0.999913	0.999155	0.989553	1	0.999826	0.999756	0.998081	0.997865	0.999288	0.999396	0.999054	0.999779	0.998956	0.999978	0.999768	0.998564	0.832605	1	0.999415	1	0.999576	1	0.999826
Nontoxin	Nexin6	Nexin6	0.999695	0.998854	0.85821	0.878745	0.99969	0.999531	0.998303	0.999521	0.99923	0.996602	NA	0.999913	0.999155	0.998232	1	0.999826	0.999756	0.998081	0.997865	0.999288	0.999396	0.999054	0.999779	0.999772	0.999978	0.999768	0.998564	0.981425	1	0.999415	1	0.999899	1	0.999826
Nontoxin	Nexin8	Nexin8	0.999695	0.998854	0.954256	0.964285	0.99969	0.999531	0.998303	0.999521	0.99923	0.996602	0.998399	0.999913	0.999155	0.998232	1	0.999826	0.999756	0.998081	0.997865	0.999288	0.999396	0.999054	0.999779	0.999772	0.999978	0.999768	0.998564	0.998348	1	0.999415	1	0.999576	1	0.999826
Nontoxin	NexinGlia	NexinGlia	0.999695	0.998854	0.453471	0.548244	0.99969	0.999531	0.998303	0.999521	0.99923	0.996602	NA	0.999913	0.999155	0.998232	1	0.999826	0.999756	0.998081	0.997865	0.999288	0.999396	0.999054	0.999779	0.595729	0.999978	0.999768	0.998564	0.959316	1	0.999415	1	0.999576	1	0.999826
Nontoxin	NFkappaInh-a	NFkappaInh-a	0.999695	0.998854	0.894988	0.92167	0.99969	0.999531	0.998303	0.999521	0.99923	0.996602	NA	0.999913	0.999155	0.998232	1	0.999826	0.999756	0.998081	0.997865	0.999288	0.999396	0.999054	0.999779	0.999772	0.999978	0.999768	0.998564	0.998348	1	0.999415	1	0.999576	1	0.999826
Nontoxin	NFkBRas2	NFkBRas2	0.999695	0.998854	0.102411	0.0751167	0.99969	0.999531	0.998303	0.999521	0.99923	0.996602	NA	0.999913	0.999155	0.998232	1	0.999826	0.999756	0.998081	0.997865	0.999288	0.999396	0.999054	0.690553	0.180218	0.999978	0.34774	0.998564	0.391183	1	0.999415	1	0.999576	1	0.999826
Nontoxin	NHP2	NHP2	0.999695	0.998854	0.867517	0.92444	0.99969	0.999531	0.998303	0.999521	0.99923	0.996602	0.998399	0.999913	0.999155	0.998232	1	0.999826	0.999756	0.998081	0.997865	0.999288	0.999396	0.999054	0.999779	0.999772	0.999978	0.999768	0.998564	0.998348	1	0.999415	1	0.999576	1	0.999826
Nontoxin	NicotinamideMT	NicotinamideMT	0.999695	0.998854	0.873329	0.836091	0.99969	0.515358	0.998303	0.106541	0.99923	0.549221	NA	0.0984296	0.999155	0.693684	0.148261	0.0999312	0.999756	0.998081	0.997865	0.999288	0.999396	0.999054	0.999779	0.183273	0.820306	0.0249053	0.998564	0.368378	1	0.048806	1	0.184032	0.0778416	0.0552152
Nontoxin	NicotinamideMT	NicotinamideMT	0.999695	0.998854	0.865864	0.89689	0.99969	0.999531	0.998303	0.999521	0.99923	0.996602	NA	0.999913	0.999155	0.999049	1	0.999826	0.999756	0.998081	0.997865	0.999288	0.999396	0.999054	0.999779	0.999772	0.999978	0.999768	0.998564	0.939634	1	0.999415	1	0.999576	1	0.999826
Nontoxin	Niemann-PickC1	Niemann-PickC1	0.852565	0.998854	0.476139	0.583328	0.99969	0.999531	0.614983	0.133	0.99923	0.996602	NA	0.576003	0.999155	0.998232	0.946402	0.921142	0.556128	0.312188	0.997865	0.999288	0.127468	0.0334131	0.999779	0.999772	0.615982	0.0628647	0.998564	0.998348	1	0.180947	1	0.999576	1	0.833115
Nontoxin	NIMA1	NIMA1	0.938813	0.998854	0.954256	0.975674	0.99969	0.595225	0.998303	0.950055	0.99923	0.815222	0.998399	0.678384	0.628035	0.63381	1	0.999826	0.999756	0.998081	0.344988	0.2299	0.999396	0.179114	0.999779	0.308081	0.999978	0.638344	0.998564	0.394885	1	0.430924	1	0.351421	1	0.999826
Nontoxin	NIP7	NIP7	0.999695	0.998854	0.688133	0.837405	0.99969	0.999531	0.998303	0.999521	0.99923	0.996602	0.998399	0.999913	0.999155	0.998232	1	0.999826	0.999756	0.998081	0.997865	0.999288	0.999396	0.999054	0.999779	0.999772	0.999978	0.999768	0.998564	0.998348	1	0.999415	1	0.999576	1	0.999826
Nontoxin	NipSnap1	NipSnap1	0.999695	0.998854	0.954256	0.953521	0.99969	0.999531	0.998303	0.999521	0.99923	0.996602	NA	0.999913	0.999155	0.998232	1	0.999826	0.999756	0.998081	0.997865	0.999288	0.999396	0.999054	0.999779	0.999772	0.999978	0.999768	0.998564	0.998348	1	0.999415	1	0.999576	1	0.999826
Nontoxin	NodalMod2	NodalMod2	0.999695	0.998854	0.845281	0.848669	0.99969	0.999531	0.998303	0.999521	0.99923	0.996602	NA	0.999913	0.999155	0.998232	1	0.999826	0.999756	0.998081	0.997865	0.999288	0.999396	0.999054	0.999779	0.999772	0.999978	0.999768	0.998564	0.998348	1	0.999415	1	0.999576	1	0.999826
Nontoxin	NovUbi	NovUbi	0.999695	0.998854	0.137907	0.407464	0.99969	0.999531	0.998303	0.999521	0.99923	0.996602	0.998399	0.999913	0.999155	0.998232	1	0.999826	0.999756	0.998081	0.997865	0.999288	0.999396	0.999054	0.999779	0.915832	0.999978	0.92855	0.998564	0.931016	1	0.999415	1	0.999576	1	0.999826
Nontoxin	NOXP20	NOXP20	0.999695	0.998854	0.94987	0.958307	0.99969	0.999531	0.998303	0.999521	0.99923	0.996602	NA	0.999913	0.999155	0.998232	1	0.999826	0.999756	0.998081	0.997865	0.999288	0.999396	0.999054	0.999779	0.999772	0.999978	0.999768	0.998564	0.998348	1	0.999415	1	0.999576	1	0.999826
Nontoxin	NS1A	NS1A	0.999695	0.998854	0.97799	0.985563	0.99969	0.999531	0.998303	0.999521	0.99923	0.996602	NA	0.999913	0.999155	0.998232	1	0.999826	0.999756	0.998081	0.997865	0.999288	0.999396	0.999054	0.999779	0.999772	0.999978	0.999768	0.998564	0.998348	1	0.999415	1	0.999576	1	0.999826
Nontoxin	NSA2	NSA2	0.999695	0.998854	0.865864	0.92444	0.99969	0.999531	0.998303	0.999521	0.99923	0.996602	0.998399	0.999913	0.999155	0.998232	1	0.999826	0.999756	0.998081	0.997865	0.999288	0.999396	0.999054	0.999779	0.999772	0.999978	0.999768	0.998564	0.998348	1	0.999415	1	0.999576	1	0.999826
Nontoxin	NSF-attachment	NSF-attachment	0.999695	0.998854	0.865864	0.882316	0.99969	0.999531	0.998303	0.999521	0.99923	0.996602	NA	0.999913	0.999155	0.998232	1	0.999826	0.999756	0.998081	0.997865	0.999288	0.999396	0.999054	0.999779	0.999772	0.999978	0.999768	0.998564	0.986497	1	0.999415	1	0.999576	1	0.999826
Nontoxin	NSFAttachment	NSFAttachment	0.999695	0.998854	0.867517	0.918844	0.99969	0.999531	0.998303	0.999521	0.99923	0.996602	0.998399	0.999913	0.999155	0.998232	1	0.999826	0.999756	0.998081	0.997865	0.999288	0.999396	0.999054	0.999779	0.999772	0.999978	0.999768	0.998564	0.933648	1	0.999415	1	0.999576	1	0.999826
Nontoxin	NSFL1	NSFL1	0.999695	0.998854	0.540385	0.599493	0.99969	0.999531	0.998303	0.999521	0.99923	0.996602	NA	0.999913	0.999155	0.998232	1	0.999826	0.999756	0.998081	0.997865	0.999288	0.999396	0.999054	0.14863	0.0274094	0.999978	0.999768	0.998564	0.998348	0.806987	0.210379	1	0.365547	1	0.999826
Nontoxin	NSUN2	NSUN2	0.999695	0.998854	0.996054	0.99995	0.99969	0.999531	0.998303	0.999521	0.99923	0.996602	NA	0.999913	0.999155	0.998232	1	0.999826	0.999756	0.998081	0.997865	0.999288	0.999396	0.999054	0.999779	0.999772	0.999978	0.999768	0.998564	0.998348	1	0.999415	1	0.999576	1	0.999826
Nontoxin	NTermEnhSplit	NTermEnhSplit	0.999695	0.998854	0.994302	0.993487	0.99969	0.999531	0.998303	0.999521	0.99923	0.996602	NA	0.999913	0.999155	0.998232	1	0.999826	0.999756	0.998081	0.997865	0.999288	0.999396	0.999054	0.999779	0.999772	0.999978	0.999768	0.998564	0.998348	1	0.999415	1	0.999576	1	0.999826
Nontoxin	NtermGlutAmid	NtermGlutAmid	0.999695	0.998854	0.802149	0.830508	0.99969	0.999531	0.998303	0.999521	0.99923	0.996602	0.998399	0.999913	0.999155	0.998232	1	0.999826	0.999756	0.998081	0.997865	0.999288	0.999396	0.999054	0.999779	0.999772	0.999978	0.999768	0.998564	0.932805	1	0.999415	1	0.999576	1	0.999826
Nontoxin	NTermMethyltransferase	NTermMethyltransferase	0.999695	0.998854	0.85821	0.86977	0.99969	0.999531	0.998303	0.999521	0.99923	0.996602	NA	0.939629	0.999155	0.998232	1	0.999826	0.999756	0.998081	0.997865	0.999288	0.999396	0.999054	0.999779	0.999772	0.999978	0.90866	0.998564	0.931016	1	0.999415	1	0.999576	1	0.999826
Nontoxin	NTF2-1	NTF2-1	0.999695	0.998854	0.70955	0.696974	0.99969	0.992953	0.998303	0.999521	0.99923	0.996602	NA	0.999913	0.999155	0.998232	1	0.999826	0.999756	0.998081	0.997865	0.999288	0.999396	0.999054	0.999779	0.959149	0.999978	0.989009	0.998564	0.791497	1	0.999415	1	0.999576	1	0.999826
Nontoxin	NTF2-2	NTF2-2	0.999695	0.998854	0.919317	0.93366	0.99969	0.999531	0.998303	0.999521	0.99923	0.996602	NA	0.999913	0.999155	0.998232	1	0.999826	0.999756	0.998081	0.997865	0.999288	0.999396	0.999054	0.999779	0.999772	0.999978	0.999768	0.998564	0.97274	1	0.999415	1	0.999576	1	0.999826
Nontoxin	nubp1A	nubp1A	0.999695	0.998854	0.954256	0.976249	0.99969	0.999531	0.998303	0.999521	0.99923	0.996602	NA	0.999913	0.999155	0.998232	1	0.999826	0.999756	0.998081	0.997865	0.999288	0.999396	0.999054	0.999779	0.999772	0.999978	0.999768	0.998564	0.97274	1	0.999415	1	0.999576	1	0.999826
Nontoxin	NucAssembly1-4	NucAssembly1-4	0.999695	0.998854	0.738601	0.807314	0.99969	0.999531	0.998303	0.999521	0.99923	0.996602	0.998399	0.999913	0.999155	0.999049	1	0.999826	0.999756	0.998081	0.997865	0.999288	0.999396	0.999054	0.999779	0.999772	0.999978	0.999768	0.998564	0.998348	1	0.999415	1	0.999576	1	0.999826
Nontoxin	NucCap2	NucCap2	0.999695	0.998854	0.865864	0.92444	0.99969	0.999531	0.998303	0.999521	0.99923	0.996602	0.998399	0.999913	0.999155	0.998232	1	0.999826	0.999756	0.998081	0.997865	0.999288	0.999396	0.999054	0.999779	0.999772	0.999978	0.999768	0.998564	0.988193	1	0.999415	1	0.999576	1	0.999826
Nontoxin	NucDPKin	NucDPKin	0.973098	0.998854	0.633812	0.808679	0.99969	0.999531	0.998303	0.999521	0.99923	0.996602	0.998399	0.999913	0.999155	0.998232	1	0.999826	0.999756	0.998081	0.997865	0.999288	0.999396	0.999054	0.999779	0.918688	0.999978	0.978877	0.998564	0.727145	1	0.999415	1	0.999576	1	0.999826
Nontoxin	NucGTP1	NucGTP1	0.999695	0.998854	0.294734	0.486406	0.99969	0.999531	0.998303	0.999521	0.99923	0.996602	0.998399	0.999913	0.999155	0.998232	1	0.999826	0.999756	0.998081	0.997865	0.999288	0.999396	0.999054	0.999779	0.959149	0.823177	0.638675	0.998564	0.988193	1	0.999415	1	0.999576	1	0.999826
Nontoxin	NuclearReceptorBinding	NuclearReceptorBinding	0.999695	0.998854	0.954256	0.964606	0.99969	0.999531	0.998303	0.999521	0.99923	0.996602	NA	0.999913	0.999155	0.998232	1	0.999826	0.999756	0.998081	0.997865	0.999288	0.999396	0.999054	0.999779	0.999772	0.999978	0.999768	0.998564	0.998348	1	0.999415	1	0.999576	1	0.999826
Nontoxin	Nucleobindin2	Nucleobindin2	0.999695	0.998854	0.865864	0.922259	0.99969	0.999531	0.718453	0.999521	0.99923	0.996602	0.647357	0.999913	0.999155	0.999495	1	0.999826	0.200365	0.950698	0.997865	0.999288	0.648466	0.957059	0.999779	0.999772	0.999978	0.767524	0.998564	0.998348	0.546956	0.835006	1	0.999576	1	0.999826
Nontoxin	Nucleolar10	Nucleolar10	0.999695	0.998854	0.808649	0.777937	0.99969	0.999531	0.998303	0.999521	0.99923	0.996602	NA	0.999913	0.999155	0.998232	1	0.999826	0.999756	0.998081	0.997865	0.999288	0.999396	0.999054	0.999779	0.995374	0.999978	0.999768	0.998564	0.998348	1	0.999415	1	0.999576	1	0.999826
Nontoxin	Nucleolar12-1	Nucleolar12-1	0.999695	0.998854	0.441286	0.43522	0.99969	0.999531	0.998303	0.999521	0.99923	0.996602	NA	0.999913	0.999155	0.998232	1	0.999826	0.999756	0.998081	0.997865	0.999288	0.999396	0.999054	0.999779	0.786619	0.999978	0.911352	0.998564	0.779359	1	0.999415	1	0.999576	1	0.999826
Nontoxin	Nucleolar16	Nucleolar16	0.999695	0.998854	0.954256	0.965745	0.99969	0.999531	0.998303	0.999521	0.99923	0.996602	0.998399	0.999913	0.999155	0.998232	1	0.999826	0.999756	0.998081	0.997865	0.999288	0.999396	0.999054	0.999779	0.999772	0.999978	0.999768	0.998564	0.947038	1	0.999415	1	0.999576	1	0.999826
Nontoxin	NucleolysinTIAR	NucleolysinTIAR	0.999695	0.998854	0.88822	0.92444	0.99969	0.999531	0.998303	0.999521	0.99923	0.996602	0.998399	0.999913	0.999155	0.999049	1	0.999826	0.999756	0.998081	0.997865	0.999288	0.999396	0.999054	0.999779	0.999772	0.999978	0.999768	0.998564	0.998348	1	0.999415	1	0.999576	1	0.999826
Nontoxin	Nucleophosmin	Nucleophosmin	0.999695	0.998854	0.954256	0.981145	0.99969	0.999531	0.998303	0.999521	0.99923	0.996602	0.998399	0.999913	0.999155	0.998232	1	0.999826	0.999756	0.998081	0.997865	0.999288	0.999396	0.999054	0.999779	0.999772	0.999978	0.999768	0.998564	0.998802	1	0.999415	1	0.999576	1	0.999826
Nontoxin	Nucleosome1	Nucleosome1	0.999695	0.998854	0.552343	0.676573	0.99969	0.999531	0.998303	0.999521	0.99923	0.996602	0.998399	0.999913	0.999155	0.998232	1	0.999826	0.999756	0.998081	0.997865	0.999288	0.999396	0.999054	0.999779	0.999772	0.999978	0.999768	0.998564	0.959316	1	0.999415	1	0.999576	1	0.999826
Nontoxin	NucRec4A1	NucRec4A1	0.000255242	0.01402	NA	0.61816	0.99969	5.2151e-17	0.998303	1.30292e-18	5.19327e-08	3.78532e-15	NA	4.20486e-14	0.000100573	1.4029e-06	2.13139e-05	6.70707e-12	0.999756	0.998081	0.00314348	0.0680404	0.0389703	0.0278005	0.999779	3.05019e-20	0.999978	7.51396e-20	1.04288e-05	1.83432e-13	1	3.42344e-19	3.15324e-05	2.21393e-13	0.000286667	5.46991e-14
Nontoxin	NucRibonucleoproteinG	NucRibonucleoproteinG	0.999695	0.998854	0.844503	0.902557	0.99969	0.999531	0.998303	0.999521	0.99923	0.996602	0.998399	0.999913	0.999155	0.998232	1	0.999826	0.999756	0.998081	0.999084	0.999288	0.999396	0.999054	0.999779	0.999772	0.999978	0.999768	0.998564	0.933648	1	0.999415	1	0.999576	1	0.999826
Nontoxin	NucTFYbeta	NucTFYbeta	0.999695	0.998854	0.865864	0.893735	0.99969	0.674905	0.998303	0.724835	0.99923	0.642729	NA	0.999913	0.999155	0.889722	1	0.999826	0.999756	0.998081	0.997865	0.999288	0.999396	0.999054	0.999779	0.397034	0.999978	0.577628	0.960245	0.391183	1	0.78663	1	0.571042	1	0.999826
Nontoxin	nudC-1	nudC-1	0.999695	0.998854	0.960648	0.975674	0.99969	0.999531	0.998303	0.999521	0.99923	0.996602	NA	0.999913	0.999155	0.998232	1	0.999826	0.999756	0.998081	0.997865	0.999288	0.999396	0.999054	0.999779	0.999772	0.999978	0.999768	0.998564	0.998348	1	0.999415	1	0.999576	1	0.999826
Nontoxin	NudC2	NudC2	0.999695	0.998854	0.164488	0.0974168	0.99969	0.999531	0.998303	0.999521	0.99923	0.996602	NA	0.999913	0.999155	0.998232	1	0.999826	0.999756	0.998081	0.997865	0.999288	0.999396	0.999054	0.999779	0.354482	0.999978	0.476103	0.998564	0.813121	1	0.999415	1	0.999576	1	0.999826
Nontoxin	NudE	NudE	0.999695	0.998854	0.820877	0.805142	0.99969	0.999531	0.998303	0.999521	0.99923	0.996602	NA	0.999913	0.999155	0.999049	1	0.999826	0.999756	0.998081	0.997865	0.999288	0.999396	0.999054	0.999779	0.915832	0.999978	0.999768	0.998564	0.780728	1	0.999415	1	0.999576	1	0.999826
Nontoxin	Nup50	Nup50	0.999695	0.998854	0.845281	0.848931	0.99969	0.999531	0.998303	0.999521	0.99923	0.996602	NA	0.999913	0.999155	0.998232	1	0.999826	0.999756	0.998081	0.997865	0.999288	0.999396	0.999054	0.999779	0.915832	0.999978	0.970437	0.998564	0.72698	1	0.999415	1	0.999576	1	0.999826
Nontoxin	Nup93	Nup93	0.999695	0.998854	0.702558	0.611037	0.99969	0.999531	0.998303	0.999521	0.99923	0.996602	NA	0.999913	0.999155	0.998232	1	0.999826	0.999756	0.998081	0.997865	0.999288	0.999396	0.999054	0.999779	0.999772	0.999978	0.970437	0.998564	0.888611	1	0.999415	1	0.999576	1	0.999826
Nontoxin	Obg1	Obg1	0.999695	0.998854	0.894988	0.929816	0.99969	0.999531	0.998303	0.999521	0.99923	0.996602	0.998399	0.999913	0.999155	0.998232	1	0.999826	0.999756	0.998081	0.997865	0.999288	0.999396	0.999151	0.999779	0.999772	0.999978	0.999768	0.998564	0.981425	1	0.999415	1	0.999576	1	0.999826
Nontoxin	OCIA	OCIA	0.999695	0.998854	0.954256	0.965745	0.99969	0.999531	0.998303	0.999521	0.99923	0.996602	0.998399	0.999913	0.999155	0.998232	1	0.999826	0.999756	0.998081	0.997865	0.999288	0.999396	0.999054	0.999779	0.999772	0.999978	0.999768	0.998564	0.998348	1	0.999415	1	0.999576	1	0.999826
Nontoxin	Olfactomedin3	Olfactomedin3	0.925592	0.998854	0.954256	0.965024	0.99969	0.999531	0.998303	0.999521	0.99923	0.996602	NA	0.999913	0.999155	0.998232	1	0.999826	0.999756	0.998081	0.997865	0.999288	0.999396	0.999054	0.999779	0.999772	0.999978	0.999768	0.998564	0.939634	1	0.999415	1	0.999576	1	0.999826
Nontoxin	OMethyltransferase	OMethyltransferase	0.999695	0.998854	0.871629	0.894294	0.99969	0.999531	0.998303	0.999521	0.99923	0.996602	NA	0.999913	0.999155	0.999049	1	0.999826	0.999756	0.998081	0.997865	0.999288	0.999396	0.999054	0.999779	0.999772	0.999978	0.999768	0.998564	0.998348	1	0.999415	1	0.999576	1	0.999826
Nontoxin	OriginRec2	OriginRec2	0.999695	0.998854	0.894988	0.918844	0.99969	0.999531	0.998303	0.999521	0.99923	0.996602	NA	0.999913	0.999155	0.998232	1	0.999826	0.999756	0.998081	0.997865	0.999288	0.999396	0.999054	0.999779	0.999772	0.999978	0.999768	0.998564	0.998348	1	0.999415	1	0.999576	1	0.999826
Nontoxin	OriginRec3	OriginRec3	0.999695	0.998854	0.971702	0.985563	0.99969	0.989476	0.998303	0.999521	0.99923	0.996602	NA	0.999913	0.999155	0.998232	1	0.999826	0.999756	0.998081	0.997865	0.999288	0.999396	0.999054	0.999779	0.999772	0.999978	0.999768	0.998564	0.998348	1	0.999415	1	0.999576	1	0.999826
Nontoxin	ORM1-1	ORM1-1	0.999695	0.998854	0.805265	0.820931	0.99969	0.999531	0.998303	0.999521	0.99923	0.996602	NA	0.999913	0.999155	0.998232	1	0.999826	0.999756	0.998081	0.997865	0.999288	0.999396	0.999054	0.999779	0.935695	0.999978	0.999768	0.998564	0.752292	1	0.999415	1	0.999576	1	0.999826
Nontoxin	OrnithinAminoTrans	OrnithinAminoTrans	0.999695	0.998854	0.582699	0.720964	0.99969	0.999531	0.888541	0.999521	0.99923	0.996602	0.998399	0.999913	0.999155	0.998232	1	0.999826	0.999756	0.998081	0.997865	0.999288	0.999396	0.999054	0.999779	0.999772	0.999978	0.939808	0.998564	0.975513	1	0.999415	1	0.999576	1	0.999826
Nontoxin	OrnithineDecarb	OrnithineDecarb	0.999695	0.998854	0.5632	0.7216	0.99969	0.837545	0.998303	0.999521	0.692984	0.837087	0.998399	0.999913	0.913	0.998232	1	0.999826	0.999756	0.998081	0.997865	0.999288	0.999396	0.999054	0.999779	0.390224	0.999978	0.511039	0.450884	0.391183	1	0.999415	1	0.941325	1	0.999826
Nontoxin	OSTC	OSTC	0.999695	0.998854	0.865864	0.92444	0.99969	0.999531	0.998303	0.999521	0.99923	0.996602	0.998399	0.999913	0.999155	0.998232	1	0.999826	0.999756	0.998081	0.997865	0.999288	0.999396	0.999054	0.999779	0.999772	0.999978	0.999768	0.998564	0.986497	1	0.999415	1	0.999576	1	0.999826
Nontoxin	Oxidoreductase	Oxidoreductase	0.999695	0.998854	0.231023	0.2789	0.99969	0.999531	0.998303	0.999521	0.99923	0.996602	0.998399	0.999913	0.999155	0.998232	1	0.999826	0.999756	0.998081	0.997865	0.999288	0.999396	0.999054	0.531838	0.231289	0.999978	0.775596	0.998564	0.718198	1	0.999415	1	0.999576	1	0.999826
Nontoxin	Oxidoreductase-HTATIP2	Oxidoreductase-HTATIP2	0.938813	0.998854	0.954256	0.976249	0.99969	0.999531	0.998303	0.999521	0.99923	0.996602	0.998399	0.999913	0.999155	0.998232	1	0.999826	0.999756	0.998081	0.997865	0.999288	0.999396	0.999054	0.999779	0.999772	0.999978	0.999768	0.998564	0.959316	1	0.999415	1	0.999576	1	0.999826
Nontoxin	OxysterolBinding2	OxysterolBinding2	0.999695	0.998854	0.707768	0.627646	0.99969	0.999531	0.998303	0.999521	0.99923	0.996602	NA	0.999913	0.999155	0.998232	1	0.999826	0.999756	0.998081	0.997865	0.999288	0.999396	0.999054	0.999779	0.80417	0.999978	0.999768	0.998564	0.97274	1	0.999415	1	0.999576	1	0.999826
Nontoxin	P2X-4	P2X-4	0.999695	0.998854	0.994302	0.997104	0.99969	0.859403	0.998303	0.999521	0.99923	0.996602	0.939335	0.859746	0.999155	0.929221	1	0.999826	0.999756	0.998081	0.997865	0.999288	0.999396	0.999054	0.999779	0.999772	0.999978	0.999768	0.998564	0.998348	1	0.999415	1	0.999576	1	0.999826
Nontoxin	P4H-a1	P4H-a1	0.999695	0.998854	0.820877	0.898611	0.99969	0.999531	0.998303	0.999521	0.99923	0.996602	0.998399	0.999913	0.999155	0.998232	1	0.999826	0.999756	0.998081	0.997865	0.999288	0.999396	0.999054	0.999779	0.999772	0.999978	0.999768	0.998564	0.998348	1	0.999415	1	0.999576	1	0.999826
Nontoxin	P97VCP	P97VCP	0.999695	0.998854	0.688133	0.807314	0.99969	0.999531	0.998303	0.999521	0.99923	0.996602	0.998399	0.999913	0.999155	0.999049	1	0.999826	0.999756	0.998081	0.997865	0.999288	0.999396	0.999054	0.999779	0.999772	0.999978	0.999768	0.998564	0.959316	1	0.999415	1	0.999576	1	0.999826
Nontoxin	PAC2	PAC2	0.999695	0.998854	0.970573	0.976249	0.99969	0.999531	0.998303	0.999521	0.99923	0.996602	NA	0.999913	0.999155	0.998232	1	0.999826	0.999756	0.998081	0.997865	0.999288	0.999396	0.999054	0.999779	0.999772	0.999978	0.999768	0.998564	0.998802	1	0.999415	1	0.999576	1	0.999826
Nontoxin	Pallidin	Pallidin	0.999695	0.998854	0.954256	0.975855	0.99969	0.803312	0.998303	0.907553	0.99923	0.842074	NA	0.557293	0.999155	0.998232	1	0.780051	0.999756	0.998081	0.997865	0.999288	0.999396	0.999054	0.999779	0.686326	0.999978	0.584486	0.998564	0.474703	1	0.755746	1	0.999576	1	0.845881
Nontoxin	palmdelphin	palmdelphin	0.999695	0.998854	0.971287	0.981502	0.99969	0.999531	0.998303	0.999521	0.99923	0.996602	NA	0.999913	0.999155	0.998232	1	0.999826	0.999756	0.998081	0.997865	0.999288	0.999396	0.999054	0.999779	0.999772	0.999978	0.999768	0.998564	0.998348	1	0.999415	1	0.999576	1	0.999826
Nontoxin	Pancreatic	Pancreatic	0.999695	0.998854	0.808649	0.89329	0.99969	0.999531	0.998303	0.999521	0.99923	0.996602	0.998399	0.999913	0.999155	0.998232	1	0.999826	0.999756	0.998081	0.997865	0.999288	0.999396	0.999054	0.999779	0.931671	0.999978	0.970437	0.998564	0.745313	1	0.999415	1	0.999576	1	0.999826
Nontoxin	paraspeck1	paraspeck1	0.999695	0.998854	0.683354	0.604545	0.99969	0.999531	0.998303	0.999521	0.99923	0.996602	NA	0.999913	0.999155	0.998232	1	0.999826	0.999756	0.998081	0.997865	0.999288	0.999396	0.999054	0.999779	0.999772	0.999978	0.759419	0.998564	0.998348	1	0.999415	1	0.999576	1	0.999826
Nontoxin	PARN	PARN	0.999695	0.998854	0.852073	0.887731	0.99969	0.999531	0.998303	0.999521	0.99923	0.996602	NA	0.999913	0.999155	0.99821	1	0.999826	0.999756	0.998081	0.997865	0.999288	0.999396	0.999054	0.999779	0.999772	0.999978	0.999768	0.998564	0.916586	1	0.999415	1	0.999576	1	0.999826
Nontoxin	Parvalbumin	Parvalbumin	0.999695	0.998854	0.862973	0.887026	0.166464	0.467844	0.998303	0.15878	0.96476	0.890196	0.000515465	0.0189696	0.999155	0.998232	0.0434356	0.139358	NA	0.607576	NA	0.999288	NA	0.75537	0.462051	0.80417	0.999978	0.301686	0.863874	0.729715	0.0067058	0.134998	1	0.999576	0.0674079	0.377914
Nontoxin	PCTP	PCTP	0.505663	0.648727	0.867517	0.92167	0.99969	0.999531	0.998303	0.999521	0.99923	0.996602	0.998399	0.999913	0.999155	0.998232	1	0.999826	0.999756	0.998081	0.997865	0.999288	0.807336	0.754471	0.999779	0.999772	0.999978	0.721396	0.998564	0.998348	1	0.999415	1	0.999576	1	0.999826
Nontoxin	PDE4-1	PDE4-1	0.944383	0.998854	0.708926	0.720964	0.99969	0.999531	0.998303	0.999521	0.99923	0.996602	NA	0.999913	0.999155	0.998232	1	0.999826	0.999756	0.998081	0.997865	0.999288	0.999396	0.999054	0.999779	0.999772	0.999978	0.700356	0.998564	0.998348	1	0.999415	1	0.999576	1	0.999826
Nontoxin	PDE6	PDE6	0.999695	0.998854	0.845281	0.897472	0.99969	0.999531	0.998303	0.999521	0.99923	0.996602	0.998399	0.999913	0.999155	0.998232	1	0.999826	0.999756	0.998081	0.997865	0.999288	0.999396	0.999054	0.999779	0.999772	0.999978	0.999768	0.998564	0.957783	1	0.999415	1	0.999576	1	0.999826
Nontoxin	PDHFinger-5A	PDHFinger-5A	0.999695	0.998883	0.845281	0.878867	0.99969	0.999531	0.998303	0.999521	0.99923	0.996602	NA	0.999913	0.999155	0.998232	1	0.999826	0.999756	0.998081	0.997865	0.999288	0.999396	0.999054	0.999779	0.999772	0.999978	0.999768	0.998564	0.932805	1	0.999415	1	0.999576	1	0.999826
Nontoxin	PDI	PDI	0.999695	0.998854	0.871629	0.92167	0.99969	0.999531	0.998303	0.999521	0.99923	0.996602	0.998399	0.999913	0.999155	0.998232	1	0.999826	0.999756	0.998081	0.997865	0.999288	0.999396	0.999054	0.999779	0.999772	0.999978	0.999768	0.998564	0.998348	1	0.999415	1	0.999576	1	0.999826
Nontoxin	PDI-A3	PDI-A3	0.999695	0.998854	0.943261	0.965024	0.99969	0.999531	0.998303	0.999521	0.99923	0.996602	0.998399	0.999913	0.999155	0.998232	1	0.999826	0.999756	0.998081	0.997865	0.999288	0.999396	0.999054	0.999779	0.999772	0.999978	0.999768	0.998564	0.998348	1	0.999415	1	0.999576	1	0.999826
Nontoxin	PDI-A4	PDI-A4	0.999695	0.998854	0.0112773	0.108701	0.99969	0.647088	0.998303	0.787379	0.329456	0.642729	0.998399	0.999913	0.999155	0.998232	1	0.999826	0.999756	0.998081	0.997865	0.999288	0.999396	0.999054	0.284543	0.0288207	0.228579	0.0488529	0.00297007	0.0267958	1	0.987287	1	0.938653	1	0.999826
Nontoxin	PDI-A5	PDI-A5	0.999695	0.998854	0.99421	0.997104	0.99969	0.999531	0.998303	0.999521	0.99923	0.996602	0.998399	0.999913	0.999155	0.998232	1	0.999826	0.999756	0.998081	0.997865	0.999288	0.999396	0.999054	0.999779	0.999772	0.999978	0.999768	0.998564	0.998348	1	0.999415	1	0.999576	1	0.999826
Nontoxin	PDI-A6	PDI-A6	0.999695	0.998854	0.865864	0.92167	0.99969	0.999531	0.998303	0.999521	0.99923	0.996602	0.998399	0.999913	0.999155	0.998232	1	0.999826	0.999756	0.998081	0.997865	0.999288	0.999396	0.999054	0.999779	0.948869	0.999978	0.98598	0.998564	0.791497	1	0.999415	1	0.999576	1	0.999826
Nontoxin	PDI-TMX3	PDI-TMX3	0.999695	0.998854	0.805265	0.740868	0.99969	0.999531	0.998303	0.999521	0.99923	0.996602	NA	0.999913	0.999155	0.998232	1	0.999826	0.999756	0.998081	0.997865	0.999288	0.999396	0.999054	0.999779	0.999772	0.999978	0.970437	0.998564	0.998348	1	0.999415	1	0.999576	1	0.999826
Nontoxin	PDZ11	PDZ11	0.999695	0.998854	0.954256	0.95072	0.99969	0.999531	0.998303	0.999521	0.99923	0.996602	NA	0.999913	0.999155	0.998232	1	0.999826	0.999756	0.998081	0.997865	0.999288	0.999396	0.999054	0.999779	0.999772	0.999978	0.999768	0.998564	0.998348	1	0.999415	1	0.999576	1	0.999826
Nontoxin	PDZK1-1	PDZK1-1	0.999695	0.998854	0.924099	0.95072	0.99969	0.999531	0.998303	0.999521	0.99923	0.996602	0.354235	0.972172	0.999155	0.998232	1	0.999826	0.143711	0.29186	0.803439	0.891521	0.999396	0.353307	0.999779	0.987495	0.999978	0.999768	0.998564	0.99611	0.93884	0.858133	1	0.999576	1	0.999826
Nontoxin	Pelota	Pelota	0.938813	0.998854	0.56651	0.579919	0.99969	0.999531	0.998303	0.999521	0.99923	0.996602	NA	0.999913	0.999155	0.930012	1	0.999826	0.999756	0.998081	0.997865	0.999288	0.999396	0.999054	0.578282	0.0982117	0.999978	0.41464	0.998564	0.998348	1	0.34421	1	0.252234	1	0.938345
Nontoxin	PEN-2	PEN-2	0.999695	0.998854	0.954256	0.975674	0.99969	0.999531	0.998303	0.999521	0.99923	0.996602	0.998399	0.999913	0.999155	0.998232	1	0.999826	0.999756	0.998081	0.997865	0.999288	0.999396	0.999054	0.999779	0.999772	0.999978	0.999768	0.998564	0.998348	1	0.999415	1	0.999576	1	0.999826
Nontoxin	PepMethSulfRed	PepMethSulfRed	0.999695	0.998854	0.906544	0.936384	0.99969	0.999531	0.998303	0.999521	0.99923	0.996602	NA	0.999913	0.999155	0.998232	1	0.999826	0.999756	0.979234	0.997865	0.999288	0.999396	0.999054	0.999779	0.999772	0.999978	0.978001	0.998564	0.998348	1	0.999415	1	0.999576	1	0.999826
Nontoxin	PepproCisIso2	PepproCisIso2	0.999695	0.998854	0.851008	0.878867	0.99969	0.999531	0.998303	0.999521	0.99923	0.996602	NA	0.999913	0.999155	0.998232	1	0.999826	0.999756	0.998081	0.997865	0.999288	0.999396	0.999054	0.999779	0.997237	0.999978	0.999768	0.998564	0.933648	1	0.999415	1	0.999576	1	0.999826
Nontoxin	PeptidaseD	PeptidaseD	0.999695	0.998854	0.638175	0.646056	0.99969	0.999531	0.998303	0.999521	0.99923	0.996602	NA	0.999913	0.999155	0.998232	1	0.999826	0.999756	0.998081	0.997865	0.999288	0.999396	0.999054	0.999779	0.923442	0.999978	0.999768	0.998564	0.947038	1	0.999415	1	0.999576	1	0.999826
Nontoxin	PeptideChainRelease1	PeptideChainRelease1	0.999695	0.998854	0.99421	0.992298	0.99969	0.999531	0.998303	0.999521	0.99923	0.996602	0.998399	0.999913	0.999155	0.998232	1	0.999826	0.999756	0.998081	0.999084	0.999288	0.999396	0.999054	0.999779	0.999772	0.999978	0.999768	0.998564	0.977794	1	0.999415	1	0.999576	1	0.999826
Nontoxin	Peptidyl-tRNAHydrolase2	Peptidyl-tRNAHydrolase2	0.999695	0.998854	0.681049	0.71421	0.99969	0.999531	0.998303	0.999521	0.99923	0.996602	0.998399	0.999913	0.999155	0.998232	1	0.999826	0.999756	0.998081	0.997865	0.999288	0.999396	0.999054	0.999779	0.999772	0.999978	0.999768	0.998564	0.897857	1	0.999415	1	0.999576	1	0.999826
Nontoxin	PeptidylProlylIsomerase-FKBP14	PeptidylProlylIsomerase-FKBP14	0.999695	0.998854	0.0214156	0.0939288	0.99969	0.999531	0.998303	0.999521	0.99923	0.996602	0.998399	0.999913	0.999155	0.998232	1	0.999826	0.999756	0.998081	0.997865	0.999288	0.999396	0.999054	0.348982	0.100048	0.999978	0.296354	0.613693	0.254421	1	0.999415	1	0.999576	1	0.999826
Nontoxin	PerCoARed	PerCoARed	0.999695	0.998854	0.833166	0.887026	0.99969	0.999531	0.998303	0.999521	0.99923	0.996602	0.998399	0.999913	0.999155	0.998232	1	0.999826	0.999756	0.998081	0.997865	0.999288	0.999396	0.999054	0.999779	0.999772	0.999978	0.999768	0.998564	0.998348	1	0.999415	1	0.999576	1	0.999826
Nontoxin	PeriodicTrp1	PeriodicTrp1	0.999695	0.998854	0.702558	0.738117	0.99969	0.999531	0.998303	0.999521	0.99923	0.996602	NA	0.999913	0.999155	0.998232	1	0.999826	0.999756	0.998081	0.997865	0.999288	0.999396	0.999054	0.999779	0.999772	0.999978	0.996645	0.998564	0.988193	1	0.999415	1	0.999576	1	0.999826
Nontoxin	PeroxideReductase	PeroxideReductase	0.999695	0.998854	0.994302	0.99683	0.99969	0.999531	0.998303	0.999521	0.99923	0.996602	0.998399	0.999913	0.999155	0.998232	1	0.999826	0.999756	0.998081	0.997865	0.999288	0.999396	0.999054	0.999779	0.999772	0.999978	0.999768	0.998564	0.933648	1	0.999415	1	0.999576	1	0.999826
Nontoxin	Peroxiredoxin-2	Peroxiredoxin-2	0.999695	0.998854	0.868357	0.918844	0.99969	0.899387	0.998303	0.999521	0.99923	0.996602	NA	0.585701	0.999155	0.930012	1	0.999826	0.999756	0.998081	0.997865	0.999288	0.999396	0.999054	0.999779	0.559042	0.999978	0.999768	0.998564	0.998348	1	0.605408	1	0.999576	1	0.999826
Nontoxin	Peroxiredoxin1	Peroxiredoxin1	0.999695	0.998854	0.994302	0.99884	0.99969	0.999531	0.998303	0.999521	0.99923	0.996602	0.998399	0.999913	0.999155	0.998232	1	0.999826	0.999756	0.998081	0.997865	0.999288	0.999396	0.999054	0.999779	0.999772	0.999978	0.999768	0.998564	0.998348	1	0.999415	1	0.999576	1	0.999826
Nontoxin	Peroxiredoxin4	Peroxiredoxin4	0.999695	0.998854	0.851008	0.918844	0.99969	0.999531	0.998303	0.999521	0.99923	0.996602	0.998399	0.999913	0.999155	0.998232	1	0.999826	0.999756	0.998081	0.997865	0.999288	0.999396	0.999054	0.999779	0.999772	0.999978	0.999768	0.998564	0.998348	1	0.999415	1	0.999576	1	0.999826
Nontoxin	peroxiredoxin5	peroxiredoxin5	0.999695	0.998854	0.994461	0.99995	0.99969	0.999531	0.998303	0.999521	0.99923	0.996602	0.998399	0.999913	0.999155	0.998232	1	0.999826	0.999756	0.998081	0.997865	0.999288	0.999396	0.999054	0.999779	0.999772	0.999978	0.999768	0.998564	0.998348	1	0.999415	1	0.999576	1	0.999826
Nontoxin	Peroxiredoxin6	Peroxiredoxin6	0.999695	0.998854	0.879743	0.92444	0.99969	0.999531	0.998303	0.999521	0.99923	0.996602	0.998399	0.999913	0.999155	0.998232	1	0.999826	0.999756	0.998081	0.997865	0.999288	0.999396	0.999054	0.999779	0.999772	0.999978	0.999768	0.998564	0.998348	1	0.999415	1	0.999576	1	0.999826
Nontoxin	Peroxisomal2	Peroxisomal2	0.999695	0.998854	0.670089	0.595417	0.99969	0.999531	0.998303	0.999521	0.99923	0.996602	NA	0.999913	0.999155	0.998232	1	0.999826	0.999756	0.998081	0.997865	0.999288	0.999396	0.75537	0.999779	0.999772	0.999978	0.710911	0.998564	0.998348	1	0.999415	1	0.999576	1	0.999826
Nontoxin	PeroxisomalBiogen3	PeroxisomalBiogen3	0.999695	0.998854	0.993758	0.993487	0.99969	0.999531	0.998303	0.999521	0.99923	0.996602	0.998399	0.999913	0.999155	0.998232	1	0.999826	0.999756	0.998081	0.997865	0.999288	0.999396	0.999054	0.999779	0.999772	0.999978	0.999768	0.998564	0.998348	1	0.999415	1	0.999576	1	0.999826
Nontoxin	PeroxisomalIsom	PeroxisomalIsom	0.999695	0.998854	0.134549	0.272998	0.99969	0.999531	0.998303	0.999521	0.99923	0.996602	0.998399	0.999913	0.999155	0.998232	1	0.999826	0.999756	0.998081	0.997865	0.999288	0.999396	0.999054	0.999779	0.635312	0.999978	0.42355	0.998564	0.456011	1	0.999415	1	0.999576	1	0.999826
Nontoxin	PeroxisomalMP11B	PeroxisomalMP11B	0.999695	0.998854	0.62192	0.593628	0.99969	0.999531	0.998303	0.999521	0.99923	0.996602	NA	0.999913	0.999155	0.998232	1	0.999826	0.999756	0.998081	0.997865	0.999288	0.999396	0.999054	0.999779	0.887059	0.999978	0.917265	0.998564	0.779359	1	0.999415	1	0.999576	1	0.999826
Nontoxin	PEST	PEST	0.816913	0.998854	0.911431	0.93366	0.99969	0.999531	0.998303	0.999521	0.99923	0.996602	0.998399	0.999913	0.999155	0.913288	1	0.999826	0.999756	0.998081	0.997865	0.999288	0.999396	0.999054	0.999779	0.895256	0.999978	0.970437	0.998564	0.763992	1	0.999415	1	0.999576	1	0.999826
Nontoxin	PEthBind1	PEthBind1	0.999695	0.998854	0.865864	0.922259	0.99969	0.999531	0.998303	0.999521	0.99923	0.996602	0.998399	0.999913	0.999155	0.998232	1	0.999826	0.999756	0.998081	0.997865	0.999288	0.999396	0.999054	0.999779	0.999772	0.999978	0.999768	0.998564	0.989367	1	0.999415	1	0.999576	1	0.999826
Nontoxin	PGMutase1	PGMutase1	0.999695	0.998854	0.810127	0.867583	0.99969	0.999531	0.998303	0.999521	0.99923	0.996602	0.998399	0.999913	0.999155	0.998232	1	0.999826	0.999756	0.998081	0.997865	0.999288	0.999396	0.999054	0.999779	0.999772	0.999978	0.999768	0.998564	0.888271	1	0.999415	1	0.999576	1	0.999826
Nontoxin	Phenylalanyl-tRNASyn-a	Phenylalanyl-tRNASyn-a	0.999695	0.998854	0.924099	0.933985	0.99969	0.999531	0.998303	0.999521	0.99923	0.996602	NA	0.999913	0.999155	0.998232	1	0.999826	0.999756	0.998081	0.997865	0.999288	0.999396	0.999054	0.999779	0.999772	0.999978	0.999768	0.998564	0.998348	1	0.999415	1	0.999576	1	0.999826
Nontoxin	Phenylalanyl-tRNASyn-b	Phenylalanyl-tRNASyn-b	0.999695	0.998854	0.954256	0.955399	0.99969	0.999531	0.998303	0.999521	0.99923	0.996602	NA	0.999913	0.999155	0.998232	1	0.999826	0.999756	0.998081	0.997865	0.999288	0.999396	0.999054	0.999779	0.999772	0.999978	0.999768	0.998564	0.998348	1	0.999415	1	0.999576	1	0.999826
Nontoxin	Phos2B	Phos2B	0.999695	0.998854	0.940988	0.955399	0.99969	0.999531	0.998303	0.999521	0.99923	0.996602	NA	0.999913	0.999155	0.998232	1	0.999826	0.999756	0.998081	0.997865	0.999288	0.999396	0.999054	0.999779	0.999772	0.999978	0.999768	0.998564	0.998348	1	0.999415	1	0.999576	1	0.999826
Nontoxin	Phosducin	Phosducin	0.999695	0.998854	0.939307	0.95072	0.99969	0.999531	0.998303	0.999521	0.99923	0.996602	NA	0.999913	0.999155	0.998232	1	0.999826	0.999756	0.998081	0.997865	0.999288	0.999396	0.999054	0.999779	0.999772	0.999978	0.999768	0.998564	0.939634	1	0.999415	1	0.999576	1	0.999826
Nontoxin	Phosducin3	Phosducin3	0.999695	0.998854	0.998662	0.997104	0.99969	0.999531	0.998303	0.999521	0.99923	0.996602	0.998399	0.999913	0.999155	0.998232	1	0.999826	0.999756	0.998081	0.997885	0.999559	0.999396	0.999054	0.999779	0.999772	0.999978	0.999768	0.998564	0.998802	1	0.999415	1	0.999576	1	0.999826
Nontoxin	PhosGlycBioF	PhosGlycBioF	0.706268	0.917676	0.728472	0.805142	0.99969	0.658377	0.998303	0.999521	0.99923	0.912722	NA	0.733603	0.896684	0.6659	1	0.999826	0.999756	0.998081	0.997865	0.999288	0.999396	0.999054	0.999779	0.457151	0.999978	0.589142	0.998564	0.391183	1	0.999415	1	0.938653	1	0.999826
Nontoxin	PhosphateCarrier	PhosphateCarrier	0.999695	0.998854	0.994461	0.997104	0.99969	0.999531	0.998303	0.999521	0.99923	0.996602	0.998399	0.999913	0.999155	0.998232	1	0.999826	0.999756	0.998081	0.997865	0.999288	0.999396	0.999054	0.999779	0.999772	0.999978	0.999768	0.998564	0.998348	1	0.999415	1	0.999899	1	0.999826
Nontoxin	PhosphateCarrier	PhosphateCarrier	0.999695	0.998854	0.954256	0.933985	0.0611162	0.00791779	0.998303	0.999521	0.99923	0.996602	NA	9.31986e-06	0.00416214	0.0755433	1	0.999826	0.999756	0.469376	0.997865	0.999288	0.999396	0.56597	0.428476	0.190923	0.999978	0.999768	0.998564	0.939634	0.0118716	0.0164162	0.190238	0.550776	1	0.999826
Nontoxin	PhosphatidateCytidylyltransferase-1	PhosphatidateCytidylyltransferase-1	0.999695	0.998854	0.463068	0.474084	0.99969	0.999531	0.998303	0.999521	0.99923	0.996602	NA	0.999913	0.999155	0.998232	1	0.999826	0.999756	0.998081	0.997865	0.999288	0.999396	0.999054	0.999779	0.959149	0.999978	0.827633	0.998564	0.873915	1	0.999415	1	0.999576	1	0.999826
Nontoxin	PhosphoacetylglucosamineMutase	PhosphoacetylglucosamineMutase	0.999695	0.998854	0.985435	0.982412	0.99969	0.999531	0.998303	0.999521	0.99923	0.996602	NA	0.999913	0.999155	0.999049	1	0.999826	0.999756	0.998081	0.997865	0.999288	0.999396	0.999054	0.999779	0.999772	0.999978	0.999768	0.998564	0.998348	1	0.999415	1	0.999576	1	0.999826
Nontoxin	Phosphoglucomutase1	Phosphoglucomutase1	0.999695	0.998854	0.867517	0.903544	0.99969	0.999531	0.998303	0.999521	0.99923	0.996602	NA	0.999913	0.999155	0.998232	1	0.999826	0.999756	0.998081	0.997865	0.999288	0.999396	0.999054	0.999779	0.999772	0.999978	0.999768	0.998564	0.957819	1	0.999415	1	0.999576	1	0.999826
Nontoxin	PhosphoglycerateKin1	PhosphoglycerateKin1	0.999695	0.998854	0.998662	0.99884	0.99969	0.999531	0.998303	0.999521	0.99923	0.996602	0.998399	0.999913	0.999155	0.998232	1	0.999826	0.999756	0.998081	0.999084	0.999288	0.999396	0.999054	0.999779	0.999772	0.999978	0.999768	0.998564	0.998802	1	0.999415	1	0.999576	1	0.999826
Nontoxin	PhosphoglycerateMutase2	PhosphoglycerateMutase2	0.999695	0.998854	0.865864	0.837405	0.00100268	0.0346273	0.998303	0.863548	0.692984	0.912722	0.000108386	0.0141421	0.920296	0.998232	0.36965	0.882417	NA	0.998081	NA	0.999288	NA	0.999054	0.503957	0.74269	0.999978	0.92855	0.998564	0.888271	0.236919	0.57486	1	0.999576	1	0.999826
Nontoxin	PhosphohistidineP	PhosphohistidineP	0.999695	0.998854	0.845281	0.909058	0.99969	0.999531	0.998303	0.999521	0.99923	0.996602	0.998399	0.999913	0.999155	0.998232	1	0.999826	0.999756	0.998081	0.997865	0.999288	0.999396	0.999054	0.999779	0.999772	0.999978	0.999768	0.998564	0.998348	1	0.999415	1	0.999576	1	0.999826
Nontoxin	PhosphohistPP	PhosphohistPP	0.999695	0.998854	0.134549	0.168101	0.99969	0.999531	0.998303	0.999521	0.99923	0.996602	NA	0.999913	0.999155	0.998232	1	0.999826	0.999756	0.998081	0.997865	0.999288	0.999396	0.999054	0.00088572	2.5472e-05	0.999978	0.280272	0.555819	0.336743	0.177452	0.0606035	1	0.982066	1	0.999826
Nontoxin	Phosphomannomutase2	Phosphomannomutase2	0.999695	0.998854	0.300635	0.407464	0.99969	0.999531	0.998303	0.999521	0.99923	0.996602	0.998399	0.999913	0.999155	0.998232	1	0.999826	0.999756	0.998081	0.997865	0.999288	0.999396	0.999054	0.999779	0.844307	0.999978	0.600333	0.998564	0.682894	1	0.999415	1	0.999576	1	0.999826
Nontoxin	PhosphomevalonateKinase1	PhosphomevalonateKinase1	0.999695	0.998854	0.790873	0.827981	0.99969	0.999531	0.998303	0.999521	0.99923	0.996602	NA	0.999913	0.999155	0.998232	1	0.999826	0.999756	0.998081	0.997865	0.999288	0.999396	0.999054	0.999779	0.838789	0.999978	0.970437	0.998564	0.718664	1	0.999415	1	0.999576	1	0.999826
Nontoxin	PhosphoserinePhosphatase	PhosphoserinePhosphatase	0.999695	0.998854	0.771452	0.832467	0.99969	0.999531	0.998303	0.999521	0.99923	0.996602	0.998399	0.999913	0.999155	0.998232	1	0.999826	0.999756	0.998081	0.997865	0.999288	0.999396	0.999054	0.999779	0.999772	0.999978	0.999768	0.998564	0.998348	1	0.999415	1	0.999576	1	0.999826
Nontoxin	PhytanoylCoAdioxygenase1-1	PhytanoylCoAdioxygenase1-1	0.999695	0.998854	0.994461	0.99884	0.99969	0.999531	0.998303	0.999521	0.99923	0.996602	NA	0.999913	0.999155	0.998232	1	0.999826	0.999756	0.312188	0.997865	0.817304	0.999396	0.465282	0.999779	0.959149	0.999978	0.999768	0.998564	0.998348	0.546956	0.893248	1	0.999576	1	0.999826
Nontoxin	PIH1-1-1	PIH1-1-1	0.999695	0.998854	0.515791	0.452165	0.99969	0.999531	0.998303	0.999521	0.99923	0.996602	NA	0.999913	0.999155	0.998232	1	0.999826	0.999756	0.998081	0.997865	0.999288	0.999396	0.999054	0.938182	0.466049	0.999978	0.999768	0.998564	0.897857	1	0.999415	1	0.999576	1	0.999826
Nontoxin	PINAGT-Y	PINAGT-Y	0.999695	0.998854	0.317096	0.459021	0.99969	0.999531	0.998303	0.999521	0.99923	0.996602	NA	0.999913	0.999155	0.998232	1	0.999826	0.999756	0.998081	0.997865	0.999288	0.999396	0.999054	0.999779	0.889102	0.999978	0.767562	0.998564	0.959316	1	0.999415	1	0.999576	1	0.999826
Nontoxin	PIRP	PIRP	0.999695	0.998854	0.954256	0.95072	0.99969	0.595385	0.998303	0.999521	0.99923	0.842074	0.998399	0.978186	0.999155	0.998232	1	0.999826	0.999756	0.998081	0.997865	0.999288	0.999396	0.999054	0.999779	0.751785	0.999978	0.782492	0.998564	0.53449	1	0.999415	1	0.912438	1	0.999826
Nontoxin	PITH	PITH	0.999695	0.998854	0.846657	0.904998	0.99969	0.999531	0.998303	0.999521	0.99923	0.996602	0.998399	0.999913	0.999155	0.998232	1	0.999826	0.999756	0.998081	0.997865	0.999288	0.999396	0.999054	0.999779	0.999772	0.999978	0.999768	0.998564	0.998348	1	0.999415	1	0.999576	1	0.999826
Nontoxin	PKHD	PKHD	0.999695	0.998854	0.240924	0.381516	0.99969	0.999531	0.718453	0.999521	0.99923	0.996602	0.961273	0.999913	0.999155	0.998789	1	0.999826	0.921309	0.950698	0.997865	0.999288	0.930958	0.999054	0.999779	0.962591	0.546259	0.284057	0.998564	0.988193	1	0.999415	1	0.999576	1	0.999826
Nontoxin	PlasmaFucosidase	PlasmaFucosidase	0.999695	0.998854	0.994461	0.997104	0.99969	0.999531	0.998303	0.999521	0.99923	0.996602	NA	0.999913	0.999155	0.998232	1	0.999826	0.999756	0.998081	0.997865	0.999288	0.999396	0.999054	0.999779	0.999772	0.999978	0.999768	0.998564	0.981429	1	0.999415	1	0.999576	1	0.999826
Nontoxin	Plastin3	Plastin3	0.999695	0.998854	0.959876	0.976249	0.99969	0.999531	0.998303	0.999521	0.99923	0.996602	NA	0.714665	0.999155	0.998232	1	0.999826	0.999756	0.448924	0.997865	0.999288	0.999396	0.704057	0.999779	0.999772	0.999978	0.94861	0.998564	0.998348	1	0.382792	1	0.999576	1	0.999826
Nontoxin	PlateletAct-2	PlateletAct-2	0.999695	0.998854	0.995669	0.997104	0.99969	0.999531	0.998303	0.999521	0.99923	0.996602	NA	0.999913	0.999155	0.998232	1	0.999826	0.999756	0.998081	0.997865	0.999288	0.999396	0.999054	0.999779	0.999772	0.999978	0.999768	0.998564	0.979461	1	0.999415	1	0.999576	1	0.999826
Nontoxin	PLD	PLD	0.999695	0.998854	0.943152	0.95072	0.99969	0.999531	0.998303	0.999521	0.99923	0.996602	NA	0.999913	0.999155	0.998232	1	0.999826	0.999756	0.998081	0.997865	0.999288	0.999396	0.999054	0.999779	0.501459	0.999978	0.999768	0.998564	0.998348	1	0.735203	1	0.912438	1	0.999826
Nontoxin	pleckA2	pleckA2	0.999695	0.998854	0.810127	0.738117	0.99969	0.999531	0.998303	0.999521	0.99923	0.996602	0.998399	0.999913	0.999155	0.998232	1	0.999826	0.999756	0.998081	0.997885	0.999288	0.999396	0.999054	0.0346152	0.12846	0.999978	0.999768	0.981603	0.832416	0.172925	0.406315	1	0.999576	1	0.999826
Nontoxin	Pleckstrin-A8	Pleckstrin-A8	0.999695	0.998854	0.134549	0.168101	0.99969	0.952825	0.998303	0.999521	0.99923	0.912722	NA	0.999913	0.999155	0.998232	1	0.999826	0.999756	0.998081	0.997865	0.999288	0.999396	0.999054	0.999779	0.339707	0.999978	0.332568	0.854106	0.35468	1	0.999415	1	0.999576	1	0.999826
Nontoxin	Pleckstrin-B2	Pleckstrin-B2	0.999695	0.998854	0.919317	0.929209	0.99969	0.999531	0.998303	0.999521	0.99923	0.996602	NA	0.999913	0.999155	0.998232	1	0.999826	0.999756	0.998081	0.997885	0.999559	0.999396	0.999054	0.999779	0.999772	0.999978	0.999768	0.998564	0.998348	1	0.999415	1	0.999576	1	0.999826
Nontoxin	PleckstrinJ1	PleckstrinJ1	0.999695	0.998854	0.954256	0.959604	0.99969	0.999531	0.998303	0.999521	0.99923	0.996602	NA	0.999913	0.999155	0.998232	1	0.999826	0.999756	0.998081	0.997865	0.999288	0.999396	0.999054	0.999779	0.999772	0.999978	0.999768	0.998564	0.998348	1	0.999415	1	0.999576	1	0.999826
Nontoxin	PLIOMethyltransferase	PLIOMethyltransferase	0.999695	0.998854	0.853356	0.871159	0.99969	0.999531	0.998303	0.999521	0.99923	0.996602	NA	0.999913	0.999155	0.998232	1	0.999826	0.999756	0.998081	0.997885	0.999288	0.999396	0.999054	0.999779	0.999772	0.999978	0.999768	0.998564	0.90751	1	0.999415	1	0.999576	1	0.999826
Nontoxin	PMP-22	PMP-22	0.922425	0.998854	0.865864	0.91628	0.99969	0.999531	0.998303	0.999521	0.99923	0.996602	0.998399	0.999913	0.999155	0.998232	1	0.999826	0.999756	0.998081	0.620913	0.88595	0.999396	0.945858	0.999779	0.935695	0.999978	0.999768	0.998564	0.998348	1	0.999415	1	0.999576	1	0.999826
Nontoxin	PMP-4	PMP-4	0.999695	0.998854	0.954256	0.965024	0.99969	0.999531	0.998303	0.999521	0.99923	0.996602	NA	0.999913	0.999155	0.998232	1	0.999826	0.999756	0.998081	0.997865	0.999288	0.999396	0.999054	0.999779	0.999772	0.999978	0.999768	0.998564	0.998348	1	0.999415	1	0.999576	1	0.999826
Nontoxin	PMP34	PMP34	0.999695	0.998854	0.865864	0.92444	0.99969	0.999531	0.998303	0.999521	0.99923	0.996602	0.998399	0.999913	0.999155	0.998232	1	0.999826	0.999756	0.998081	0.997865	0.999288	0.999396	0.999054	0.999779	0.999772	0.999978	0.999768	0.998564	0.998348	1	0.999415	1	0.999576	1	0.999826
Nontoxin	PMRPPOP5	PMRPPOP5	0.999695	0.998854	0.558313	0.611037	0.99969	0.999531	0.998303	0.999521	0.99923	0.996602	NA	0.999913	0.999155	0.930012	1	0.999826	0.999756	0.998081	0.997865	0.999288	0.999396	0.999054	0.999779	0.681796	0.999978	0.728819	0.998564	0.474703	1	0.999415	1	0.999576	1	0.999826
Nontoxin	PNDSOR1	PNDSOR1	0.999695	0.998854	0.954256	0.965024	0.99969	0.999531	0.998303	0.999521	0.99923	0.996602	NA	0.999913	0.999155	0.998232	1	0.999826	0.999756	0.998081	0.997865	0.999288	0.999396	0.999054	0.999779	0.999772	0.999978	0.999768	0.998564	0.926157	1	0.999415	1	0.999576	1	0.999826
Nontoxin	poly-rC-2	poly-rC-2	0.999695	0.998854	0.954256	0.976249	0.99969	0.999531	0.998303	0.999521	0.99923	0.996602	0.998399	0.999913	0.999155	0.998232	1	0.999826	0.999756	0.998081	0.997865	0.999288	0.999396	0.999054	0.999779	0.999772	0.999978	0.999768	0.998564	0.998348	1	0.999415	1	0.999576	1	0.999826
Nontoxin	PolyABinding1	PolyABinding1	0.999695	0.998854	0.862973	0.91625	0.99969	0.999531	0.998303	0.999521	0.99923	0.996602	0.998399	0.999913	0.999155	0.998232	1	0.999826	0.999756	0.998081	0.997865	0.999288	0.999396	0.999054	0.999779	0.999772	0.999978	0.999768	0.998564	0.95764	1	0.999415	1	0.999576	1	0.999826
Nontoxin	PolyABinding2B	PolyABinding2B	0.999695	0.998854	0.432526	0.529827	0.99969	0.999531	0.998303	0.999521	0.99923	0.996602	0.998399	0.999913	0.999155	0.998232	1	0.999826	0.999756	0.998081	0.997865	0.999288	0.999396	0.999054	0.200285	0.0532917	0.999978	0.999768	0.998564	0.831382	0.780256	0.41535	1	0.999576	1	0.999826
Nontoxin	PolyABindingInt2	PolyABindingInt2	0.999695	0.998854	0.652684	0.627646	0.99969	0.989476	0.998303	0.999521	0.99923	0.996602	NA	0.999913	0.999155	0.998232	1	0.999826	0.999756	0.998081	0.997885	0.999288	0.999396	0.999054	0.999779	0.80417	0.999978	0.999768	0.998564	0.897857	1	0.999415	1	0.999576	1	0.999826
Nontoxin	PolyAPol-a	PolyAPol-a	0.999695	0.998854	0.884802	0.909881	0.99969	0.999531	0.998303	0.999521	0.99923	0.996602	NA	0.999913	0.999155	0.998232	1	0.999826	0.999756	0.998081	0.997865	0.999288	0.999396	0.999054	0.999779	0.999772	0.999978	0.999768	0.998564	0.998348	1	0.999415	1	0.999576	1	0.999826
Nontoxin	PolyglutamineBinding1	PolyglutamineBinding1	0.999695	0.998854	0.209909	0.130596	0.99969	0.999531	0.998303	0.999521	0.99923	0.958179	NA	0.999913	0.999155	0.998232	1	0.999826	0.999756	0.998081	0.997865	0.999288	0.999396	0.999054	0.999779	0.247364	0.999978	0.280272	0.626347	0.358593	1	0.999415	1	0.999576	1	0.999826
Nontoxin	PolypyrimidineBinding1	PolypyrimidineBinding1	0.999695	0.998854	0.865864	0.867583	0.99969	0.999531	0.998303	0.999521	0.99923	0.996602	NA	0.999913	0.999155	0.998232	1	0.999826	0.999756	0.998081	0.997865	0.999288	0.999396	0.999054	0.999779	0.999772	0.999978	0.999768	0.998564	0.998348	1	0.999415	1	0.999576	1	0.999826
Nontoxin	PP-1B	PP-1B	0.999695	0.998854	0.97799	0.980171	0.99969	0.999531	0.998303	0.999521	0.99923	0.996602	NA	0.999913	0.999155	0.998232	1	0.999826	0.999756	0.998081	0.997865	0.999288	0.999396	0.999054	0.999779	0.999772	0.999978	0.999768	0.998564	0.998348	1	0.999415	1	0.999576	1	0.999826
Nontoxin	PPAR-g1	PPAR-g1	0.999695	0.998854	0.198682	0.407464	0.99969	0.999531	0.998303	0.999521	0.99923	0.996602	0.998399	0.999913	0.999155	0.998232	1	0.999826	0.999756	0.998081	0.997865	0.999288	0.999396	0.999054	0.938182	0.635136	0.999978	0.933123	0.998564	0.803778	1	0.999415	1	0.999576	1	0.999826
Nontoxin	PPCTI-A	PPCTI-A	0.999695	0.998854	0.94	0.965024	0.99969	0.999531	0.998303	0.999521	0.99923	0.996602	0.998399	0.999913	0.999155	0.998232	1	0.999826	0.999756	0.998081	0.997865	0.999288	0.999396	0.999054	0.999779	0.999772	0.999978	0.999768	0.998564	0.998348	1	0.999415	1	0.999576	1	0.999826
Nontoxin	PPCTI-C	PPCTI-C	0.999695	0.998854	0.999025	0.99995	0.99969	0.999531	0.998303	0.999521	0.99923	0.996602	NA	0.999913	0.999155	0.998232	1	0.999826	0.999756	0.998081	0.997865	0.999288	0.999396	0.999054	0.999779	0.999772	0.999978	0.999768	0.998564	0.988193	1	0.999415	1	0.999576	1	0.999826
Nontoxin	PPCTI-FKBP1A	PPCTI-FKBP1A	0.999695	0.998854	0.986254	0.993487	0.99969	0.999531	0.998303	0.999521	0.99923	0.996602	0.998399	0.999913	0.999155	0.998232	1	0.999826	0.999756	0.998081	0.997865	0.999288	0.999396	0.999054	0.999779	0.999772	0.999978	0.999768	0.998564	0.998348	1	0.999415	1	0.999576	1	0.999826
Nontoxin	PPCTI-FKBP1B	PPCTI-FKBP1B	0.999695	0.998854	0.419753	0.492608	0.753863	0.0856087	0.998303	0.602832	0.99923	0.553534	NA	0.457465	0.999155	0.998232	1	0.999826	0.999756	0.998081	0.997865	0.999288	0.999396	0.999054	0.765434	0.324701	0.999978	0.55993	0.8714	0.391183	1	0.999415	1	0.999576	1	0.999826
Nontoxin	PPCTI-FKBP2	PPCTI-FKBP2	0.538744	0.957204	0.521361	0.664542	0.99969	0.999531	0.998303	0.999521	0.99923	0.996602	0.998399	0.999913	0.999155	0.998232	1	0.999826	0.999756	0.998081	0.991414	0.999288	0.941903	0.999054	0.929536	0.737823	0.999978	0.83536	0.998564	0.998348	1	0.999415	1	0.999576	1	0.999826
Nontoxin	PPCTI-FKBP8	PPCTI-FKBP8	0.999695	0.998854	0.954256	0.967114	0.99969	0.999531	0.998303	0.999521	0.99923	0.996602	0.998399	0.999913	0.999155	0.998232	1	0.999826	0.999756	0.998081	0.997865	0.999288	0.999396	0.999054	0.999779	0.999772	0.999978	0.999768	0.998564	0.998348	1	0.999415	1	0.999576	1	0.999826
Nontoxin	PPCTI-FKBP9	PPCTI-FKBP9	0.999695	0.998854	0.36311	0.489241	0.99969	0.999531	0.998303	0.999521	0.99923	0.996602	0.998399	0.999913	0.999155	0.998232	1	0.999826	0.999756	0.998081	0.997865	0.999288	0.999396	0.999054	0.999779	0.887172	0.999978	0.903439	0.998564	0.760884	1	0.999415	1	0.999576	1	0.999826
Nontoxin	PPCTI-H	PPCTI-H	0.969819	0.998854	0.738601	0.820931	0.99969	0.999531	0.998303	0.999521	0.99923	0.996602	0.998399	0.999913	0.999155	0.998232	1	0.999826	0.999756	0.998081	0.997865	0.999288	0.930958	0.999054	0.999779	0.999772	0.999978	0.908152	0.998564	0.998348	1	0.999415	1	0.999576	1	0.999826
Nontoxin	PRA1-3	PRA1-3	0.999695	0.998854	0.954256	0.958307	0.99969	0.999531	0.998303	0.999521	0.99923	0.996602	0.998399	0.999913	0.999155	0.998232	1	0.999826	0.999756	0.998081	0.997865	0.999288	0.999396	0.999054	0.999779	0.999772	0.999978	0.999768	0.998564	0.998802	1	0.999415	1	0.999576	1	0.999826
Nontoxin	pre-mRNAp14	pre-mRNAp14	0.999695	0.998854	0.802149	0.878745	0.99969	0.999531	0.998303	0.999521	0.99923	0.996602	0.998399	0.999913	0.999155	0.998232	1	0.999826	0.999756	0.998081	0.997865	0.999288	0.999396	0.999054	0.999779	0.999772	0.999978	0.999768	0.998564	0.998348	1	0.999415	1	0.999576	1	0.999826
Nontoxin	Prefoldin1	Prefoldin1	0.999695	0.998854	0.702558	0.86561	0.99969	0.999531	0.998303	0.999521	0.99923	0.996602	0.998399	0.999913	0.999155	0.998232	1	0.999826	0.999756	0.998081	0.997865	0.999288	0.999396	0.999054	0.999779	0.999772	0.999978	0.999768	0.998564	0.939634	1	0.999415	1	0.999899	1	0.999826
[truncated: 741 more rows]

## Sheet: Consensus
Class	Toxin_class	Toxin_name	SVL	Sex	Mito: S. Mojave-N. Mojave	Mito: S. Mojave-Sonora	Mito: S. Mojave-Colorado	Mito: N. Mojave-Sonora	Mito: N. Mojave-Colorado	Mito: Sonora-Colorado	C.c. cerastes-C.c. cercobombus	C.c. cerastes-C.c. laterorepens	C.c. cercobombus-C.c. laterorepens	Nontox: S. Mojave-N. Mojave	Nontox: S. Mojave-Sonora	Nontox: S. Mojave-Colorado	Nontox: N. Mojave-Sonora	Nontox: N. Mojave-Colorado	Nontox: Sonora-Colorado
[truncated: 2,039 more rows]
