# Supplementary material for: Comparative venom-gland transcriptomics and venom proteomics of four Sidewinder Rattlesnake (Crotalus cerastes) lineages reveal little differential expression despite individual variation
Source: Sci Rep. 2018 Oct 19;8:15534. doi: 10.1038/s41598-018-33943-5 (PMC6195556; doi:10.1038/s41598-018-33943-5)
Supplement: Supplementary file 2 — Supplementary Table S2 [file 41598_2018_33943_MOESM2_ESM.xlsx]

## Sheet: DGE_Table
Class	Toxin_class	Toxin_name	SVL		Sex		Mito: S. Mojave-N. Mojave		Mito: S. Mojave-Sonora		Mito: S. Mojave-Colorado		Mito: N. Mojave-Sonora		Mito: N. Mojave-Colorado		Mito: Sonora-Colorado		C.c. cerastes-C.c. cercobombus		C.c. cerastes-C.c. laterorepens		C.c. cercobombus-C.c. laterorepens		Nontox: S. Mojave-N. Mojave		Nontox: S. Mojave-Sonora		Nontox: S. Mojave-Colorado		Nontox: N. Mojave-Sonora		Nontox: N. Mojave-Colorado		Nontox: Sonora-Colorado
			DESeq2	edgeR	DESeq2	edgeR	DESeq2	edgeR	DESeq2	edgeR	DESeq2	edgeR	DESeq2	edgeR	DESeq2	edgeR	DESeq2	edgeR	DESeq2	edgeR	DESeq2	edgeR	DESeq2	edgeR	DESeq2	edgeR	DESeq2	edgeR	DESeq2	edgeR	DESeq2	edgeR	DESeq2	edgeR	DESeq2	edgeR
Toxin	3FTx	3FTx	0.999092	0.999891	0.877551	0.857204	0.999508	0.83129	0.999921	0.644053	0.999461	0.913724	1	0.999768	1	0.99587	1	0.999738	0.999929	0.999016	0.99866	0.998563	0.999753	0.998355	0.999216	0.69855	0.999599	0.489855	0.99995	0.482533	1	0.814047	1	0.871154	1	0.998832
Toxin	BPP	BPP	0.999092	0.999891	0.74732	0.577596	0.999508	0.780403	0.999921	0.999918	0.999461	0.997588	1	0.999768	1	0.99587	1	0.999738	0.999929	0.999016	0.99866	0.998563	0.999753	0.998355	1.02286e-07	4.83545e-05	0.999599	0.526439	0.0263988	0.385442	0.000421259	0.00316668	0.728715	0.366112	1	0.998832
Toxin	CRISP	CRISP	0.986404	0.999891	0.784932	0.77623	0.999508	0.337996	0.999921	0.999918	0.999461	0.913724	0.975497	0.45956	0.239112	0.622731	1	0.999738	0.999929	0.999016	0.99866	0.998563	0.999753	0.998355	0.999216	0.46525	0.999599	0.763552	0.99995	0.48928	1	0.999609	1	0.871154	1	0.998832
Toxin	CTL	CTL	0.986404	0.999891	0.877551	0.895706	0.999508	0.99873	0.999921	0.999918	0.999461	0.997588	1	0.999768	1	0.99587	1	0.999738	0.999929	0.999016	0.99866	0.998563	0.999753	0.998355	0.999216	0.999588	0.999599	0.999881	0.99995	0.997745	1	0.999609	1	0.998807	1	0.998832
Toxin	Ficolin	Ficolin	0.999092	0.999891	NA	0.0861149	0.999508	0.580606	0.999921	0.403058	0.999461	0.913724	1	0.999768	1	0.99587	1	0.999738	0.999929	0.999016	0.99866	0.971591	0.999753	0.416326	0.869646	0.229214	0.989984	0.117054	0.87326	0.385442	1	0.999609	1	0.998807	1	0.998832
Toxin	FusedToxin	FusedToxin	0.999092	0.779945	NA	0.0111415	NA	0.460269	NA	0.227095	NA	0.913724	NA	0.999768	NA	0.99587	NA	0.999738	0.999929	0.999016	0.99866	0.380814	0.999753	0.0591757	0.999216	0.104987	0.999599	0.0678382	0.99995	0.385442	1	0.999609	1	0.998807	1	0.998832
Toxin	HYAL	HYAL	0.897136	0.999891	0.970222	0.985321	0.999508	0.851977	0.999921	0.999918	0.999461	0.997588	1	0.895062	1	0.709529	1	0.999738	0.999929	0.999016	0.99866	0.998563	0.999753	0.998355	0.999216	0.922638	0.999599	0.999881	0.99995	0.944867	1	0.999609	1	0.998807	1	0.998832
Toxin	KUN	KUN	0.999092	0.999891	0.662415	0.622866	0.999508	0.99873	0.999921	0.999918	0.999461	0.997588	1	0.999768	1	0.99587	1	0.999738	0.999929	0.999016	0.99866	0.998563	0.999753	0.998355	0.999216	0.999588	0.999599	0.999881	0.99995	0.96901	1	0.999609	1	0.998807	1	0.998832
Toxin	LAAO	LAAO	0.999092	0.999891	0.936469	0.951347	0.999508	0.670183	0.999921	0.672311	0.999461	0.84095	0.638345	0.323725	1	0.99587	0.0383061	0.500868	0.999929	0.999016	0.99866	0.998563	0.999753	0.998355	0.870485	0.496261	0.999599	0.458625	0.33605	0.385442	0.522468	0.342984	1	0.998807	0.0552936	0.671269
Toxin	MYO	MYO	0.00314857	0.00588187	0.331785	0.408819	0.426429	0.374156	0.0159491	0.0210912	0.999461	0.997588	1	0.386697	0.553085	0.622731	0.017878	0.358138	0.999929	0.999016	0.99866	0.727271	0.00196133	0.0780469	0.390974	0.318867	0.0179278	0.0549991	0.99995	0.96901	1	0.374973	0.728715	0.72767	0.0285352	0.518234
Toxin	NGF	NGF	0.999092	0.999891	0.936469	0.957007	0.999508	0.99873	0.999921	0.999918	0.999461	0.997588	1	0.999768	1	0.99587	1	0.999738	0.999929	0.999016	0.99866	0.998563	0.999753	0.998355	0.999216	0.999588	0.999599	0.999881	0.99995	0.989981	1	0.999609	1	0.998807	1	0.998832
Toxin	NUC	NUC	0.999092	0.999891	0.877551	0.927579	0.999508	0.99873	0.999921	0.999918	0.999461	0.997588	1	0.999768	1	0.99587	1	0.999738	0.999929	0.999016	0.99866	0.998563	0.999753	0.998355	0.999216	0.999588	0.999599	0.999881	0.99995	0.997745	1	0.999609	1	0.998807	1	0.998832
Toxin	PDE	PDE	0.999092	0.999891	0.860984	0.871561	0.999508	0.99873	0.999921	0.999918	0.999461	0.997588	1	0.999768	1	0.99587	1	0.999738	0.999929	0.999016	0.99866	0.998563	0.999753	0.998355	0.761501	0.870324	0.999599	0.999881	0.99995	0.997745	1	0.999609	1	0.998807	1	0.998832
Toxin	PLA2	PLA2	0.621279	0.779945	0.544553	0.584104	0.999508	0.92158	0.999921	0.999918	0.999461	0.997588	1	0.799581	1	0.772258	1	0.999738	0.999929	0.999016	0.99866	0.971591	0.560336	0.704427	0.000350597	0.0578317	0.196115	0.371921	0.99995	0.997745	1	0.140863	0.00930231	0.142387	0.526743	0.887444
Toxin	SVMP	SVMP	0.999092	0.999891	0.592808	0.687662	0.999508	0.99873	0.999921	0.999918	0.999461	0.997588	1	0.999768	1	0.99587	1	0.999738	0.999929	0.999016	0.99866	0.998563	0.999753	0.998355	0.999216	0.943059	0.999599	0.999881	0.99995	0.82062	1	0.999609	1	0.998807	1	0.998832
Toxin	SVSP	SVSP	0.999092	0.999891	0.806643	0.833942	0.999508	0.99873	0.999921	0.999918	0.999461	0.997588	1	0.999768	1	0.99587	1	0.999738	0.999929	0.999016	0.99866	0.998563	0.999753	0.998355	0.999216	0.937064	0.999599	0.999881	0.957023	0.785216	1	0.999609	1	0.998807	1	0.998832
Toxin	VEGF	VEGF	0.63804	0.779945	0.331785	0.361579	0.999508	0.99873	0.0178027	0.161866	0.999461	0.997588	1	0.366389	1	0.99587	0.0383061	0.327859	0.999929	0.675438	0.131476	0.380814	6.52078e-07	0.00127543	0.00790447	0.166403	1.55335e-06	0.00191848	0.99995	0.997745	1	0.0143889	0.271419	0.501167	0.00101419	0.0219163
Toxin	Vespryn	Vespryn	0.870269	0.999891	0.96215	0.97401	0.999508	0.99873	0.999921	0.999918	0.999461	0.997588	1	0.999768	1	0.99587	1	0.999738	0.999929	0.999016	0.99866	0.998563	0.999753	0.998355	0.999216	0.736751	0.999599	0.999881	0.99995	0.924799	1	0.999609	1	0.871154	1	0.998832
Toxin	Waprin	Waprin	0.999092	0.999891	0.184538	0.0904357	0.999508	0.99873	0.999921	0.837217	0.999461	0.913724	1	0.999768	1	0.959058	1	0.999738	0.999929	0.999016	0.99866	0.998563	0.999753	0.998355	0.912891	0.142974	0.67982	0.0773598	0.396989	0.204337	1	0.999609	1	0.998807	1	0.998832
Nontoxin	14-3-3-ba	14-3-3-ba	0.999092	0.999891	NA	0.948167	0.999508	0.99873	0.999921	0.999918	0.999461	0.997588	1	0.999768	1	0.99587	1	0.999738	0.999929	0.999016	0.99866	0.998563	0.999753	0.998355	0.999216	0.940808	0.999599	0.999881	0.99995	0.844511	1	0.999609	1	0.998807	1	0.998832
Nontoxin	14-3-3-e	14-3-3-e	0.870269	0.999891	0.96215	0.97787	0.999508	0.99873	0.999921	0.999918	0.999461	0.997588	1	0.999768	1	0.99587	1	0.999738	0.999929	0.999016	0.99866	0.998563	0.999753	0.998355	0.999216	0.999588	0.999599	0.999881	0.99995	0.932469	1	0.999609	1	0.998807	1	0.998832
Nontoxin	14-3-3-s	14-3-3-s	0.999092	0.999891	NA	0.275713	0.999508	0.92158	0.999921	0.999918	0.999461	0.988503	1	0.999768	1	0.99587	1	0.999738	0.999929	0.999016	0.99866	0.998563	0.999753	0.998355	0.99114	0.527043	0.999599	0.489855	0.819664	0.484553	1	0.999609	1	0.998807	1	0.998832
Nontoxin	14-3-3-t	14-3-3-t	0.999092	0.999891	0.74732	0.829509	0.999508	0.99873	0.999921	0.999918	0.999461	0.997588	1	0.999768	1	0.99587	1	0.999738	0.999929	0.999016	0.99866	0.998563	0.999753	0.998355	0.999216	0.999588	0.999599	0.999881	0.99995	0.862477	1	0.999609	1	0.998807	1	0.998832
Nontoxin	14-3-3-z	14-3-3-z	0.999092	0.999891	0.936469	0.930562	0.999508	0.99873	0.999921	0.999918	0.999461	0.997588	1	0.999768	1	0.99587	1	0.999738	0.999929	0.999016	0.99866	0.998563	0.999753	0.998355	0.999216	0.622695	0.999599	0.999881	0.99995	0.924799	1	0.984901	1	0.854842	1	0.998832
Nontoxin	15kDaSeleno	15kDaSeleno	0.999092	0.999891	0.950678	0.968615	0.999508	0.99873	0.999921	0.999918	0.999461	0.997588	1	0.999768	1	0.99587	1	0.999738	0.999929	0.999016	0.99866	0.998563	0.999753	0.998355	0.999216	0.999588	0.999599	0.999881	0.99995	0.997745	1	0.999609	1	0.998807	1	0.998832
Nontoxin	25OligSyn1	25OligSyn1	0.999092	0.999891	0.784932	0.603754	0.999508	0.994806	0.999921	0.366268	0.999461	0.93668	1	0.323725	1	0.822167	1	0.999738	0.999929	0.445923	0.99866	0.998563	0.999753	0.434235	0.999216	0.504898	0.989984	0.0872224	0.99995	0.385442	1	0.317514	1	0.848423	1	0.998832
Nontoxin	26SnonATP3	26SnonATP3	0.870269	0.999891	0.353449	0.236347	0.999508	0.99873	0.999921	0.999918	0.999461	0.997588	1	0.999768	1	0.99587	1	0.999738	0.999929	0.999016	0.99866	0.998563	0.999753	0.998355	0.999216	0.849395	0.972416	0.366944	0.99995	0.928236	1	0.999609	1	0.998807	1	0.998832
Nontoxin	26SnonATPase11	26SnonATPase11	0.999092	0.999891	NA	0.274947	0.999508	0.99873	0.999921	0.999918	0.999461	0.997588	1	0.999768	1	0.99587	1	0.999738	0.999929	0.999016	0.99866	0.998563	0.999753	0.998355	0.869698	0.627118	0.999599	0.673079	0.99995	0.853897	1	0.999609	1	0.998807	1	0.998832
Nontoxin	26SProt2	26SProt2	0.999092	0.999891	0.830984	0.766672	0.999508	0.99873	0.999921	0.999918	0.999461	0.997588	1	0.999768	1	0.99587	1	0.999738	0.999929	0.999016	0.99866	0.998563	0.999753	0.998355	0.999216	0.999588	0.999599	0.999881	0.99995	0.946897	1	0.999609	1	0.998807	1	0.998832
Nontoxin	26SregS10B	26SregS10B	0.999092	0.999891	0.897168	0.874937	0.999508	0.99873	0.999921	0.999918	0.999461	0.997588	1	0.999768	1	0.99587	1	0.999738	0.999929	0.999016	0.99866	0.998563	0.999753	0.998355	0.999216	0.999588	0.999599	0.999881	0.99995	0.947511	1	0.999609	1	0.998807	1	0.998832
Nontoxin	28SribS25	28SribS25	0.719227	0.999891	NA	0.985238	0.999508	0.581866	0.999921	0.999918	0.999461	0.835936	1	0.598314	1	0.622731	1	0.974845	0.999929	0.999016	0.99866	0.998563	0.999753	0.998355	0.999216	0.232445	0.999599	0.549316	0.99995	0.428742	1	0.357914	1	0.268872	1	0.872763
Nontoxin	28SribS36	28SribS36	0.999092	0.999891	NA	0.97401	0.999508	0.99873	0.999921	0.999918	0.999461	0.997588	1	0.999768	1	0.99587	1	0.999738	0.999929	0.999016	0.99866	0.998563	0.999753	0.998355	0.999216	0.999588	0.999599	0.999881	0.99995	0.989981	1	0.999609	1	0.998807	1	0.998832
Nontoxin	28SrpS23	28SrpS23	0.999092	0.999891	NA	0.996882	0.999508	0.99873	0.999921	0.999918	0.999461	0.997588	1	0.999768	1	0.99587	1	0.999738	0.999929	0.999016	0.99866	0.998563	0.999753	0.998355	0.999216	0.999588	0.999599	0.999881	0.99995	0.992078	1	0.999609	1	0.998807	1	0.998832
Nontoxin	2OxyglutarateDH	2OxyglutarateDH	0.999092	0.999891	NA	0.94723	0.999508	0.99873	0.999921	0.999918	0.999461	0.997588	1	0.999768	1	0.99587	1	0.999738	0.999929	0.999016	0.99866	0.998563	0.999753	0.998355	0.999216	0.999588	0.999599	0.999881	0.99995	0.947511	1	0.999609	1	0.998807	1	0.998832
Nontoxin	39SL21	39SL21	0.999092	0.999891	0.987452	0.982596	0.999508	0.99873	0.999921	0.999918	0.999461	0.997588	1	0.999768	1	0.99587	1	0.999738	0.999929	0.999016	0.99866	0.998563	0.999753	0.998355	0.999216	0.999588	0.999599	0.999881	0.99995	0.997745	1	0.999609	1	0.998807	1	0.998832
Nontoxin	39SL4	39SL4	0.999092	0.999891	NA	0.898382	0.999508	0.99873	0.999921	0.999918	0.999461	0.997588	1	0.999768	1	0.99587	1	0.999738	0.999929	0.999016	0.99866	0.998563	0.999753	0.998355	0.999216	0.999588	0.999599	0.999881	0.99995	0.944867	1	0.999609	1	0.998807	1	0.998832
Nontoxin	39SL46	39SL46	0.999092	0.999891	NA	0.97787	0.999508	0.99873	0.999921	0.999918	0.999461	0.997588	1	0.999768	1	0.99587	1	0.999738	0.999929	0.999016	0.99866	0.998563	0.999753	0.998355	0.999216	0.999588	0.999599	0.999881	0.99995	0.961802	1	0.999609	1	0.998807	1	0.998832
Nontoxin	39SrpL24	39SrpL24	0.999092	0.999891	0.806643	0.764936	0.999508	0.99873	0.999921	0.999918	0.999461	0.997588	1	0.999768	1	0.99587	1	0.999738	0.999929	0.999016	0.99866	0.998563	0.999753	0.998355	0.00127299	1.45427e-05	0.999599	0.999881	0.99995	0.963164	0.00992485	0.000328108	0.166935	0.0155698	1	0.998832
Nontoxin	3bHDDIsom	3bHDDIsom	0.986404	0.999891	0.905238	0.916713	0.999508	0.337996	0.999921	0.469392	0.999461	0.561875	1	0.873471	1	0.790788	1	0.999738	0.999929	0.999016	0.99866	0.998563	0.999753	0.998355	0.999216	0.0370346	0.999599	0.425606	0.648596	0.326509	0.954004	0.059729	0.100441	0.0498993	1	0.998832
Nontoxin	3bHDDIsom	3bHDDIsom	0.986404	0.999891	NA	0.996882	0.999508	0.99873	0.999921	0.924543	0.999461	0.997588	1	0.965459	1	0.99587	1	0.999738	0.999929	0.999016	0.99866	0.998563	0.999753	0.998355	0.999216	0.915738	0.999599	0.556867	0.99995	0.785216	1	0.317514	1	0.998807	1	0.887444
Nontoxin	40SrpS13	40SrpS13	0.999092	0.999891	0.806643	0.835198	0.999508	0.99873	0.999921	0.999918	0.999461	0.997588	1	0.999768	1	0.99587	1	0.999738	0.999929	0.999016	0.99866	0.998563	0.999753	0.998355	0.999216	0.999588	0.999599	0.999881	0.99995	0.944867	1	0.999609	1	0.998807	1	0.998832
Nontoxin	53Exorib2	53Exorib2	0.999092	0.999891	NA	0.930478	0.999508	0.99873	0.999921	0.999918	0.999461	0.997588	1	0.999768	1	0.99587	1	0.999738	0.999929	0.999016	0.99866	0.998563	0.999753	0.998355	0.999216	0.999588	0.999599	0.999881	0.99995	0.997745	1	0.999609	1	0.998807	1	0.998832
Nontoxin	60SAcRibP1	60SAcRibP1	0.999092	0.999891	0.950678	0.956351	0.999508	0.99873	0.999921	0.999918	0.999461	0.997588	1	0.999768	1	0.99587	1	0.999738	0.999929	0.999016	0.99866	0.998563	0.999753	0.998355	0.999216	0.999588	0.999599	0.999881	0.99995	0.997745	1	0.999609	1	0.998807	1	0.998832
Nontoxin	60SrpL4	60SrpL4	0.999092	0.999891	0.98985	0.996882	0.999508	0.99873	0.999921	0.999918	0.999461	0.997588	1	0.999768	1	0.99587	1	0.999738	0.999929	0.999016	0.99866	0.998563	0.999753	0.998355	0.999216	0.999588	0.999599	0.999881	0.99995	0.989981	1	0.999609	1	0.998807	1	0.998832
Nontoxin	6PhosDeh	6PhosDeh	0.999092	0.999891	0.74732	0.692232	0.999508	0.99873	0.999921	0.999918	0.999461	0.997588	1	0.999768	1	0.99587	1	0.999738	0.999929	0.999016	0.99866	0.998563	0.999753	0.998355	0.999216	0.754679	0.999599	0.72566	0.99995	0.527313	1	0.999609	1	0.998807	1	0.998832
Nontoxin	A13MG2bN	A13MG2bN	0.999092	0.999891	NA	0.967438	0.999508	0.99873	0.999921	0.999918	0.999461	0.997588	1	0.999768	1	0.99587	1	0.999738	0.999929	0.999016	0.99866	0.998563	0.999753	0.998355	0.999216	0.999588	0.999599	0.999881	0.99995	0.96901	1	0.999609	1	0.998807	1	0.998832
Nontoxin	AATransporter1	AATransporter1	0.697293	0.999891	0.98976	0.998386	0.999508	0.99873	0.999921	0.999918	0.999461	0.997588	1	0.999768	1	0.99587	1	0.999738	0.999929	0.999016	0.99866	0.998563	0.999753	0.998355	0.999216	0.999588	0.999599	0.853125	0.99995	0.969189	1	0.752268	1	0.998807	1	0.998832
Nontoxin	AATransporter3	AATransporter3	0.999092	0.999891	NA	0.946624	0.999508	0.99873	0.999921	0.999918	0.999461	0.997588	1	0.999768	1	0.99587	1	0.999738	0.999929	0.999016	0.99866	0.998563	0.999753	0.998355	0.999216	0.999588	0.999599	0.999881	0.99995	0.997745	1	0.999609	1	0.998807	1	0.998832
Nontoxin	Abhydrolase13	Abhydrolase13	0.999092	0.999891	0.98976	0.996882	0.999508	0.99873	0.999921	0.999918	0.999461	0.997588	1	0.999768	1	0.99587	1	0.999738	0.999929	0.999016	0.99866	0.998563	0.999753	0.998355	0.999216	0.999588	0.999599	0.999881	0.99995	0.997745	1	0.999609	1	0.998807	1	0.998832
Nontoxin	Abhydrolase14A	Abhydrolase14A	0.999092	0.999891	NA	0.829509	0.999508	0.99873	0.999921	0.999918	0.999461	0.997588	1	0.999768	1	0.99587	1	0.999738	0.999929	0.999016	0.99866	0.998563	0.999753	0.998355	0.999216	0.947844	0.999599	0.999881	0.99995	0.897631	1	0.999609	1	0.998807	1	0.998832
Nontoxin	AcetCoASyn2	AcetCoASyn2	0.999092	0.999891	NA	0.920038	0.999508	0.99873	0.999921	0.999918	0.999461	0.997588	1	0.999768	1	0.99587	1	0.999738	0.999929	0.999016	0.99866	0.998563	0.999753	0.998355	0.999216	0.999588	0.999599	0.999881	0.99995	0.989981	1	0.999609	1	0.998807	1	0.998832
Nontoxin	AcetylCoA	AcetylCoA	0.999092	0.999891	NA	0.615778	0.999508	0.99873	0.999921	0.999918	0.999461	0.997588	1	0.999768	1	0.99587	1	0.999738	0.999929	0.999016	0.99866	0.998563	0.999753	0.998355	0.924787	0.483648	0.999599	0.999881	0.99995	0.785216	1	0.999609	1	0.998807	1	0.998832
Nontoxin	acetylCoA2	acetylCoA2	0.999092	0.999891	NA	0.89459	0.999508	0.652483	0.999921	0.999918	0.999461	0.913724	1	0.386697	1	0.99587	1	0.919345	0.999929	0.999016	0.99866	0.998563	0.999753	0.998355	0.773944	0.312693	0.999599	0.502362	0.819664	0.385442	1	0.317514	1	0.998807	1	0.819056
Nontoxin	AcetylCoATrans1	AcetylCoATrans1	0.999092	0.999891	NA	0.859214	0.999508	0.99873	0.999921	0.999918	0.999461	0.997588	1	0.999768	1	0.99587	1	0.999738	0.999929	0.999016	0.99866	0.998563	0.999753	0.998355	0.999216	0.999588	0.999599	0.999881	0.99995	0.989981	1	0.999609	1	0.998807	1	0.998832
Nontoxin	AcetylgalactosamineKin	AcetylgalactosamineKin	0.999092	0.999891	NA	0.766672	0.999508	0.99873	0.999921	0.999918	0.999461	0.997588	1	0.999768	1	0.99587	1	0.999738	0.999929	0.999016	0.99866	0.998563	0.999753	0.998355	0.999216	0.999588	0.999599	0.999881	0.99995	0.997745	1	0.999609	1	0.998807	1	0.998832
Nontoxin	AcetylglucosaminyltransA	AcetylglucosaminyltransA	0.999092	0.999891	NA	0.948167	0.999508	0.99873	0.999921	0.999918	0.999461	0.997588	1	0.999768	1	0.99587	1	0.999738	0.999929	0.999016	0.99866	0.998563	0.999753	0.998355	0.999216	0.999588	0.999599	0.999881	0.99995	0.923258	1	0.999609	1	0.998807	1	0.998832
Nontoxin	AcetylhydrolaseIBa	AcetylhydrolaseIBa	0.999092	0.999891	NA	0.921433	0.999508	0.99873	0.999921	0.999918	0.999461	0.997588	1	0.999768	1	0.99587	1	0.999738	0.999929	0.999016	0.99866	0.999965	0.999753	0.998355	0.999216	0.999588	0.999599	0.999881	0.99995	0.997745	1	0.999609	1	0.998807	1	0.998832
Nontoxin	Acetyltransferase15	Acetyltransferase15	0.999092	0.999891	NA	0.963123	0.999508	0.99873	0.999921	0.999918	0.999461	0.997588	1	0.999768	1	0.99587	1	0.999738	0.999929	0.999016	0.99866	0.998563	0.999753	0.998355	0.999216	0.999588	0.999599	0.999881	0.99995	0.944867	1	0.999609	1	0.998807	1	0.998832
Nontoxin	ACSBG2	ACSBG2	0.999092	0.999891	NA	0.921433	0.999508	0.99873	0.999921	0.999918	0.999461	0.997588	1	0.802701	1	0.99587	1	0.999738	0.999929	0.582076	0.99866	0.998563	0.999753	0.859874	0.634089	0.169084	0.999599	0.7129	0.99995	0.719369	0.362117	0.0256319	1	0.998807	1	0.998832
Nontoxin	Actin-a2	Actin-a2	0.999092	0.999891	NA	0.904557	0.999508	0.99873	0.999921	0.999918	0.999461	0.997588	1	0.999768	1	0.99587	1	0.999738	0.999929	0.999016	0.99866	0.998563	0.999753	0.998355	0.999216	0.999588	0.999599	0.999881	0.99995	0.992873	1	0.999609	1	0.998807	1	0.998832
Nontoxin	Actin-a2	Actin-a2	0.999092	0.999891	0.877551	0.820501	0.999508	0.580606	0.999921	0.999918	0.999461	0.997588	1	0.59401	1	0.99587	1	0.999738	NA	0.999016	NA	0.998563	NA	0.998355	0.999216	0.84834	0.999599	0.957241	0.99995	0.844511	1	0.977737	1	0.998807	1	0.998832
Nontoxin	Actin1	Actin1	0.999092	0.999891	0.918863	0.929364	0.999508	0.99873	0.999921	0.999918	0.999461	0.997588	1	0.999768	1	0.99587	1	0.999738	0.999929	0.999016	0.99866	0.998563	0.999753	0.998355	0.999216	0.999588	0.999599	0.999881	0.99995	0.992873	1	0.999609	1	0.998807	1	0.998832
Nontoxin	Actin2	Actin2	0.999092	0.999891	0.938433	0.951347	0.999508	0.99873	0.999921	0.999918	0.999461	0.997588	1	0.999768	1	0.99587	1	0.999738	0.999929	0.999016	0.99866	0.998563	0.999753	0.998355	0.999216	0.999588	0.999599	0.999881	0.99995	0.997745	1	0.999609	1	0.998807	1	0.998832
Nontoxin	actin231A	actin231A	0.999092	0.999891	NA	0.955224	0.999508	0.99873	0.999921	0.999918	0.999461	0.997588	1	0.999768	1	0.99587	1	0.999738	0.999929	0.789652	0.99866	0.998563	0.999753	0.998355	0.999216	0.798951	0.999599	0.975177	0.99995	0.920341	1	0.425829	1	0.998807	1	0.998832
Nontoxin	Actin23comp3	Actin23comp3	0.999092	0.999891	0.938433	0.952431	0.999508	0.99873	0.999921	0.999918	0.999461	0.997588	1	0.999768	1	0.99587	1	0.999738	0.999929	0.999016	0.99866	0.998563	0.999753	0.998355	0.999216	0.999588	0.999599	0.999881	0.99995	0.96901	1	0.999609	1	0.998807	1	0.998832
Nontoxin	Actin3	Actin3	0.999092	0.999891	0.941445	0.932449	0.999508	0.99873	0.999921	0.999918	0.999461	0.997588	1	0.999768	1	0.99587	1	0.999738	0.999929	0.999016	0.99866	0.998563	0.999753	0.998355	0.999216	0.999588	0.999599	0.999881	0.99995	0.992873	1	0.999609	1	0.998807	1	0.998832
Nontoxin	Actin6	Actin6	0.999092	0.999891	NA	0.577596	0.999508	0.99873	0.999921	0.999918	0.999461	0.997588	1	0.999768	1	0.99587	1	0.999738	0.999929	0.999016	0.99866	0.998563	0.999753	0.998355	0.999216	0.999588	0.999599	0.957241	0.99995	0.947914	1	0.999609	1	0.998807	1	0.998832
Nontoxin	ActinRel1B	ActinRel1B	0.999092	0.999891	0.74732	0.754848	0.999508	0.99873	0.999921	0.999918	0.999461	0.997588	1	0.999768	1	0.99587	1	0.999738	0.999929	0.999016	0.99866	0.998563	0.999753	0.998355	0.999216	0.999588	0.999599	0.999881	0.99995	0.96901	1	0.999609	1	0.998807	1	0.998832
Nontoxin	ActinRel2	ActinRel2	0.999092	0.999891	NA	0.956405	0.999508	0.99873	0.999921	0.999918	0.999461	0.997588	1	0.999768	1	0.99587	1	0.999738	0.999929	0.999016	0.99866	0.998563	0.999753	0.998355	0.999216	0.985143	0.999599	0.999881	0.99995	0.974352	1	0.999609	1	0.998807	1	0.998832
Nontoxin	ActinRel4	ActinRel4	0.999092	0.999891	NA	0.991674	0.999508	0.99873	0.999921	0.999918	0.999461	0.997588	1	0.999768	1	0.99587	1	0.999738	0.999929	0.999016	0.99866	0.998563	0.999753	0.998355	0.999216	0.999588	0.999599	0.999881	0.99995	0.989981	1	0.999609	1	0.998807	1	0.998832
Nontoxin	ActinRel5-1	ActinRel5-1	0.999092	0.999891	0.761121	0.622866	0.999508	0.99873	0.999921	0.999918	0.999461	0.997588	1	0.999768	1	0.99587	1	0.999738	0.999929	0.999016	0.99866	0.998563	0.999753	0.998355	0.363984	0.166403	0.999599	0.999881	0.99995	0.997745	1	0.763071	1	0.664101	1	0.998832
Nontoxin	ActinRel5-2	ActinRel5-2	0.999092	0.999891	NA	0.77623	0.999508	0.99873	0.999921	0.999918	0.999461	0.997588	1	0.999768	1	0.99587	1	0.999738	0.999929	0.999016	0.99866	0.998563	0.999753	0.998355	0.999216	0.924526	0.999599	0.999881	0.99995	0.801126	1	0.999609	1	0.998807	1	0.998832
Nontoxin	ActinRelComp2	ActinRelComp2	0.999092	0.999891	0.96215	0.969797	0.999508	0.99873	0.999921	0.999918	0.999461	0.997588	1	0.999768	1	0.928142	1	0.999738	0.999929	0.999016	0.99866	0.998563	0.999753	0.998355	0.999216	0.940272	0.999599	0.999881	0.99995	0.893011	1	0.999609	1	0.998807	1	0.998832
Nontoxin	AcylCoA	AcylCoA	0.986404	0.999891	0.967073	0.980923	0.999508	0.99873	0.999921	0.999918	0.999461	0.997588	1	0.999768	1	0.99587	1	0.999738	0.999929	0.999016	0.99866	0.998563	0.999753	0.998355	0.999216	0.999588	0.999599	0.999881	0.99995	0.997745	1	0.999609	1	0.998807	1	0.998832
Nontoxin	AcylCoABinding7	AcylCoABinding7	0.999092	0.999891	0.20859	0.218116	0.999508	0.99873	0.999921	0.999918	0.999461	0.997588	1	0.999768	1	0.99587	1	0.999738	0.999929	0.999016	0.99866	0.998563	0.999753	0.998355	0.323424	0.107508	0.999599	0.366944	0.541173	0.253502	1	0.999609	1	0.998807	1	0.998832
Nontoxin	AcylCoADeh	AcylCoADeh	0.999092	0.999891	NA	0.996882	0.999508	0.99873	0.999921	0.999918	0.999461	0.997588	1	0.999768	1	0.99587	1	0.999738	0.999929	0.999016	0.99866	0.998563	0.999753	0.998355	0.999216	0.999588	0.999599	0.999881	0.99995	0.997745	1	0.999609	1	0.998807	1	0.998832
Nontoxin	AcylCoAoxidase1-1	AcylCoAoxidase1-1	0.999092	0.999891	0.970222	0.968615	0.999508	0.99873	0.999921	0.999918	0.999461	0.997588	1	0.999768	1	0.99587	1	0.999738	0.999929	0.999016	0.99866	0.999965	0.999753	0.998355	0.999216	0.999588	0.999599	0.999881	0.99995	0.997745	1	0.999609	1	0.998807	1	0.998832
Nontoxin	ADE2	ADE2	0.999092	0.999891	NA	0.820501	0.999508	0.99873	0.999921	0.999918	0.999461	0.997588	1	0.999768	1	0.99587	1	0.999738	0.999929	0.999016	0.99866	0.998563	0.999753	0.998355	0.999216	0.999588	0.999599	0.999881	0.99995	0.997745	1	0.999609	1	0.998807	1	0.998832
Nontoxin	AdeninePRT	AdeninePRT	0.999092	0.999891	0.910649	0.927579	0.999508	0.99873	0.999921	0.999918	0.999461	0.997588	1	0.999768	1	0.99587	1	0.999738	0.999929	0.999016	0.99866	0.998563	0.999753	0.998355	0.91877	0.959264	0.999599	0.999881	0.99995	0.98845	1	0.999609	1	0.998807	1	0.998832
Nontoxin	AdenMonTran	AdenMonTran	0.999092	0.999891	NA	0.971764	0.999508	0.99873	0.999921	0.999918	0.999461	0.997588	1	0.999768	1	0.99587	1	0.999738	0.999929	0.999016	0.99866	0.998563	0.999753	0.998355	0.999216	0.999588	0.999599	0.999881	0.99995	0.997745	1	0.999609	1	0.998807	1	0.998832
Nontoxin	Adenosylhomocysteinase2	Adenosylhomocysteinase2	0.999092	0.999891	NA	0.948167	0.999508	0.99873	0.999921	0.999918	0.999461	0.997588	1	0.999768	1	0.99587	1	0.999738	0.999929	0.999016	0.99866	0.998563	0.999753	0.998355	0.999216	0.999588	0.999599	0.999881	0.99995	0.997745	1	0.999609	1	0.998807	1	0.998832
Nontoxin	AdenosylhomocysteinaseA	AdenosylhomocysteinaseA	0.999092	0.999891	NA	0.980105	0.999508	0.99873	0.999921	0.999918	0.999461	0.997588	1	0.999768	1	0.999767	1	0.999738	0.999929	0.979894	0.99866	0.998563	0.999753	0.998355	0.999216	0.999588	0.999599	0.999881	0.99995	0.992873	1	0.999609	1	0.998807	1	0.998832
Nontoxin	Adenovirus-E1B	Adenovirus-E1B	0.999092	0.999891	NA	0.919918	0.999508	0.99873	0.999921	0.999918	0.999461	0.997588	1	0.999768	1	0.99587	1	0.999738	0.999929	0.999016	0.99866	0.998563	0.999753	0.998355	0.999216	0.999588	0.999599	0.999881	0.99995	0.974352	1	0.999609	1	0.998807	1	0.998832
Nontoxin	AdenylateKin2	AdenylateKin2	0.999092	0.999891	0.984187	0.996882	0.999508	0.99873	0.999921	0.999918	0.999461	0.997588	1	0.999768	1	0.99587	1	0.999738	0.999929	0.999016	0.99866	0.998563	0.999753	0.998355	0.999216	0.999588	0.999599	0.999881	0.99995	0.997745	1	0.999609	1	0.998807	1	0.998832
Nontoxin	AdenylateKin6	AdenylateKin6	0.999092	0.999891	0.976006	0.97787	0.999508	0.99873	0.999921	0.999918	0.999461	0.997588	1	0.999768	1	0.99587	1	0.999738	0.999929	0.999016	0.99866	0.998563	0.999753	0.998355	0.999216	0.999588	0.999599	0.999881	0.99995	0.992078	1	0.999609	1	0.998807	1	0.998832
Nontoxin	AdenylosuccinateLyase	AdenylosuccinateLyase	0.999092	0.999891	NA	0.97787	0.999508	0.99873	0.999921	0.999918	0.999461	0.997588	1	0.999768	1	0.99587	1	0.999738	0.999929	0.999016	0.99866	0.998563	0.999753	0.998355	0.999216	0.999588	0.999599	0.999881	0.99995	0.992873	1	0.999609	1	0.998807	1	0.998832
Nontoxin	AdenylylCyclase1	AdenylylCyclase1	0.999092	0.999891	0.96215	0.953372	0.999508	0.99873	0.999921	0.999918	0.999461	0.997588	1	0.999768	1	0.99587	1	0.999738	0.999929	0.999016	0.99866	0.998563	0.999753	0.998355	0.999216	0.999588	0.999599	0.999881	0.99995	0.96901	1	0.999609	1	0.998807	1	0.998832
Nontoxin	ADH	ADH	0.490946	0.689387	0.965248	0.97787	0.999508	0.913798	0.999921	0.999918	0.999461	0.997588	1	0.88509	1	0.772258	1	0.999738	0.999929	0.999016	0.99866	0.998563	0.999753	0.998355	0.999216	0.850588	0.999599	0.972619	0.99995	0.90721	1	0.999609	1	0.998807	1	0.998832
Nontoxin	Adipocyte	Adipocyte	0.999092	0.999891	0.806643	0.77623	0.999508	0.99873	0.999921	0.999918	0.999461	0.997588	1	0.999768	1	0.99587	1	0.999738	0.999929	0.999016	0.99866	0.998563	0.999753	0.998355	0.999216	0.999588	0.999599	0.999881	0.99995	0.925736	1	0.999609	1	0.998807	1	0.998832
Nontoxin	AdiponectinRec2	AdiponectinRec2	0.999092	0.999891	NA	0.956405	0.999508	0.99873	0.999921	0.999918	0.999461	0.997588	1	0.999768	1	0.99587	1	0.999738	0.999929	0.999016	0.99866	0.998563	0.999753	0.998355	0.999216	0.999588	0.999599	0.999881	0.99995	0.997745	1	0.999609	1	0.998807	1	0.998832
Nontoxin	ADP-ribosylArgHydrolase	ADP-ribosylArgHydrolase	0.999092	0.999891	NA	0.888482	0.999508	0.99873	0.999921	0.999918	0.999461	0.997588	1	0.999768	1	0.99587	1	0.999738	0.999929	0.999016	0.99866	0.998563	0.999753	0.998355	0.999216	0.999588	0.999599	0.999881	0.99995	0.920872	1	0.999609	1	0.998807	1	0.998832
Nontoxin	ADP-ribosylation4	ADP-ribosylation4	0.999092	0.999891	0.987452	0.985238	0.999508	0.99873	0.999921	0.999918	0.999461	0.997588	1	0.999768	1	0.99587	1	0.999738	0.999929	0.999016	0.99866	0.998563	0.999753	0.998355	0.999216	0.999588	0.999599	0.999881	0.99995	0.997745	1	0.999609	1	0.998807	1	0.998832
Nontoxin	ADP-ribosylation4A	ADP-ribosylation4A	0.929912	0.999891	0.651854	0.577596	0.999508	0.99873	0.999921	0.841774	0.999461	0.997588	1	0.999768	1	0.99587	1	0.999738	0.999929	0.999016	0.99866	0.998563	0.999753	0.998355	0.999216	0.999588	0.999599	0.583043	0.99995	0.989981	1	0.999609	1	0.998807	1	0.998832
Nontoxin	ADPPyrophos	ADPPyrophos	0.999092	0.999891	NA	0.275713	0.999508	0.99873	0.999921	0.999918	0.999461	0.997588	1	0.999768	1	0.99587	1	0.999738	0.999929	0.999016	0.99866	0.998563	0.999753	0.998355	0.999216	0.566193	0.999599	0.871328	0.99995	0.911474	1	0.999609	1	0.998807	1	0.998832
Nontoxin	ADPRib14	ADPRib14	0.999092	0.999891	NA	0.895706	0.999508	0.99873	0.999921	0.999918	0.999461	0.997588	1	0.999768	1	0.99587	1	0.999738	0.999929	0.999016	0.99866	0.998563	0.999753	0.998355	0.999216	0.739484	0.999599	0.999881	0.99995	0.997861	1	0.999609	1	0.998807	1	0.998832
Nontoxin	ADPRibosyl1-1	ADPRibosyl1-1	0.870269	0.999891	0.473023	0.507182	0.999508	0.99873	0.999921	0.999918	0.999461	0.997588	1	0.999768	1	0.99587	1	0.999738	0.999929	0.999016	0.99866	0.998563	0.999753	0.998355	0.718042	0.665983	0.999599	0.957241	0.99995	0.989981	1	0.999609	1	0.998807	1	0.998832
Nontoxin	ADPRibosyl1-2	ADPRibosyl1-2	0.999092	0.999891	NA	7.72189e-47	0.999508	0.0924284	0.999921	0.00106742	0.999461	0.615705	1	0.999768	1	0.99587	1	0.999738	NA	0.412781	NA	0.998563	NA	0.573575	0.999216	8.14963e-26	0.999599	3.04468e-32	0.99995	1.87851e-08	1	0.999609	1	0.998807	1	0.998832
Nontoxin	ADPRibosyl1-4	ADPRibosyl1-4	0.999092	0.999891	0.96215	0.968201	0.999508	0.99873	0.999921	0.999918	0.999461	0.997588	1	0.999768	1	0.99587	1	0.999738	0.999929	0.999016	0.99866	0.998563	0.999753	0.998355	0.999216	0.999588	0.999599	0.999881	0.99995	0.997745	1	0.999609	1	0.998807	1	0.998832
Nontoxin	ADPRibosyl2	ADPRibosyl2	0.99972	0.999891	NA	0.925419	0.999508	0.99873	0.999921	0.999918	0.999461	0.997588	1	0.999768	1	0.99587	1	0.999738	0.999929	0.999016	0.99866	0.998563	0.999753	0.998355	0.999216	0.999588	0.999599	0.999881	0.99995	0.997745	1	0.999609	1	0.998807	1	0.998832
Nontoxin	ADPRibosyl3-1	ADPRibosyl3-1	0.999092	0.999891	0.970222	0.985836	0.999508	0.99873	0.999921	0.999918	0.999461	0.997588	1	0.999768	1	0.99587	1	0.999738	0.999929	0.999016	0.99866	0.998563	0.999753	0.998355	0.999216	0.999588	0.999599	0.999881	0.99995	0.997745	1	0.999609	1	0.998807	1	0.998832
Nontoxin	ADPRibosyl3-2	ADPRibosyl3-2	0.999092	0.999891	0.970222	0.977138	0.999508	0.99873	0.999921	0.999918	0.999461	0.997588	1	0.999768	1	0.99587	1	0.999738	0.999929	0.999016	0.99866	0.998563	0.999753	0.998355	0.999216	0.999588	0.999599	0.999881	0.99995	0.997745	1	0.999609	1	0.998807	1	0.998832
Nontoxin	ADPRibosyl6	ADPRibosyl6	0.999092	0.999891	0.905238	0.912598	0.999508	0.99873	0.999921	0.999918	0.999461	0.997588	1	0.999768	1	0.99587	1	0.999738	0.999929	0.999016	0.99866	0.998563	0.999753	0.998355	0.999216	0.999588	0.999599	0.999881	0.99995	0.947914	1	0.999609	1	0.998807	1	0.998832
Nontoxin	ADPribosylation-5A	ADPribosylation-5A	0.999092	0.999891	NA	0.895706	0.999508	0.99873	0.999921	0.999918	0.999461	0.997588	1	0.999768	1	0.99587	1	0.999738	0.999929	0.999016	0.99866	0.998563	0.999753	0.998355	0.999216	0.999588	0.999599	0.999881	0.99995	0.922929	1	0.999609	1	0.998807	1	0.998832
Nontoxin	ADPRibosylation-8B	ADPRibosylation-8B	0.986404	0.999891	NA	0.976377	0.999508	0.99873	0.999921	0.999918	0.999461	0.997588	1	0.999768	1	0.99587	1	0.999738	0.999929	0.999016	0.99866	0.998563	0.999753	0.998355	0.999216	0.999588	0.999599	0.999881	0.99995	0.947914	1	0.999609	1	0.998807	1	0.998832
Nontoxin	AffCuUp2	AffCuUp2	0.999092	0.999891	NA	0.657552	0.999508	0.99873	0.999921	0.999918	0.999461	0.997588	1	0.999768	1	0.99587	1	0.999738	0.999929	0.999016	0.99866	0.998563	0.999753	0.998355	0.999216	0.940272	0.999599	0.999881	0.99995	0.832828	1	0.999609	1	0.998807	1	0.998832
Nontoxin	AFGFIB	AFGFIB	0.999092	0.999891	NA	0.996882	0.999508	0.99873	0.999921	0.999918	0.999461	0.997588	1	0.999768	1	0.99587	1	0.999738	0.999929	0.999016	0.99866	0.998563	0.999753	0.998355	0.999216	0.999588	0.999599	0.999881	0.99995	0.971592	1	0.999609	1	0.998807	1	0.998832
Nontoxin	AHA1	AHA1	0.999092	0.999891	NA	0.97401	0.999508	0.99873	0.999921	0.999918	0.999461	0.997588	1	0.999768	1	0.99587	1	0.999738	0.999929	0.999016	0.99866	0.998563	0.999753	0.998355	0.999216	0.999588	0.999599	0.999881	0.99995	0.971592	1	0.999609	1	0.998807	1	0.998832
Nontoxin	aKGDiO-ABH6	aKGDiO-ABH6	0.999092	0.999891	NA	0.785833	0.999508	0.99873	0.999921	0.999918	0.999461	0.997588	1	0.999768	1	0.99587	1	0.999738	0.999929	0.999016	0.99866	0.998563	0.999753	0.998355	0.702503	0.296191	0.999599	0.999881	0.99995	0.997745	1	0.828724	1	0.848423	1	0.998832
Nontoxin	Akirin2	Akirin2	0.999092	0.999891	NA	0.968201	0.999508	0.99873	0.999921	0.999918	0.999461	0.997588	1	0.999768	1	0.99587	1	0.999738	0.999929	0.999016	0.99866	0.998563	0.999753	0.998355	0.999216	0.999588	0.999599	0.999881	0.99995	0.997745	1	0.999609	1	0.998807	1	0.998832
Nontoxin	AKT	AKT	0.999092	0.999891	0.912692	0.932449	0.999508	0.99873	0.999921	0.999918	0.999461	0.997588	1	0.999768	1	0.99587	1	0.999738	0.999929	0.999016	0.99866	0.998563	0.999753	0.998355	0.999216	0.999588	0.999599	0.999881	0.99995	0.947914	1	0.999609	1	0.998807	1	0.998832
Nontoxin	AlcDe5III	AlcDe5III	0.999092	0.999891	0.905238	0.917872	0.999508	0.99873	0.999921	0.999918	0.999461	0.997588	1	0.999768	1	0.99587	1	0.999738	0.999929	0.999016	0.99866	0.998563	0.999753	0.998355	0.999216	0.999588	0.999599	0.999881	0.99995	0.997745	1	0.999609	1	0.998807	1	0.998832
Nontoxin	AldehydeDH2	AldehydeDH2	0.999092	0.999891	0.806643	0.706347	0.999508	0.939504	0.999921	0.999918	0.999461	0.988503	1	0.999768	1	0.99587	1	0.999738	0.999929	0.999016	0.99866	0.998563	0.999753	0.998355	0.999216	0.857777	0.999599	0.952501	0.99995	0.689546	1	0.999609	1	0.998807	1	0.998832
Nontoxin	AldoKetoRed1B1	AldoKetoRed1B1	0.999092	0.999891	NA	0.969797	0.999508	0.99873	0.999921	0.999918	0.999461	0.997588	1	0.999768	1	0.99587	1	0.999738	0.999929	0.999016	0.99866	0.998563	0.999753	0.998355	0.999216	0.999588	0.999599	0.999881	0.99995	0.997745	1	0.999609	1	0.998807	1	0.998832
Nontoxin	AldolaseA	AldolaseA	0.999092	0.999891	0.359858	0.402627	0.00239223	0.0325407	0.999921	0.999918	0.999461	0.913724	0.690778	0.601441	1	0.99587	1	0.999738	NA	0.999016	NA	0.998563	NA	0.998355	0.696022	0.352014	0.999599	0.952785	0.99995	0.73328	1	0.999609	1	0.998807	1	0.998832
Nontoxin	ALG13	ALG13	0.999092	0.999891	NA	0.897165	0.999508	0.99873	0.999921	0.999918	0.999461	0.997588	1	0.999768	1	0.99587	1	0.999738	0.999929	0.999016	0.99866	0.998563	0.999753	0.998355	0.999216	0.999588	0.999599	0.999881	0.99995	0.985639	1	0.999609	1	0.998807	1	0.998832
Nontoxin	AllograftInflammatory1	AllograftInflammatory1	0.999092	0.999891	0.903356	0.895706	0.999508	0.99873	0.999921	0.999918	0.999461	0.997588	1	0.999768	1	0.99587	1	0.999738	0.999929	0.999016	0.99866	0.998563	0.999753	0.998355	0.999216	0.999588	0.999599	0.999881	0.99995	0.992873	1	0.999609	1	0.998807	1	0.998832
Nontoxin	AlphaCrystallinB	AlphaCrystallinB	0.999092	0.999891	0.950678	0.952431	0.999508	0.99873	0.999921	0.999918	0.999461	0.997588	1	0.871471	1	0.99587	1	0.999738	0.999929	0.999016	0.99866	0.998563	0.999753	0.998355	0.999216	0.999588	0.999599	0.999881	0.99995	0.997745	1	0.999609	1	0.998807	1	0.998832
Nontoxin	AlphaEndosulfine	AlphaEndosulfine	0.925357	0.999891	0.882967	0.874937	0.999508	0.92158	0.999921	0.999918	0.999461	0.988503	1	0.940584	1	0.772258	1	0.999738	0.999929	0.999016	0.99866	0.998563	0.999753	0.998355	0.999216	0.629123	0.999599	0.723657	0.99995	0.4586	1	0.999609	1	0.925223	1	0.998832
Nontoxin	AlphaEnolase	AlphaEnolase	0.999092	0.999891	0.933653	0.948167	0.999508	0.99873	0.999921	0.999918	0.999461	0.997588	1	0.999768	1	0.99587	1	0.999738	0.999929	0.999016	0.99866	0.998563	0.999753	0.998355	0.999216	0.999588	0.999599	0.999881	0.99995	0.997745	1	0.999609	1	0.998807	1	0.998832
Nontoxin	AlphaGlobin	AlphaGlobin	0.999092	0.999891	0.877551	0.785833	0.999508	0.99873	0.999921	0.999918	0.999461	0.997588	1	0.999768	1	0.99587	1	0.999738	0.999929	0.999016	0.99866	0.998563	0.999753	0.998355	0.999216	0.957291	0.999599	0.999881	0.99995	0.785216	1	0.999609	1	0.998807	1	0.998832
Nontoxin	AminoAcidTrans1	AminoAcidTrans1	0.624114	0.779945	NA	0.97787	0.999508	0.760639	0.999921	0.916764	0.999461	0.913724	1	0.681419	1	0.684139	1	0.752037	0.999929	0.999016	0.99866	0.380814	0.999753	0.352284	0.999216	0.483648	0.999599	0.489855	0.983002	0.385442	1	0.689932	1	0.664101	1	0.777407
Nontoxin	Aminoacyl-tRNASyn	Aminoacyl-tRNASyn	0.999092	0.999891	0.806643	0.77623	0.999508	0.99873	0.999921	0.999918	0.999461	0.997588	1	0.999768	1	0.99587	1	0.999738	0.999929	0.999016	0.99866	0.998563	0.999753	0.998355	0.999216	0.999588	0.999599	0.999881	0.99995	0.844511	1	0.999609	1	0.998807	1	0.998832
Nontoxin	AminopeptidaseA	AminopeptidaseA	0.999092	0.999891	NA	0.952431	0.999508	0.99873	0.999921	0.999918	0.999461	0.988503	1	0.999768	1	0.928142	1	0.999738	0.999929	0.999016	0.99866	0.998563	0.999753	0.998355	0.999216	0.604131	0.999599	0.911049	0.99995	0.69678	1	0.967396	1	0.770463	1	0.998832
Nontoxin	AminopeptidaseN	AminopeptidaseN	0.999092	0.999891	0.529694	0.402627	0.999508	0.99873	0.999921	0.999918	0.999461	0.997588	1	0.999768	1	0.99587	1	0.999738	0.999929	0.999016	0.99866	0.70128	0.999753	0.704427	0.117098	0.0975725	0.999599	0.72566	0.99995	0.992873	1	0.74761	1	0.556319	1	0.998832
Nontoxin	Aminotransferase2-1	Aminotransferase2-1	0.999092	0.999891	NA	0.603754	0.999508	0.99873	0.999921	0.999918	0.999461	0.997588	1	0.999768	1	0.99587	1	0.999738	0.999929	0.999016	0.99866	0.998563	0.999753	0.998355	0.999216	0.999588	0.999599	0.999881	0.99995	0.947914	1	0.999609	1	0.998807	1	0.998832
Nontoxin	AMN1	AMN1	0.999092	0.999891	NA	0.996882	0.999508	0.99873	0.999921	0.999918	0.999461	0.997588	1	0.999768	1	0.99587	1	0.999738	0.999929	0.999016	0.99866	0.998563	0.999753	0.998355	0.999216	0.999588	0.999599	0.999881	0.99995	0.997745	1	0.999609	1	0.998807	1	0.998832
Nontoxin	AMPKin-b1	AMPKin-b1	0.999092	0.999891	0.988956	0.996882	0.999508	0.99873	0.999921	0.999918	0.999461	0.997588	1	0.999768	1	0.99587	1	0.999738	0.999929	0.999016	0.99866	0.998563	0.999753	0.998355	0.999216	0.999588	0.999599	0.999881	0.99995	0.994635	1	0.999609	1	0.998807	1	0.998832
Nontoxin	AMPKin-g1	AMPKin-g1	0.999092	0.999891	NA	0.996882	0.999508	0.99873	0.999921	0.999918	0.999461	0.997588	1	0.999768	1	0.99587	1	0.999738	0.999929	0.999016	0.99866	0.998563	0.999753	0.998355	0.999216	0.999588	0.999599	0.999881	0.99995	0.905081	1	0.999609	1	0.998807	1	0.998832
Nontoxin	AMSyn2	AMSyn2	0.999092	0.999891	NA	0.996882	0.999508	0.99873	0.999921	0.999918	0.999461	0.997588	1	0.999768	1	0.99587	1	0.999738	0.999929	0.999016	0.99866	0.998563	0.999753	0.998355	0.999216	0.999588	0.999599	0.999881	0.99995	0.992873	1	0.999609	1	0.998807	1	0.998832
Nontoxin	Anaphase11	Anaphase11	0.999092	0.999891	0.987452	0.996882	0.999508	0.99873	0.999921	0.999918	0.999461	0.997588	1	0.999768	1	0.99587	1	0.999738	0.999929	0.999016	0.99866	0.998563	0.999753	0.998355	0.999216	0.999588	0.999599	0.999881	0.99995	0.997745	1	0.999609	1	0.998807	1	0.998832
Nontoxin	AndrogenDepTPF1	AndrogenDepTPF1	0.999092	0.999891	NA	0.160959	0.999508	0.945103	0.999921	0.999918	0.999461	0.997588	1	0.999768	1	0.99587	1	0.999738	0.999929	0.999016	0.99866	0.998563	0.999753	0.998355	0.719904	0.441442	0.972376	0.489855	0.859055	0.407712	1	0.999609	1	0.998807	1	0.998832
Nontoxin	AndrogenInd1	AndrogenInd1	0.999092	0.999891	NA	0.985238	0.999508	0.99873	0.999921	0.999918	0.999461	0.997588	1	0.999768	1	0.99587	1	0.999738	0.999929	0.999016	0.99866	0.998563	0.999753	0.998355	0.999216	0.999588	0.999599	0.999881	0.99995	0.997745	1	0.999609	1	0.998807	1	0.998832
Nontoxin	AngIIRec	AngIIRec	0.999092	0.999891	NA	0.430221	0.999508	0.99873	0.999921	0.999918	0.999461	0.997588	1	0.966793	1	0.928142	1	0.999738	0.999929	0.999016	0.99866	0.998563	0.999753	0.998355	0.999216	0.622695	0.999599	0.397251	0.875092	0.447029	1	0.999609	1	0.998807	1	0.998832
Nontoxin	AnionChan2	AnionChan2	0.999092	0.999891	0.923696	0.952086	0.999508	0.99873	0.999921	0.999918	0.999461	0.997588	1	0.999768	1	0.99587	1	0.999738	0.999929	0.999016	0.99866	0.998563	0.999753	0.998355	0.999216	0.999588	0.999599	0.999881	0.99995	0.992873	1	0.999609	1	0.998807	1	0.998832
Nontoxin	AnionChan3	AnionChan3	0.999092	0.999891	0.905238	0.890169	0.999508	0.99873	0.999921	0.999918	0.999461	0.997588	1	0.999768	1	0.99587	1	0.999738	0.999929	0.999016	0.99866	0.998563	0.999753	0.998355	0.999216	0.999588	0.999599	0.999881	0.99995	0.90592	1	0.999609	1	0.998807	1	0.998832
Nontoxin	Ankylosis	Ankylosis	0.999092	0.999891	0.905238	0.897165	0.999508	0.99873	0.999921	0.999918	0.999461	0.997588	1	0.999768	1	0.99587	1	0.999738	0.999929	0.999016	0.99866	0.998563	0.999753	0.998355	0.999216	0.999588	0.999599	0.999881	0.99995	0.947914	1	0.999609	1	0.998807	1	0.998832
Nontoxin	Ankyrin-46	Ankyrin-46	0.999092	0.999891	NA	0.947937	0.999508	0.99873	0.999921	0.999918	0.999461	0.997588	1	0.999768	1	0.99587	1	0.999738	0.999929	0.999016	0.99866	0.998563	0.999753	0.998355	0.999216	0.999588	0.999599	0.999881	0.99995	0.994635	1	0.999609	1	0.998807	1	0.998832
Nontoxin	AnnexinA1	AnnexinA1	0.999092	0.999891	0.96215	0.964087	0.999508	0.589317	0.999921	0.916764	0.999461	0.724377	1	0.873471	1	0.99587	1	0.974845	0.999929	0.999016	0.99866	0.998563	0.999753	0.998355	0.999216	0.566193	0.999599	0.640032	0.859055	0.438134	1	0.872131	1	0.770463	1	0.965112
Nontoxin	AnnexinA11	AnnexinA11	0.999092	0.999891	NA	0.820501	0.999508	0.99873	0.999921	0.999918	0.999461	0.997588	1	0.59401	1	0.959058	1	0.999738	0.999929	0.999016	0.99866	0.998563	0.999753	0.998355	0.999216	0.999588	0.999599	0.746244	0.99995	0.920872	1	0.999609	1	0.998807	1	0.998832
Nontoxin	AnnexinA2	AnnexinA2	0.999092	0.999891	0.717873	0.646539	0.999508	0.99873	0.999921	0.999918	0.999461	0.997588	1	0.999768	1	0.99587	1	0.999738	0.999929	0.999016	0.99866	0.998563	0.999753	0.998355	0.999216	0.999588	0.999599	0.999881	0.99995	0.920872	1	0.999609	1	0.998807	1	0.998832
Nontoxin	AnnexinA4-1	AnnexinA4-1	0.999092	0.999891	NA	0.985238	0.999508	0.99873	0.999921	0.999918	0.999461	0.997588	1	0.966793	1	0.947218	1	0.999738	0.999929	0.999016	0.99866	0.998563	0.999753	0.998355	0.999216	0.880989	0.999599	0.999881	0.99995	0.971592	1	0.999609	1	0.998807	1	0.998832
Nontoxin	AnnexinA5	AnnexinA5	0.999092	0.999891	0.899416	0.895706	0.999508	0.99873	0.999921	0.999918	0.999461	0.997588	1	0.999768	1	0.99587	1	0.999738	0.999929	0.999016	0.99866	0.998563	0.999753	0.998355	0.999216	0.999588	0.999599	0.999881	0.99995	0.997745	1	0.999609	1	0.998807	1	0.998832
Nontoxin	AnnexinA6	AnnexinA6	0.999092	0.999891	0.877551	0.866754	0.999508	0.99873	0.999921	0.999918	0.999461	0.997588	1	0.999768	1	0.99587	1	0.999738	0.999929	0.999016	0.99866	0.998563	0.999753	0.998355	0.999216	0.999588	0.999599	0.999881	0.99995	0.963164	1	0.999609	1	0.998807	1	0.998832
Nontoxin	AnnexinA7	AnnexinA7	0.999092	0.999891	NA	0.996882	0.999508	0.99873	0.999921	0.999918	0.999461	0.997588	1	0.999768	1	0.99587	1	0.999738	0.999929	0.999016	0.99866	0.998563	0.999753	0.998355	0.999216	0.999588	0.999599	0.999881	0.99995	0.947914	1	0.999609	1	0.998807	1	0.998832
Nontoxin	AntizymeInh1	AntizymeInh1	0.999092	0.999891	NA	0.996882	0.999508	0.99873	0.999921	0.999918	0.999461	0.997588	1	0.999768	1	0.99587	1	0.999738	0.999929	0.999016	0.99866	0.998563	0.999753	0.998355	0.999216	0.999588	0.999599	0.999881	0.99995	0.928236	1	0.999609	1	0.998807	1	0.998832
Nontoxin	AP-1-b1	AP-1-b1	0.999092	0.999891	NA	0.857204	0.999508	0.99873	0.999921	0.999918	0.999461	0.997588	1	0.999768	1	0.99587	1	0.999738	0.999929	0.999016	0.99866	0.998563	0.999753	0.998355	0.999216	0.999588	0.999599	0.999881	0.99995	0.997745	1	0.999609	1	0.998807	1	0.998832
Nontoxin	AP-1-mu1	AP-1-mu1	0.999092	0.999891	NA	0.948167	0.999508	0.99873	0.999921	0.999918	0.999461	0.997588	1	0.999768	1	0.99587	1	0.999738	0.999929	0.999016	0.99866	0.998563	0.999753	0.998355	0.999216	0.999588	0.999599	0.999881	0.99995	0.997745	1	0.999609	1	0.998807	1	0.998832
Nontoxin	AP-1-s1A	AP-1-s1A	0.999092	0.999891	0.877551	0.888999	0.999508	0.99873	0.999921	0.999918	0.999461	0.997588	1	0.999768	1	0.99587	1	0.999738	0.999929	0.999016	0.99866	0.998563	0.999753	0.998355	0.999216	0.999588	0.999599	0.999881	0.99995	0.997745	1	0.999609	1	0.998807	1	0.998832
Nontoxin	AP-1-s3	AP-1-s3	0.999092	0.999891	NA	0.930562	0.999508	0.99873	0.999921	0.999918	0.999461	0.997588	1	0.999768	1	0.99587	1	0.999738	0.999929	0.999016	0.99866	0.998563	0.999753	0.998355	0.999216	0.999588	0.999599	0.999881	0.99995	0.997745	1	0.999609	1	0.998807	1	0.998832
Nontoxin	AP-2-mu	AP-2-mu	0.999092	0.999891	0.970222	0.985238	0.999508	0.99873	0.999921	0.999918	0.999461	0.997588	1	0.999768	1	0.99587	1	0.999738	0.999929	0.999016	0.99866	0.998563	0.999753	0.999365	0.999216	0.999588	0.999599	0.999881	0.99995	0.997745	1	0.999609	1	0.998807	1	0.998832
Nontoxin	AP-2-sigma	AP-2-sigma	0.999092	0.999891	0.926484	0.929542	0.999508	0.99873	0.999921	0.999918	0.999461	0.997588	1	0.999768	1	0.999898	1	0.999738	0.999929	0.999016	0.99866	0.998563	0.999753	0.998355	0.999216	0.999588	0.999599	0.999881	0.99995	0.997745	1	0.999609	1	0.998807	1	0.998832
Nontoxin	AP-3-mu1	AP-3-mu1	0.999092	0.999891	NA	0.929542	0.999508	0.99873	0.999921	0.999918	0.999461	0.997588	1	0.999768	1	0.99587	1	0.999738	0.999929	0.999016	0.99866	0.998563	0.999753	0.998355	0.999216	0.912569	0.999599	0.999881	0.99995	0.997745	1	0.999609	1	0.998807	1	0.998832
Nontoxin	AP-3-s1	AP-3-s1	0.999092	0.999891	0.987452	0.982596	0.999508	0.99873	0.999921	0.999918	0.999461	0.997588	1	0.999768	1	0.99587	1	0.999738	0.999929	0.999016	0.99866	0.998563	0.999753	0.998355	0.999216	0.999588	0.999599	0.999881	0.99995	0.997861	1	0.999609	1	0.998807	1	0.998832
Nontoxin	apolipoproteinO	apolipoproteinO	0.697293	0.689387	NA	0.917872	0.999508	0.561345	0.999921	0.143222	0.999461	0.615705	1	0.176993	1	0.89612	1	0.102109	0.999929	0.999016	0.99866	0.998563	0.999753	0.998355	0.999216	0.189849	0.999599	0.0678382	0.859055	0.227879	1	0.059729	1	0.578605	0.977672	0.0521581
Nontoxin	ApopInhib5	ApopInhib5	0.999092	0.999891	NA	0.978542	0.999508	0.99873	0.999921	0.999918	0.999461	0.997588	1	0.999768	1	0.99587	1	0.999738	0.999929	0.999016	0.99866	0.998563	0.999753	0.998355	0.999216	0.999588	0.999599	0.999881	0.99995	0.974352	1	0.999609	1	0.998807	1	0.998832
Nontoxin	ApoptosisInh-1	ApoptosisInh-1	0.999092	0.999891	NA	0.934017	0.999508	0.99873	0.999921	0.999918	0.999461	0.997588	1	0.999768	1	0.99587	1	0.999738	0.999929	0.999016	0.99866	0.998563	0.999753	0.998355	0.999216	0.999588	0.999599	0.999881	0.99995	0.992873	1	0.999609	1	0.998807	1	0.998832
Nontoxin	Aprataxin	Aprataxin	0.999092	0.999891	NA	0.895706	0.999508	0.99873	0.999921	0.999918	0.999461	0.997588	1	0.999768	1	0.99587	1	0.999738	0.999929	0.999016	0.99866	0.998563	0.999753	0.998355	0.999216	0.999588	0.999599	0.999881	0.99995	0.997861	1	0.999609	1	0.998807	1	0.998832
Nontoxin	Aquaporin1	Aquaporin1	0.999092	0.999891	NA	0.3088	0.999508	0.99873	0.999921	0.999918	0.999461	0.997588	1	0.999768	1	0.99587	1	0.999738	0.999929	0.999016	0.99866	0.998563	0.999753	0.998355	0.999216	0.523648	0.999599	0.583285	0.957023	0.40281	1	0.999609	1	0.998807	1	0.998832
Nontoxin	Aquaporin3	Aquaporin3	0.999092	0.999891	NA	0.401682	0.999508	0.99873	0.999921	0.999918	0.999461	0.997588	1	0.999768	1	0.99587	1	0.999738	0.999929	0.999016	0.99866	0.998563	0.999753	0.998355	0.999216	0.736751	0.999599	0.776266	0.99995	0.758121	1	0.999609	1	0.998807	1	0.998832
Nontoxin	Aquaporin5	Aquaporin5	0.624114	0.999891	0.918863	0.925419	0.999508	0.99873	0.999921	0.95843	0.999461	0.988503	1	0.873471	1	0.99587	1	0.890587	0.999929	0.999016	0.99866	0.998563	0.999753	0.998355	0.999216	0.647985	0.999599	0.436423	0.99995	0.466947	1	0.660564	1	0.998807	1	0.745524
Nontoxin	Aralar1	Aralar1	0.999092	0.999891	NA	0.948167	0.999508	0.99873	0.999921	0.999918	0.999461	0.997588	1	0.999768	1	0.99587	1	0.999738	0.999929	0.999016	0.99866	0.998563	0.999753	0.998355	0.999216	0.999588	0.999599	0.999881	0.99995	0.997861	1	0.999609	1	0.998807	1	0.998832
Nontoxin	Archease	Archease	0.999092	0.999891	0.623514	0.577596	0.999508	0.99873	0.999921	0.999918	0.999461	0.997588	1	0.999768	1	0.99587	1	0.999738	0.999929	0.999016	0.99866	0.998563	0.999753	0.998355	0.999216	0.519186	0.999599	0.601563	0.957023	0.397495	1	0.999609	1	0.998807	1	0.998832
Nontoxin	Arfaptin1	Arfaptin1	0.999092	0.999891	NA	0.952442	0.999508	0.99873	0.999921	0.999918	0.999461	0.997588	1	0.999768	1	0.99587	1	0.999738	0.999929	0.999016	0.99866	0.998563	0.999753	0.998355	0.999216	0.999588	0.999599	0.999881	0.99995	0.997745	1	0.999609	1	0.998807	1	0.998832
Nontoxin	Arfaptin2	Arfaptin2	0.999092	0.999891	NA	0.584104	0.999508	0.99873	0.999921	0.999918	0.999461	0.997588	1	0.999768	1	0.99587	1	0.999738	0.999929	0.999016	0.99866	0.998563	0.999753	0.998355	0.366044	0.188202	0.999599	0.999881	0.99995	0.832828	1	0.819528	1	0.998807	1	0.998832
Nontoxin	Arginyl-tRNASyn	Arginyl-tRNASyn	0.999092	0.999891	0.847379	0.766672	0.999508	0.99873	0.999921	0.999918	0.999461	0.997588	1	0.999768	1	0.99587	1	0.999738	0.999929	0.999016	0.99866	0.998563	0.999753	0.998355	0.999216	0.999588	0.999599	0.999881	0.99995	0.95991	1	0.999609	1	0.998807	1	0.998832
Nontoxin	ArgNMeT1	ArgNMeT1	0.999092	0.999891	0.657741	0.603754	0.999508	0.99873	0.999921	0.999918	0.999461	0.997588	1	0.999768	1	0.99587	1	0.999738	0.999929	0.999016	0.99866	0.998563	0.999753	0.998355	0.999216	0.984456	0.999599	0.925188	0.99995	0.989981	1	0.999609	1	0.998807	1	0.998832
Nontoxin	Arrestin-b2	Arrestin-b2	0.999092	0.999891	NA	0.952086	0.999508	0.99873	0.999921	0.999918	0.999461	0.997588	1	0.999768	1	0.99587	1	0.999738	0.999929	0.999016	0.99866	0.998563	0.999753	0.998355	0.999216	0.999588	0.999599	0.999881	0.99995	0.997745	1	0.999609	1	0.998807	1	0.998832
Nontoxin	ArylacetamideDeacetylase	ArylacetamideDeacetylase	0.999092	0.999891	NA	0.275713	0.999508	0.832754	0.999921	0.999918	0.999461	0.997588	1	0.999768	1	0.99587	1	0.999738	0.999929	0.999016	0.99866	0.998563	0.999753	0.998355	0.999216	0.637077	0.999599	0.648044	0.99995	0.713166	1	0.999609	1	0.998807	1	0.998832
Nontoxin	AspAminoTrans1	AspAminoTrans1	0.999092	0.999891	NA	0.996882	0.999508	0.99873	0.999921	0.999918	0.999461	0.997588	1	0.999768	1	0.99587	1	0.999738	0.999929	0.999016	0.99866	0.998563	0.999753	0.998355	0.999216	0.999588	0.999599	0.999881	0.99995	0.992873	1	0.999609	1	0.998807	1	0.998832
Nontoxin	Aspartyl-tRNASyn	Aspartyl-tRNASyn	0.999092	0.999891	0.905238	0.895706	0.999508	0.99873	0.999921	0.999918	0.999461	0.997588	1	0.999768	1	0.99587	1	0.999738	0.999929	0.999016	0.99866	0.998563	0.999753	0.998355	0.999216	0.999588	0.999599	0.999881	0.99995	0.989981	1	0.999609	1	0.998807	1	0.998832
Nontoxin	AspDipeptidase	AspDipeptidase	0.929912	0.999891	0.905238	0.895706	0.999508	0.901697	0.999921	0.999918	0.999461	0.997588	1	0.915018	1	0.772258	1	0.999738	0.999929	0.999016	0.99866	0.998563	0.999753	0.998355	0.999216	0.841977	0.999599	0.933686	0.99995	0.69678	1	0.999609	1	0.998807	1	0.998832
Nontoxin	AspSyn	AspSyn	0.999092	0.999891	0.237376	0.160959	0.999508	0.510317	0.999921	0.672311	0.999461	0.615705	1	0.999768	1	0.99587	1	0.999738	0.999929	0.999016	0.99866	0.998563	0.999753	0.998355	0.773944	0.132042	0.999599	0.22859	0.51418	0.146856	1	0.999609	1	0.998807	1	0.998832
Nontoxin	AsptRNASyn	AsptRNASyn	0.999092	0.999891	0.98976	0.996882	0.999508	0.99873	0.999921	0.999918	0.999461	0.997588	1	0.999768	1	0.99587	1	0.999738	0.999929	0.999016	0.99866	0.998563	0.999753	0.998355	0.999216	0.999588	0.999599	0.999881	0.99995	0.997745	1	0.999609	1	0.998807	1	0.998832
Nontoxin	ATOX1	ATOX1	0.999092	0.999891	0.98976	0.996882	0.999508	0.99873	0.999921	0.999918	0.999461	0.997588	1	0.999768	1	0.99587	1	0.999738	0.999929	0.999016	0.99866	0.998563	0.999753	0.998355	0.999216	0.999588	0.999599	0.999881	0.99995	0.992873	1	0.999609	1	0.998807	1	0.998832
Nontoxin	ATPase-ASNA1	ATPase-ASNA1	0.999092	0.999891	NA	0.857204	0.999508	0.92158	0.999921	0.999918	0.999461	0.997588	1	0.999768	1	0.99587	1	0.999738	0.999929	0.999108	0.99866	0.998563	0.999753	0.998355	0.999216	0.999588	0.999599	0.999881	0.99995	0.933206	1	0.999609	1	0.998807	1	0.998832
Nontoxin	ATPase-lys70	ATPase-lys70	0.999092	0.999891	0.938433	0.932449	0.999508	0.99873	0.999921	0.999918	0.999461	0.997588	1	0.999768	1	0.99587	1	0.999738	0.999929	0.999016	0.99866	0.998563	0.999753	0.998355	0.999216	0.985143	0.999599	0.999881	0.99995	0.997745	1	0.999609	1	0.998807	1	0.998832
Nontoxin	ATPaseCaPm1	ATPaseCaPm1	0.999092	0.999891	0.529723	0.403331	0.999508	0.88108	0.999921	0.999918	0.999461	0.997588	1	0.90353	1	0.772258	1	0.999738	0.999929	0.999016	0.99866	0.998563	0.999753	0.998355	0.999216	0.527704	0.999599	0.489855	0.953348	0.385442	1	0.999609	1	0.998807	1	0.998832
Nontoxin	ATPaseV1-G3	ATPaseV1-G3	0.999092	0.999891	0.938825	0.957007	0.999508	0.99873	0.999921	0.999918	0.999461	0.997588	1	0.999768	1	0.99587	1	0.999738	0.999929	0.999016	0.99866	0.998563	0.999753	0.998355	0.999216	0.999588	0.999599	0.999881	0.99995	0.989981	1	0.999609	1	0.998807	1	0.998832
Nontoxin	ATPBindCassetteF2	ATPBindCassetteF2	0.99972	0.999891	NA	0.829509	0.999508	0.99873	0.999921	0.999918	0.999461	0.997588	1	0.999768	1	0.99587	1	0.999738	0.999929	0.999016	0.99866	0.998563	0.999753	0.998355	0.702503	0.39513	0.999599	0.999881	0.99995	0.997745	1	0.87989	1	0.998807	1	0.998832
Nontoxin	ATPBindingD3	ATPBindingD3	0.999092	0.999891	NA	0.952431	0.999508	0.99873	0.999921	0.999918	0.999461	0.997588	1	0.999768	1	0.99587	1	0.999738	0.999929	0.999016	0.99866	0.998563	0.999753	0.998355	0.999216	0.999588	0.999599	0.999881	0.99995	0.98845	1	0.999609	1	0.998807	1	0.998832
Nontoxin	ATPBindingE1	ATPBindingE1	0.999092	0.999891	0.784932	0.684296	0.999508	0.928868	0.999921	0.999918	0.999461	0.997588	1	0.940584	1	0.772258	1	0.999738	0.999929	0.999016	0.99866	0.998563	0.999753	0.998355	0.999216	0.841977	0.999599	0.874942	0.99995	0.646054	1	0.999609	1	0.998807	1	0.998832
Nontoxin	ATPSyn-a	ATPSyn-a	0.999092	0.999891	0.806643	0.766672	0.999508	0.99873	0.999921	0.999918	0.999461	0.997588	1	0.999768	1	0.99587	1	0.999738	0.999929	0.999016	0.99866	0.998563	0.999753	0.998355	0.912891	0.622695	0.999599	0.999881	0.99995	0.997861	1	0.999609	1	0.998807	1	0.998832
Nontoxin	ATPSyn-b1	ATPSyn-b1	0.999092	0.999891	0.683985	0.750481	0.999508	0.99873	0.999921	0.999918	0.999461	0.997588	1	0.999768	1	0.99587	1	0.999738	0.999929	0.999016	0.99866	0.998563	0.999753	0.998355	0.999216	0.999588	0.999599	0.999881	0.99995	0.989981	1	0.999609	1	0.998807	1	0.998832
Nontoxin	ATPSyn-b2	ATPSyn-b2	0.999092	0.999891	0.987452	0.989771	0.999508	0.99873	0.999921	0.999918	0.999461	0.997588	1	0.999768	1	0.99587	1	0.999738	0.999929	0.999016	0.99866	0.998563	0.999753	0.998355	0.999216	0.999588	0.999599	0.999881	0.99995	0.997861	1	0.999609	1	0.998807	1	0.998832
Nontoxin	ATPSyn-d	ATPSyn-d	0.999092	0.999891	0.74732	0.750481	0.999508	0.99873	0.999921	0.999918	0.999461	0.997588	1	0.999768	1	0.99587	1	0.999738	0.999929	0.999028	0.99866	0.998563	0.999753	0.998355	0.999216	0.984456	0.999599	0.999881	0.99995	0.886994	1	0.999609	1	0.998807	1	0.998832
Nontoxin	ATPSyn-e	ATPSyn-e	0.490946	0.999891	0.883778	0.895706	0.999508	0.99873	0.999921	0.999918	0.999461	0.997588	1	0.966793	1	0.99587	1	0.999738	0.999929	0.999016	0.99866	0.998563	0.999753	0.998355	0.999216	0.688314	0.999599	0.570076	0.859055	0.48928	1	0.894183	1	0.998807	1	0.94601
Nontoxin	ATPSyn-eps	ATPSyn-eps	0.765522	0.999891	0.96215	0.969797	0.999508	0.99873	0.999921	0.999918	0.999461	0.997588	1	0.999768	1	0.99587	1	0.999738	0.999929	0.999016	0.99866	0.998563	0.999753	0.998355	0.999216	0.999588	0.999599	0.999881	0.99995	0.923258	1	0.999609	1	0.998807	1	0.998832
Nontoxin	ATPSyn-f	ATPSyn-f	0.999092	0.999891	0.784932	0.785833	0.999508	0.99873	0.999921	0.999918	0.999461	0.997588	1	0.999768	1	0.99587	1	0.999738	0.999929	0.999016	0.99866	0.998563	0.999753	0.998355	0.999216	0.940808	0.999599	0.999881	0.99995	0.785216	1	0.999609	1	0.998807	1	0.998832
Nontoxin	ATPSyn-g	ATPSyn-g	0.926469	0.999891	0.877551	0.874937	0.999508	0.99873	0.999921	0.999918	0.999461	0.939251	1	0.999768	1	0.99587	1	0.999738	0.999929	0.999016	0.99866	0.998563	0.999753	0.998355	0.999216	0.606754	0.999599	0.673079	0.917159	0.483846	1	0.999609	1	0.998807	1	0.998832
Nontoxin	ATPSyn-s	ATPSyn-s	0.999092	0.999891	0.96215	0.97401	0.999508	0.758484	0.999921	0.999918	0.999461	0.997588	1	0.656904	1	0.684139	1	0.999738	0.999929	0.999016	0.99866	0.998563	0.999753	0.998355	0.999216	0.73583	0.999599	0.999881	0.99995	0.805836	1	0.977737	1	0.871154	1	0.998832
Nontoxin	ATPSynLipid-1	ATPSynLipid-1	0.999092	0.999891	0.987452	0.985238	0.999508	0.99873	0.999921	0.999918	0.999461	0.997588	1	0.999768	1	0.99587	1	0.999738	0.999929	0.999016	0.99866	0.998563	0.999753	0.998355	0.999216	0.999588	0.999599	0.999881	0.99995	0.997745	1	0.999609	1	0.998807	1	0.998832
Nontoxin	ATPSynLipid-2	ATPSynLipid-2	0.870269	0.999891	0.987452	0.993697	0.999508	0.99873	0.999921	0.999918	0.999461	0.997588	1	0.999768	1	0.99587	1	0.999738	0.999929	0.999016	0.99866	0.998563	0.999753	0.998355	0.999216	0.999588	0.999599	0.999881	0.99995	0.920872	1	0.999609	1	0.998807	1	0.998832
Nontoxin	ATPSynLipid-4	ATPSynLipid-4	0.986404	0.999891	0.651854	0.577596	0.999508	0.99873	0.999921	0.999918	0.999461	0.997588	1	0.999768	1	0.99587	1	0.999738	0.999929	0.999016	0.99866	0.998563	0.999753	0.998355	0.773944	0.318209	0.999599	0.489855	0.859055	0.383611	1	0.900607	1	0.998807	1	0.998832
Nontoxin	ATPSynO	ATPSynO	0.806852	0.999891	0.877551	0.887515	0.999508	0.99873	0.999921	0.999918	0.999461	0.997588	1	0.999768	1	0.99587	1	0.999738	0.999929	0.999016	0.99866	0.998563	0.999753	0.998355	0.999216	0.999588	0.999599	0.999881	0.99995	0.875774	1	0.999609	1	0.998807	1	0.998832
Nontoxin	AuroraKin	AuroraKin	0.999092	0.999891	NA	0.996882	0.999508	0.99873	0.999921	0.999918	0.999461	0.997588	1	0.999768	1	0.99587	1	0.999738	0.999929	0.999016	0.99866	0.998563	0.999753	0.998355	0.999216	0.999588	0.999599	0.999881	0.99995	0.96901	1	0.999609	1	0.998807	1	0.998832
Nontoxin	Autophagy101	Autophagy101	0.999092	0.999891	NA	0.921433	0.999508	0.99873	0.999921	0.999918	0.999461	0.997588	1	0.999768	1	0.99587	1	0.999738	0.999929	0.999016	0.99866	0.998563	0.999753	0.998355	0.999216	0.999588	0.999599	0.999881	0.99995	0.924799	1	0.999609	1	0.998807	1	0.998832
Nontoxin	Autophagy5	Autophagy5	0.999092	0.999891	NA	0.895706	0.999508	0.99873	0.999921	0.999918	0.999461	0.997588	1	0.999768	1	0.99587	1	0.999738	0.999929	0.999016	0.99866	0.998563	0.999753	0.998355	0.999216	0.999588	0.999599	0.999881	0.99995	0.997745	1	0.999609	1	0.998807	1	0.998832
Nontoxin	AWP1	AWP1	0.999092	0.999891	NA	0.932449	0.999508	0.99873	0.999921	0.999918	0.999461	0.997588	1	0.999768	1	0.99587	1	0.999738	0.999929	0.999751	0.99866	0.998563	0.999753	0.998355	0.999216	0.999588	0.999599	0.999881	0.99995	0.971592	1	0.999609	1	0.998807	1	0.998832
Nontoxin	BAG3	BAG3	0.999092	0.999891	NA	0.948167	0.999508	0.99873	0.999921	0.999918	0.999461	0.997588	1	0.999768	1	0.99587	1	0.999738	0.999929	0.999016	0.99866	0.998563	0.999753	0.998355	0.999216	0.999588	0.999599	0.999881	0.99995	0.971592	1	0.999609	1	0.998807	1	0.998832
Nontoxin	Band5	Band5	0.999092	0.999891	NA	0.534018	0.999508	0.99873	0.999921	0.999918	0.999461	0.997588	1	0.999768	1	0.99587	1	0.999738	0.999929	0.999016	0.99866	0.998563	0.999753	0.998355	0.999216	0.841977	0.999599	0.999881	0.99995	0.897631	1	0.999609	1	0.998807	1	0.998832
Nontoxin	BarrierAutointegration	BarrierAutointegration	0.999092	0.999891	0.623514	0.622866	0.999508	0.99873	0.999921	0.999918	0.999461	0.997588	1	0.999768	1	0.99587	1	0.999738	0.999929	0.999016	0.99866	0.998563	0.999753	0.998355	0.999216	0.999588	0.999599	0.999881	0.99995	0.922929	1	0.999609	1	0.998807	1	0.998832
Nontoxin	Basigin	Basigin	0.999092	0.999891	0.831263	0.817879	0.999508	0.99873	0.999921	0.999918	0.999461	0.997588	1	0.999768	1	0.99587	1	0.999738	0.999929	0.999016	0.99866	0.998563	0.999753	0.998355	0.999216	0.999588	0.999599	0.999881	0.99995	0.953332	1	0.999609	1	0.998807	1	0.998832
Nontoxin	BAT1	BAT1	0.999092	0.999891	0.96215	0.97401	0.999508	0.99873	0.999921	0.999918	0.999461	0.997588	1	0.999768	1	0.99587	1	0.999738	0.999929	0.999016	0.99866	0.998563	0.999753	0.998355	0.999216	0.999588	0.999599	0.999881	0.99995	0.96901	1	0.999609	1	0.998807	1	0.998832
Nontoxin	Battenin	Battenin	0.999092	0.999891	NA	0.402627	0.999508	0.99873	0.999921	0.999918	0.999461	0.997588	1	0.999768	1	0.99587	1	0.999738	0.999929	0.999016	0.99866	0.998563	0.999753	0.998355	0.838181	0.441808	0.999599	0.994075	0.99995	0.9032	1	0.999609	1	0.998807	1	0.998832
Nontoxin	BaxInh1	BaxInh1	0.999092	0.999891	0.982898	0.985238	0.999508	0.99873	0.999921	0.999918	0.999461	0.997588	1	0.999768	1	0.99587	1	0.999738	0.999929	0.999016	0.99866	0.998563	0.999753	0.998355	0.999216	0.999588	0.999599	0.999881	0.99995	0.999859	1	0.999609	1	0.998807	1	0.998832
Nontoxin	BCAminotransferase	BCAminotransferase	0.854843	0.999891	0.877551	0.859092	0.999508	0.15946	0.999921	0.0337993	0.999461	0.343186	1	0.076363	1	0.853604	0.906038	0.0445048	0.999929	0.999016	0.99866	0.998563	0.999753	0.998355	0.999216	0.0490073	0.999599	0.0196382	0.539511	0.0551621	1	0.0225747	1	0.318705	0.808427	0.0219163
Nontoxin	BCell31	BCell31	0.999092	0.999891	0.544553	0.603754	0.999508	0.99873	0.999921	0.987983	0.999461	0.997588	1	0.999768	1	0.99587	1	0.999738	0.999929	0.999016	0.99866	0.999022	0.999753	0.998355	0.999216	0.999588	0.864788	0.586849	0.99995	0.926659	1	0.999609	1	0.998807	1	0.998832
Nontoxin	BCellRec29	BCellRec29	0.999092	0.999891	NA	0.97787	0.999508	0.99873	0.999921	0.999918	0.999461	0.997588	1	0.999768	1	0.919105	1	0.999738	0.999929	0.999016	0.99866	0.998563	0.999753	0.998355	0.999216	0.798951	0.999599	0.925188	0.99995	0.728957	1	0.999609	1	0.938693	1	0.998832
Nontoxin	Bcms1	Bcms1	0.999092	0.999891	NA	0.603754	0.999508	0.99873	0.999921	0.999918	0.999461	0.997588	1	0.999768	1	0.99587	1	0.999738	0.999929	0.999016	0.99866	0.998563	0.999753	0.998355	0.999216	0.999588	0.999599	0.999881	0.99995	0.944867	1	0.999609	1	0.998807	1	0.998832
Nontoxin	Beclin1	Beclin1	0.999092	0.999891	NA	0.0965708	0.999508	0.99873	0.999921	0.999918	0.999461	0.997588	1	0.999768	1	0.99587	1	0.999738	0.999929	0.999016	0.99866	0.998563	0.999753	0.998355	0.628375	0.154627	0.999599	0.397251	0.954559	0.339327	1	0.999609	1	0.998807	1	0.998832
Nontoxin	BEN7	BEN7	0.999092	0.999891	NA	0.996654	0.999508	0.99873	0.999921	0.999918	0.999461	0.997588	1	0.999768	1	0.99587	1	0.999738	0.999929	0.999016	0.99866	0.998563	0.999753	0.998355	0.999216	0.999588	0.999599	0.999881	0.99995	0.992873	1	0.999609	1	0.998807	1	0.998832
Nontoxin	BET1	BET1	0.999092	0.999891	NA	0.826034	0.999508	0.99873	0.999921	0.999918	0.999461	0.997588	1	0.999768	1	0.99587	1	0.999738	0.999929	0.999016	0.99866	0.998563	0.999753	0.998355	0.999216	0.999588	0.999599	0.999881	0.99995	0.844511	1	0.999609	1	0.998807	1	0.998832
Nontoxin	BetaCentractin	BetaCentractin	0.999092	0.999891	NA	0.948167	0.999508	0.99873	0.999921	0.999918	0.999461	0.997588	1	0.999768	1	0.99587	1	0.999738	0.999929	0.999016	0.99866	0.998563	0.999753	0.998355	0.999216	0.999588	0.999599	0.999881	0.99995	0.997745	1	0.999609	1	0.998807	1	0.998832
Nontoxin	Bifunctional	Bifunctional	0.999092	0.999891	NA	0.929364	0.999508	0.561345	0.999921	0.999918	0.999461	0.997588	1	0.90987	1	0.99587	1	0.999738	0.999929	0.999016	0.99866	0.998563	0.999753	0.998355	0.999216	0.999588	0.999599	0.999881	0.99995	0.928236	1	0.999609	1	0.998807	1	0.998832
Nontoxin	Bifunctional-PURH	Bifunctional-PURH	0.999092	0.999891	NA	0.996882	0.999508	0.99873	0.999921	0.999918	0.999461	0.997588	1	0.999768	1	0.99587	1	0.999738	0.999929	0.999016	0.99866	0.998563	0.999753	0.998355	0.999216	0.999588	0.999599	0.999881	0.99995	0.997745	1	0.999609	1	0.998807	1	0.998832
Nontoxin	Bifunctional2	Bifunctional2	0.999092	0.999891	NA	0.829509	0.999508	0.99873	0.999921	0.999918	0.999461	0.997588	1	0.999768	1	0.99587	1	0.999738	0.999929	0.999016	0.99866	0.998563	0.999753	0.998355	0.999216	0.999588	0.999599	0.999881	0.99995	0.997745	1	0.999609	1	0.998807	1	0.998832
Nontoxin	Biglycan	Biglycan	0.986404	0.999891	NA	0.960079	0.999508	0.99873	0.999921	0.999918	0.999461	0.997588	1	0.999768	1	0.947218	1	0.999738	0.999929	0.999016	0.99866	0.293672	0.999753	0.294469	0.999216	0.937064	0.999599	0.999881	0.99995	0.876994	1	0.999609	1	0.998807	1	0.998832
Nontoxin	Biogenesis	Biogenesis	0.999092	0.999891	0.987452	0.996882	0.999508	0.99873	0.999921	0.999918	0.999461	0.997588	1	0.999768	1	0.99587	1	0.999738	0.999929	0.999016	0.99866	0.998563	0.999753	0.998355	0.999216	0.999588	0.999599	0.999881	0.99995	0.935589	1	0.999609	1	0.998807	1	0.998832
Nontoxin	Biogenesis10	Biogenesis10	0.999092	0.999891	NA	0.650429	0.999508	0.99873	0.999921	0.999918	0.999461	0.997588	1	0.999768	1	0.99587	1	0.999738	0.999929	0.999016	0.99866	0.998563	0.999753	0.998355	0.999216	0.706019	0.999599	0.775408	0.99995	0.524503	1	0.999609	1	0.998807	1	0.998832
Nontoxin	BiPGlyMutase	BiPGlyMutase	0.999092	0.999891	NA	0.660776	0.999508	0.99873	0.999921	0.999918	0.999461	0.997588	1	0.999768	1	0.99587	1	0.999738	0.999929	0.999016	0.99866	0.998563	0.999753	0.874536	0.999216	0.999588	0.972376	0.583043	0.99995	0.932469	1	0.999609	1	0.998807	1	0.998832
Nontoxin	BladderCancer	BladderCancer	0.999092	0.999891	NA	0.996882	0.999508	0.99873	0.999921	0.999918	0.999461	0.997588	1	0.999768	1	0.99587	1	0.999738	0.999929	0.999016	0.99866	0.998563	0.999753	0.998355	0.999216	0.999588	0.999599	0.999881	0.99995	0.997745	1	0.999609	1	0.998807	1	0.998832
Nontoxin	boIA2	boIA2	0.999092	0.999891	0.516979	0.455281	0.999508	0.99873	0.999921	0.999918	0.999461	0.997588	1	0.999768	1	0.99587	1	0.999738	0.999929	0.999016	0.99866	0.998563	0.999753	0.998355	0.999216	0.566193	0.999599	0.640032	0.954559	0.40281	1	0.999609	1	0.998807	1	0.998832
Nontoxin	BrainAngioInh1	BrainAngioInh1	0.999092	0.999891	0.806643	0.706347	0.999508	0.99873	0.999921	0.999918	0.999461	0.997588	1	0.999768	1	0.99587	1	0.999738	0.999929	0.999016	0.99866	0.998563	0.999753	0.998355	0.999216	0.999588	0.999599	0.858448	0.99995	0.876994	1	0.999609	1	0.998807	1	0.998832
Nontoxin	BrainI3	BrainI3	0.999092	0.999891	NA	0.691614	0.999508	0.99873	0.999921	0.999918	0.999461	0.997588	1	0.999768	1	0.99587	1	0.999738	0.999929	0.999016	0.99866	0.998563	0.999753	0.998355	0.999216	0.948807	0.999599	0.999881	0.99995	0.832828	1	0.999609	1	0.998807	1	0.998832
Nontoxin	BRCC36	BRCC36	0.999092	0.999891	NA	0.446826	0.999508	0.99873	0.999921	0.999918	0.999461	0.997588	1	0.999768	1	0.99587	1	0.999738	0.999929	0.999016	0.99866	0.998563	0.999753	0.998355	0.999216	0.566193	0.999599	0.496331	0.99995	0.40281	1	0.999609	1	0.998807	1	0.998832
Nontoxin	BRICK1	BRICK1	0.999092	0.999891	0.806643	0.750481	0.999508	0.99873	0.999921	0.999918	0.999461	0.997588	1	0.999768	1	0.99587	1	0.999738	0.999929	0.999016	0.99866	0.998563	0.999753	0.998355	0.999216	0.999588	0.999599	0.999881	0.99995	0.997745	1	0.999609	1	0.998807	1	0.998832
Nontoxin	BRISC	BRISC	0.999092	0.999891	NA	0.932449	0.999508	0.99873	0.999921	0.999918	0.999461	0.997588	1	0.999768	1	0.99587	1	0.999738	0.999929	0.999016	0.99866	0.998563	0.999753	0.998355	0.86957	0.679335	0.999599	0.999881	0.99995	0.992873	1	0.796888	1	0.998807	1	0.998832
Nontoxin	Bromodomain7	Bromodomain7	0.999092	0.999891	NA	0.97401	0.999508	0.99873	0.999921	0.999918	0.999461	0.997588	1	0.999768	1	0.99587	1	0.999738	0.999929	0.999016	0.99866	0.998563	0.999753	0.998355	0.999216	0.999588	0.999599	0.999881	0.99995	0.997745	1	0.999609	1	0.998807	1	0.998832
Nontoxin	BTG1	BTG1	0.999092	0.999891	NA	0.980105	0.999508	0.99873	0.999921	0.999918	0.999461	0.997588	1	0.999768	1	0.99587	1	0.999738	0.999929	0.999016	0.99866	0.998563	0.999753	0.998355	0.999216	0.999588	0.999599	0.999881	0.99995	0.993905	1	0.999609	1	0.998807	1	0.998832
Nontoxin	BTG2	BTG2	0.999092	0.999891	NA	0.47228	0.999508	0.477503	0.999921	0.470479	0.999461	0.61083	1	0.999768	1	0.918625	1	0.999738	0.999929	0.999016	0.99866	0.998563	0.999753	0.998355	0.999216	0.158903	0.95559	0.317665	0.396989	0.227879	1	0.74761	1	0.556319	1	0.998832
Nontoxin	BUD31	BUD31	0.999092	0.999891	0.938433	0.951347	0.999508	0.99873	0.999921	0.999918	0.999461	0.997588	1	0.999768	1	0.99587	1	0.999738	0.999929	0.999016	0.99866	0.998563	0.999753	0.998355	0.999216	0.999588	0.999599	0.999881	0.99995	0.971592	1	0.999609	1	0.998807	1	0.998832
Nontoxin	Bystin	Bystin	0.999092	0.999891	NA	0.925419	0.999508	0.99873	0.999921	0.999918	0.999461	0.997588	1	0.999768	1	0.99587	1	0.999738	0.999929	0.999016	0.99866	0.998563	0.999753	0.998355	0.999216	0.999588	0.999599	0.999881	0.99995	0.920341	1	0.999609	1	0.998807	1	0.998832
Nontoxin	c-Myc	c-Myc	0.999092	0.999891	0.806643	0.766672	0.999508	0.99873	0.999921	0.999918	0.999461	0.997588	1	0.999768	1	0.99587	1	0.999738	0.999929	0.725607	0.99866	0.624523	0.999753	0.704427	0.000338577	0.000640977	0.999599	0.999881	0.99995	0.90721	0.00333334	0.00451132	0.271419	0.15048	1	0.998832
Nontoxin	C11orf67	C11orf67	0.999092	0.999891	0.918863	0.927579	0.999508	0.99873	0.999921	0.999918	0.999461	0.997588	1	0.999768	1	0.99587	1	0.999738	0.999929	0.999016	0.99866	0.998563	0.999753	0.998355	0.999216	0.999588	0.999599	0.999881	0.99995	0.972755	1	0.999609	1	0.998807	1	0.998832
Nontoxin	C11orf73	C11orf73	0.999092	0.999891	0.987452	0.996882	0.999508	0.99873	0.999921	0.999918	0.999461	0.997588	1	0.999768	1	0.99587	1	0.999738	0.999929	0.999016	0.99866	0.998563	0.999753	0.998355	0.999216	0.999588	0.999599	0.999881	0.99995	0.997745	1	0.999609	1	0.998807	1	0.998832
Nontoxin	C12orf23	C12orf23	0.929912	0.999891	NA	0.777979	0.999508	0.99873	0.999921	0.999918	0.999461	0.997588	1	0.999768	1	0.99587	1	0.999738	0.999929	0.999016	0.99866	0.998563	0.999753	0.998355	0.999216	0.523355	0.999599	0.640032	0.99995	0.484553	1	0.773456	1	0.998807	1	0.998832
Nontoxin	C12orf73	C12orf73	0.999092	0.999891	NA	0.865746	0.999508	0.99873	0.999921	0.999918	0.999461	0.997588	1	0.999768	1	0.99587	1	0.999738	0.999929	0.999016	0.99866	0.998563	0.999753	0.998355	0.999216	0.937064	0.999599	0.999881	0.99995	0.785216	1	0.999609	1	0.998807	1	0.998832
Nontoxin	C14orf166	C14orf166	0.999092	0.999891	0.749447	0.657552	0.999508	0.99873	0.999921	0.999918	0.999461	0.997588	1	0.999768	1	0.99587	1	0.999738	0.999929	0.999016	0.99866	0.998563	0.999753	0.998355	0.999216	0.999588	0.999599	0.999881	0.99995	0.929562	1	0.999609	1	0.998807	1	0.998832
Nontoxin	C15orf40	C15orf40	0.999092	0.999891	NA	0.859214	0.999508	0.99873	0.999921	0.999918	0.999461	0.997588	1	0.999768	1	0.99587	1	0.999738	0.999929	0.999016	0.99866	0.998563	0.999753	0.998355	0.999216	0.999588	0.999599	0.999881	0.99995	0.992873	1	0.999609	1	0.998807	1	0.998832
Nontoxin	C16orf80	C16orf80	0.999092	0.999891	NA	0.930478	0.999508	0.99873	0.999921	0.999918	0.999461	0.997588	1	0.999768	1	0.99587	1	0.999738	0.999929	0.999016	0.99866	0.998563	0.999753	0.998355	0.999216	0.999588	0.999599	0.999881	0.99995	0.992873	1	0.999609	1	0.998807	1	0.998832
Nontoxin	C16orf87	C16orf87	0.999092	0.999891	NA	0.646531	0.999508	0.99873	0.999921	0.999918	0.999461	0.997588	1	0.999768	1	0.99587	1	0.999738	0.999929	0.999016	0.99866	0.998563	0.999753	0.998355	0.999216	0.982635	0.999599	0.839496	0.99995	0.816161	1	0.999609	1	0.998807	1	0.998832
Nontoxin	C17orf37	C17orf37	0.999092	0.999891	0.331785	0.275713	0.999508	0.99873	0.999921	0.999918	0.999461	0.997588	1	0.999768	1	0.99587	1	0.999738	0.999929	0.999016	0.99866	0.998563	0.999753	0.998355	0.772615	0.596568	0.999599	0.72732	0.99995	0.80415	1	0.999609	1	0.998807	1	0.998832
Nontoxin	C18orf32	C18orf32	0.999092	0.999891	0.877551	0.866754	0.999508	0.99873	0.999921	0.999918	0.999461	0.997588	1	0.999768	1	0.99587	1	0.999738	0.999929	0.999016	0.99866	0.998563	0.999753	0.998355	0.999216	0.999588	0.999599	0.994075	0.99995	0.997745	1	0.999609	1	0.998807	1	0.998832
Nontoxin	C19orf60	C19orf60	0.999092	0.999891	0.918863	0.928933	0.999508	0.99873	0.999921	0.700501	0.999461	0.997588	1	0.191064	1	0.99587	1	0.999738	0.94958	0.120167	0.99866	0.998563	0.999753	0.232484	0.999216	0.999588	0.999599	0.583285	0.99995	0.98845	0.663459	0.159309	1	0.998807	1	0.998832
Nontoxin	C1orf123	C1orf123	0.999092	0.999891	NA	0.996882	0.999508	0.99873	0.999921	0.999918	0.999461	0.997588	1	0.999768	1	0.99587	1	0.999738	0.999929	0.999016	0.99866	0.998563	0.999753	0.998355	0.999216	0.999588	0.999599	0.999881	0.99995	0.997745	1	0.999609	1	0.998807	1	0.998832
Nontoxin	C1orf163	C1orf163	0.999092	0.999891	NA	0.650429	0.999508	0.99873	0.999921	0.999918	0.999461	0.997588	1	0.999768	1	0.99587	1	0.999738	0.999929	0.999016	0.99866	0.998796	0.999753	0.998355	0.999216	0.940272	0.999599	0.999881	0.99995	0.886545	1	0.999609	1	0.998807	1	0.998832
Nontoxin	C1orf31	C1orf31	0.999092	0.999891	NA	0.978763	0.999508	0.99873	0.999921	0.999918	0.999461	0.997588	1	0.999768	1	0.99587	1	0.999738	0.999929	0.999016	0.99866	0.998563	0.999753	0.998355	0.999216	0.999588	0.999599	0.999881	0.99995	0.997745	1	0.999609	1	0.998807	1	0.998832
Nontoxin	C1orf43-2	C1orf43-2	0.999092	0.999891	NA	0.603754	0.999508	0.99873	0.999921	0.999918	0.999461	0.997588	1	0.999768	1	0.99587	1	0.999738	0.999929	0.999016	0.99866	0.998563	0.999753	0.998355	0.41008	0.0880404	0.999599	0.999881	0.99995	0.992078	1	0.528992	1	0.664101	1	0.998832
Nontoxin	C20orf24	C20orf24	0.999092	0.999891	NA	0.895706	0.999508	0.99873	0.999921	0.999918	0.999461	0.997588	1	0.999768	1	0.99587	1	0.999738	0.999929	0.999016	0.99866	0.998563	0.999753	0.998355	0.999216	0.999588	0.999599	0.999881	0.99995	0.923258	1	0.999609	1	0.998807	1	0.998832
Nontoxin	C20orf30	C20orf30	0.999092	0.999891	NA	0.996882	0.999508	0.99873	0.999921	0.999918	0.999461	0.997588	1	0.999768	1	0.99587	1	0.999738	0.999929	0.999016	0.99866	0.998563	0.999753	0.998355	0.999216	0.999588	0.999599	0.999881	0.99995	0.997745	1	0.999609	1	0.998807	1	0.998832
Nontoxin	C20orf4	C20orf4	0.870269	0.999891	NA	0.866754	0.999508	0.99873	0.999921	0.95843	0.999461	0.997588	1	0.966793	1	0.99587	1	0.999738	0.999929	0.999016	0.99866	0.998563	0.999753	0.998355	0.999216	0.999588	0.999599	0.501337	0.99995	0.944867	1	0.810829	1	0.998807	1	0.998832
Nontoxin	C20orf43	C20orf43	0.999092	0.999891	0.938433	0.939567	0.999508	0.99873	0.999921	0.999918	0.999461	0.997588	1	0.999768	1	0.99587	1	0.999738	0.999929	0.999016	0.99866	0.998563	0.999753	0.998355	0.999216	0.999588	0.999599	0.999881	0.99995	0.997745	1	0.999609	1	0.998807	1	0.998832
Nontoxin	C20orf72	C20orf72	0.999092	0.999891	NA	0.955224	0.999508	0.760719	0.999921	0.999918	0.999461	0.997588	1	0.802701	1	0.99587	1	0.999738	0.999929	0.999016	0.99866	0.998563	0.999753	0.998355	0.999216	0.999588	0.999599	0.999881	0.99995	0.992873	1	0.999609	1	0.998807	1	0.998832
Nontoxin	C21orf59	C21orf59	0.999092	0.999891	NA	0.900721	0.999508	0.99873	0.999921	0.999918	0.999461	0.997588	1	0.999768	1	0.99587	1	0.999738	0.999929	0.999016	0.99866	0.998563	0.999753	0.998355	0.999216	0.89175	0.999599	0.946146	0.99995	0.854529	1	0.844233	1	0.998807	1	0.998832
Nontoxin	C22orf25	C22orf25	0.999092	0.999891	NA	0.996654	0.999508	0.99873	0.999921	0.999918	0.999461	0.997588	1	0.999768	1	0.99587	1	0.999738	0.999929	0.999016	0.99866	0.998563	0.999753	0.998355	0.999216	0.999588	0.999599	0.999881	0.99995	0.989981	1	0.999609	1	0.998807	1	0.998832
Nontoxin	C22orf28	C22orf28	0.999092	0.999891	NA	0.956405	0.999508	0.99873	0.999921	0.999918	0.999461	0.997588	1	0.999768	1	0.99587	1	0.999738	0.999929	0.999016	0.99866	0.998563	0.999753	0.998355	0.999216	0.999588	0.999599	0.999881	0.99995	0.96901	1	0.999609	1	0.998807	1	0.998832
Nontoxin	C2orf54	C2orf54	0.553793	0.689387	NA	0.932449	0.999508	0.352215	0.999921	0.672311	0.999461	0.879721	1	0.238528	1	0.506943	1	0.541555	0.999929	0.999016	0.99866	0.998563	0.999753	0.998355	0.999216	0.395173	0.999599	0.47534	0.99995	0.40281	1	0.620333	1	0.664101	1	0.838936
Nontoxin	C2orf64	C2orf64	0.941876	0.999891	0.938825	0.948167	0.999508	0.99873	0.999921	0.999918	0.999461	0.997588	1	0.999768	1	0.99587	1	0.999738	0.999929	0.999016	0.99866	0.998563	0.999753	0.998355	0.999216	0.999588	0.999599	0.999881	0.99995	0.903676	1	0.999609	1	0.998807	1	0.998832
Nontoxin	C3HC4ZF	C3HC4ZF	0.999092	0.999891	NA	0.996882	0.999508	0.99873	0.999921	0.999918	0.999461	0.997588	1	0.999768	1	0.99587	1	0.999738	0.999929	0.999016	0.99866	0.998563	0.999753	0.998355	0.999216	0.999588	0.999599	0.999881	0.99995	0.997745	1	0.999609	1	0.998807	1	0.998832
Nontoxin	C3orf19-2	C3orf19-2	0.999092	0.999891	NA	0.982596	0.999508	0.99873	0.999921	0.999918	0.999461	0.997588	1	0.999768	1	0.99587	1	0.999738	0.999929	0.999016	0.99866	0.998563	0.999753	0.998355	0.999216	0.999588	0.999599	0.999881	0.99995	0.944867	1	0.999609	1	0.998807	1	0.998832
Nontoxin	C3orf26	C3orf26	0.999092	0.999891	NA	0.948167	0.999508	0.99873	0.999921	0.999918	0.999461	0.997588	1	0.999768	1	0.99587	1	0.999738	0.999929	0.999016	0.99866	0.998563	0.999753	0.998355	0.999216	0.999588	0.999599	0.999881	0.99995	0.997745	1	0.999609	1	0.998807	1	0.998832
Nontoxin	C3orf32	C3orf32	0.999092	0.999891	NA	0.829509	0.999508	0.99873	0.999921	0.517924	0.999461	0.997588	1	0.45956	1	0.99587	1	0.999738	0.907291	0.0765762	0.99866	0.998563	0.999753	0.13186	0.999216	0.952211	0.989984	0.41098	0.99995	0.876994	0.802469	0.241144	1	0.998807	1	0.998832
Nontoxin	C3orf78	C3orf78	0.999092	0.999891	0.883778	0.871561	0.999508	0.99873	0.999921	0.999918	0.999461	0.997588	1	0.999768	1	0.99587	1	0.999738	0.999929	0.999016	0.99866	0.998563	0.999753	0.998355	0.999216	0.841977	0.999599	0.999881	0.99995	0.920341	1	0.967396	1	0.998807	1	0.998832
Nontoxin	C3PAT4	C3PAT4	0.999092	0.999891	NA	0.826034	0.999508	0.99873	0.999921	0.999918	0.999461	0.997588	1	0.999768	1	0.997803	1	0.999738	0.999929	0.999016	0.99866	0.998563	0.999753	0.998355	0.999216	0.999588	0.999599	0.999881	0.99995	0.997745	1	0.999609	1	0.998807	1	0.998832
Nontoxin	C4orf29	C4orf29	0.999092	0.999891	NA	0.952431	0.999508	0.99873	0.999921	0.999918	0.999461	0.997588	1	0.999768	1	0.99587	1	0.999738	0.999929	0.999016	0.99866	0.998563	0.999753	0.998355	0.999216	0.999588	0.999599	0.999881	0.99995	0.953354	1	0.999609	1	0.998807	1	0.998832
Nontoxin	C4orf34	C4orf34	0.999092	0.999891	0.877551	0.925419	0.999508	0.99873	0.999921	0.999918	0.999461	0.997588	1	0.999768	1	0.99587	1	0.999738	0.999929	0.999016	0.99866	0.998563	0.999753	0.998355	0.999216	0.999588	0.999599	0.999881	0.99995	0.997745	1	0.999609	1	0.998807	1	0.998832
Nontoxin	C4orf43	C4orf43	0.999092	0.999891	NA	0.908177	0.999508	0.99873	0.999921	0.999918	0.999461	0.997588	1	0.999768	1	0.99587	1	0.999738	0.999929	0.999016	0.99866	0.998563	0.999753	0.998355	0.999216	0.999588	0.999599	0.999881	0.99995	0.997745	1	0.999609	1	0.998807	1	0.998832
Nontoxin	C4orf52	C4orf52	0.941876	0.999891	0.657741	0.603754	0.999508	0.337996	0.999921	0.46598	0.999461	0.561875	1	0.871471	1	0.772258	1	0.999738	0.999929	0.999016	0.99866	0.971591	0.999753	0.998355	0.999216	0.0849253	0.999599	0.206413	0.396989	0.128616	1	0.478043	1	0.389145	1	0.998832
Nontoxin	C5orf43	C5orf43	0.999092	0.999891	0.260395	0.236347	0.999508	0.99873	0.999921	0.999918	0.999461	0.997588	1	0.999768	1	0.99587	1	0.999738	0.999929	0.999016	0.99866	0.998563	0.999753	0.998355	0.971352	0.566193	0.999599	0.673079	0.99995	0.671126	1	0.999609	1	0.998807	1	0.998832
Nontoxin	C5orf51	C5orf51	0.999092	0.999891	0.96215	0.948167	0.999508	0.99873	0.999921	0.999918	0.999461	0.997588	1	0.999768	1	0.99587	1	0.999738	0.999929	0.999016	0.99866	0.998563	0.999753	0.998355	0.999216	0.999588	0.999599	0.999881	0.99995	0.928236	1	0.999609	1	0.998807	1	0.998832
Nontoxin	C6orf106	C6orf106	0.999092	0.999891	NA	0.917872	0.999508	0.99873	0.999921	0.999918	0.999461	0.997588	1	0.999768	1	0.99587	1	0.999738	0.999929	0.999016	0.99866	0.998563	0.999753	0.998355	0.999216	0.999588	0.999599	0.999881	0.99995	0.992873	1	0.999609	1	0.998807	1	0.998832
Nontoxin	C6orf115	C6orf115	0.497145	0.779945	NA	0.871561	0.999508	0.732218	0.999921	0.46598	0.999461	0.997588	1	0.265912	1	0.636895	0.906038	0.416313	0.999929	0.999016	0.99866	0.998563	0.999753	0.998355	0.999216	0.75863	0.989984	0.363359	0.99995	0.947511	1	0.475899	1	0.912016	0.982436	0.569786
Nontoxin	C6orf120	C6orf120	0.999092	0.999891	NA	0.996882	0.999508	0.99873	0.999921	0.999918	0.999461	0.997588	1	0.999768	1	0.99587	1	0.999738	0.999929	0.999016	0.99866	0.998563	0.999753	0.998355	0.999216	0.999588	0.999599	0.999881	0.99995	0.989981	1	0.999609	1	0.998807	1	0.998832
Nontoxin	C6orf125	C6orf125	0.999092	0.999891	NA	0.785833	0.999508	0.99873	0.999921	0.999918	0.999461	0.997588	1	0.999768	1	0.99587	1	0.999738	0.999929	0.999016	0.99866	0.998563	0.999753	0.998355	0.999216	0.999588	0.999599	0.999881	0.99995	0.98845	1	0.999609	1	0.998807	1	0.998832
Nontoxin	C6orf35	C6orf35	0.999092	0.999891	NA	0.925419	0.999508	0.945103	0.999921	0.999918	0.999461	0.997588	1	0.99897	1	0.851415	1	0.999738	0.999929	0.999016	0.99866	0.283533	0.999753	0.276696	0.999216	0.870324	0.999599	0.999881	0.99995	0.997745	1	0.999609	1	0.998807	1	0.998832
Nontoxin	C6orf57	C6orf57	0.999092	0.999891	0.92332	0.932449	0.999508	0.99873	0.999921	0.999918	0.999461	0.997588	1	0.999768	1	0.99587	1	0.999738	0.999929	0.999016	0.99866	0.998563	0.999753	0.998355	0.999216	0.999588	0.999599	0.999881	0.99995	0.997745	1	0.999609	1	0.998807	1	0.998832
Nontoxin	C6orf62	C6orf62	0.999092	0.999891	0.916741	0.925419	0.999508	0.99873	0.999921	0.999918	0.999461	0.997588	1	0.999768	1	0.99587	1	0.999738	0.999929	0.999016	0.99866	0.998563	0.999753	0.998355	0.999216	0.999588	0.999599	0.999881	0.99995	0.96901	1	0.999609	1	0.998807	1	0.998832
Nontoxin	C7orf42	C7orf42	0.986404	0.999891	NA	0.577596	0.999508	0.99873	0.999921	0.424072	0.999461	0.997588	1	0.999768	1	0.99587	1	0.999738	0.999929	0.790161	0.99866	0.998563	0.999753	0.859874	0.999216	0.999588	0.989984	0.278402	0.99995	0.997745	1	0.869276	1	0.998807	1	0.998832
Nontoxin	C7orf55	C7orf55	0.999092	0.999891	0.970222	0.976377	0.999508	0.99873	0.999921	0.999918	0.999461	0.997588	1	0.999768	1	0.99587	1	0.999738	0.999929	0.999016	0.99866	0.998563	0.999753	0.998355	0.999216	0.999588	0.999599	0.999881	0.99995	0.953332	1	0.999609	1	0.998807	1	0.998832
Nontoxin	C8orf42	C8orf42	0.999092	0.999891	NA	0.932449	0.999508	0.99873	0.999921	0.999918	0.999461	0.997588	1	0.999768	1	0.99587	1	0.999738	0.999929	0.999016	0.99866	0.998563	0.999753	0.998355	0.999216	0.999588	0.999599	0.999881	0.99995	0.992873	1	0.999609	1	0.998807	1	0.998832
Nontoxin	C8orf59	C8orf59	0.986404	0.999891	0.987452	0.986277	0.999508	0.99873	0.999921	0.999918	0.999461	0.997588	1	0.999768	1	0.99587	1	0.999738	0.999929	0.999016	0.99866	0.998563	0.999753	0.998355	0.999216	0.999588	0.999599	0.831008	0.99995	0.879273	1	0.999609	1	0.998807	1	0.998832
Nontoxin	C9orf46	C9orf46	0.986404	0.999891	0.847379	0.789246	0.999508	0.99873	0.999921	0.999918	0.999461	0.997588	1	0.999768	1	0.99587	1	0.999738	0.999929	0.999016	0.99866	0.998563	0.999753	0.998355	0.999216	0.627118	0.999599	0.640032	0.99995	0.438134	1	0.999609	1	0.998807	1	0.998832
Nontoxin	C9orf85	C9orf85	0.999092	0.999891	0.988956	0.996654	0.999508	0.99873	0.999921	0.999918	0.999461	0.997588	1	0.999768	1	0.99587	1	0.999738	0.999929	0.822544	0.99866	0.998563	0.999753	0.994532	0.999216	0.999588	0.999599	0.999881	0.99995	0.997745	1	0.999609	1	0.998807	1	0.998832
Nontoxin	Cab45	Cab45	0.999092	0.999891	0.618706	0.650429	0.999508	0.99873	0.999921	0.999918	0.999461	0.997588	1	0.999768	1	0.99587	1	0.999738	0.999929	0.999016	0.99866	0.998563	0.999753	0.998355	0.999216	0.999588	0.999599	0.999881	0.99995	0.944867	1	0.999609	1	0.998807	1	0.998832
Nontoxin	CaBinding-p22	CaBinding-p22	0.999092	0.999891	0.96215	0.964087	0.999508	0.99873	0.999921	0.999918	0.999461	0.997588	1	0.999768	1	0.99587	1	0.999738	0.999929	0.999016	0.99866	0.998563	0.999753	0.998355	0.999216	0.999588	0.999599	0.999881	0.99995	0.997745	1	0.999609	1	0.998807	1	0.998832
Nontoxin	CaBinding39	CaBinding39	0.999092	0.999891	0.936469	0.925419	0.999508	0.99873	0.999921	0.999918	0.999461	0.997588	1	0.999768	1	0.99587	1	0.999738	0.999929	0.999016	0.99866	0.998563	0.999753	0.998355	0.999216	0.999588	0.999599	0.999881	0.99995	0.992873	1	0.999609	1	0.998807	1	0.998832
Nontoxin	CaChannel1	CaChannel1	0.999092	0.999891	NA	0.888999	0.999508	0.99873	0.999921	0.999918	0.999461	0.997588	1	0.999768	1	0.99587	1	0.999738	0.999929	0.999016	0.99866	0.998563	0.999753	0.998355	0.999216	0.999588	0.999599	0.999881	0.99995	0.997745	1	0.999609	1	0.998807	1	0.998832
Nontoxin	CaIntBind1	CaIntBind1	0.999092	0.999891	0.877551	0.857601	0.999508	0.99873	0.999921	0.999918	0.999461	0.997588	1	0.999768	1	0.99587	1	0.999738	0.999929	0.999016	0.99866	0.998563	0.999753	0.998355	0.999216	0.999588	0.999599	0.999881	0.99995	0.987469	1	0.999609	1	0.998807	1	0.998832
Nontoxin	CalbindinD28K	CalbindinD28K	0.999092	0.999891	0.315356	0.364151	0.999508	0.643408	0.999921	0.841774	0.999461	0.615705	1	0.999768	1	0.985515	1	0.999738	0.999929	0.999016	0.99866	0.998563	0.999753	0.998355	0.999216	0.104987	0.999599	0.16155	0.247322	0.107664	1	0.894183	1	0.871154	1	0.998832
Nontoxin	Calcineurin-B1	Calcineurin-B1	0.999092	0.999891	NA	0.948167	0.999508	0.99873	0.999921	0.999918	0.999461	0.997588	1	0.999768	1	0.99587	1	0.999738	0.999929	0.999016	0.99866	0.998563	0.999753	0.998355	0.999216	0.999588	0.999599	0.999881	0.99995	0.989981	1	0.999609	1	0.998807	1	0.998832
Nontoxin	Calcyphosin2	Calcyphosin2	0.999092	0.999891	NA	0.871561	0.999508	0.99873	0.999921	0.999918	0.999461	0.997588	1	0.999768	1	0.99587	1	0.999738	0.999929	0.999016	0.99866	0.998563	0.999753	0.998355	0.999216	0.999588	0.999599	0.999881	0.99995	0.879273	1	0.999609	1	0.998807	1	0.998832
Nontoxin	Calcyphosine	Calcyphosine	0.999092	0.999891	NA	0.971764	0.999508	0.99873	0.999921	0.999918	0.999461	0.997588	1	0.999768	1	0.99587	1	0.999738	0.999929	0.999016	0.99866	0.998563	0.999753	0.998355	0.999216	0.999588	0.999599	0.999881	0.99995	0.997861	1	0.999609	1	0.998807	1	0.998832
Nontoxin	Calglandulin	Calglandulin	0.999092	0.999891	0.905238	0.871561	0.0115307	0.137175	0.999921	0.999918	0.999461	0.997588	3.23715e-05	0.0117038	1	0.99587	0.6751	0.999738	NA	0.604744	NA	0.998563	NA	0.888259	0.772615	0.716671	0.999599	0.944614	0.99995	0.947914	0.438336	0.198922	1	0.998807	1	0.998832
Nontoxin	calmegin	calmegin	0.986404	0.999891	NA	0.94723	0.999508	0.99873	0.999921	0.999918	0.999461	0.997588	1	0.999768	1	0.99587	1	0.999738	0.999929	0.999016	0.99866	0.998563	0.999753	0.998355	0.999216	0.870324	0.999599	0.673079	0.99995	0.697735	1	0.909526	1	0.998807	1	0.998832
Nontoxin	Calmod	Calmod	0.999092	0.999891	0.887767	0.829509	0.999508	0.477503	0.999921	0.999918	0.999461	0.997588	1	0.682487	1	0.99587	1	0.999738	NA	0.999016	NA	0.998563	NA	0.998355	0.999216	0.869097	0.999599	0.999881	0.99995	0.947511	1	0.999609	1	0.998807	1	0.998832
Nontoxin	Calmodulin-1	Calmodulin-1	0.999092	0.999891	0.987452	0.996882	0.999508	0.99873	0.999921	0.999918	0.999461	0.997588	1	0.999768	1	0.99587	1	0.999738	0.999929	0.999016	0.99866	0.998563	0.999753	0.998355	0.999216	0.999588	0.999599	0.999881	0.99995	0.997745	1	0.999609	1	0.998807	1	0.998832
Nontoxin	Calmodulin-2	Calmodulin-2	0.999092	0.999891	0.905238	0.925419	0.999508	0.99873	0.999921	0.999918	0.999461	0.997588	1	0.999768	1	0.99587	1	0.999738	0.999929	0.872633	0.99866	0.998563	0.999753	0.998355	0.999216	0.999588	0.999599	0.999881	0.99995	0.96901	1	0.999609	1	0.998807	1	0.998832
Nontoxin	Calmodulin-3	Calmodulin-3	0.999092	0.999891	0.96215	0.960079	0.999508	0.99873	0.999921	0.999918	0.999461	0.997588	1	0.999768	1	0.99587	1	0.999738	0.999929	0.999016	0.99866	0.998563	0.999753	0.998355	0.999216	0.999588	0.999599	0.999881	0.99995	0.992873	1	0.999609	1	0.998807	1	0.998832
Nontoxin	Calmodulin-4	Calmodulin-4	0.999092	0.999891	0.420239	0.354563	0.999508	0.99873	0.477189	0.0936397	0.999461	0.997588	1	0.871471	1	0.99587	1	0.999738	0.151082	0.061241	0.99866	0.998563	0.999753	0.035013	0.999216	0.870324	0.201033	0.0678382	0.99995	0.697664	0.378634	0.232502	1	0.998807	1	0.998832
Nontoxin	Calnexin	Calnexin	0.999092	0.999891	0.830984	0.851254	0.999508	0.99873	0.999921	0.999918	0.999461	0.997588	1	0.999768	1	0.99587	1	0.999738	0.999929	0.999016	0.99866	0.998563	0.999753	0.998355	0.999216	0.999588	0.999599	0.999881	0.99995	0.985639	1	0.999609	1	0.998807	1	0.998832
Nontoxin	Calponin3	Calponin3	0.85952	0.999891	NA	0.820501	0.999508	0.994806	0.999921	0.999918	0.999461	0.997588	1	0.999768	1	0.918625	1	0.999738	0.999929	0.999016	0.99866	0.998563	0.999753	0.998355	0.999216	0.679335	0.999599	0.994514	0.99995	0.989981	1	0.999609	1	0.998807	1	0.998832
Nontoxin	cAMPKin	cAMPKin	0.999092	0.999891	0.877551	0.851254	0.999508	0.99873	0.999921	0.999918	0.999461	0.997588	1	0.999768	1	0.99587	1	0.999738	0.999929	0.999016	0.99866	0.998563	0.999753	0.998355	0.999216	0.999588	0.999599	0.999881	0.99995	0.912975	1	0.999609	1	0.998807	1	0.998832
Nontoxin	cAMPKinIa	cAMPKinIa	0.999092	0.999891	NA	0.932449	0.999508	0.99873	0.999921	0.999918	0.999461	0.997588	1	0.999768	1	0.99587	1	0.999738	0.999929	0.999016	0.99866	0.998563	0.999753	0.998355	0.999216	0.999588	0.999599	0.999881	0.99995	0.959559	1	0.999609	1	0.998807	1	0.998832
Nontoxin	cAMPResElement2	cAMPResElement2	0.999092	0.999891	0.74732	0.774792	0.999508	0.99873	0.999921	0.999918	0.999461	0.997588	1	0.999768	1	0.99587	1	0.999738	0.999929	0.999016	0.99866	0.998563	0.999753	0.998355	0.999216	0.999588	0.999599	0.999881	0.99995	0.989981	1	0.999609	1	0.998807	1	0.998832
Nontoxin	cAMPResp3	cAMPResp3	0.870269	0.999891	NA	0.930562	0.999508	0.99873	0.999921	0.999918	0.999461	0.997588	1	0.999768	1	0.959058	1	0.999738	0.999929	0.999016	0.99866	0.998563	0.999753	0.998355	0.999216	0.844908	0.999599	0.999881	0.99995	0.821947	1	0.999609	1	0.998807	1	0.998832
Nontoxin	Canopy2	Canopy2	0.624114	0.999891	0.98976	0.996882	0.999508	0.99873	0.999921	0.999918	0.999461	0.997588	1	0.940584	1	0.99587	1	0.983414	0.999929	0.999016	0.99866	0.998563	0.999753	0.998355	0.999216	0.999588	0.999599	0.594392	0.99995	0.842458	1	0.79604	1	0.998807	1	0.890567
Nontoxin	Capping-b	Capping-b	0.999092	0.999891	0.806643	0.820501	0.999508	0.99873	0.999921	0.999918	0.999461	0.997588	1	0.999768	1	0.99587	1	0.999738	0.999929	0.999016	0.99866	0.998563	0.999753	0.998355	0.999216	0.999588	0.999599	0.999881	0.99995	0.906583	1	0.999609	1	0.998807	1	0.998832
Nontoxin	CarbonylReductase4	CarbonylReductase4	0.941876	0.999891	NA	0.806057	0.999508	0.99873	0.999921	0.999918	0.999461	0.997588	1	0.999768	1	0.935618	1	0.999738	0.999929	0.999016	0.99866	0.998563	0.999753	0.998355	0.999216	0.669548	0.999599	0.673079	0.99995	0.466181	1	0.999609	1	0.998807	1	0.998832
Nontoxin	CarbReductase1	CarbReductase1	0.999092	0.999891	0.773468	0.664253	0.999508	0.99873	0.999921	0.999918	0.999461	0.997588	1	0.999768	1	0.99587	1	0.999738	0.999929	0.999016	0.99866	0.998563	0.999753	0.998355	0.999216	0.999588	0.999599	0.999881	0.99995	0.90592	1	0.999609	1	0.998807	1	0.998832
Nontoxin	CaRegHSP1	CaRegHSP1	0.999092	0.999891	NA	0.986427	0.999508	0.99873	0.999921	0.999918	0.999461	0.997588	1	0.999768	1	0.99587	1	0.999738	0.999929	0.999016	0.99866	0.998563	0.999753	0.998355	0.999216	0.957291	0.999599	0.843007	0.99995	0.832828	1	0.819528	1	0.998807	1	0.998832
Nontoxin	CarnosineDipeptidase1	CarnosineDipeptidase1	0.929912	0.999891	NA	0.986341	0.999508	0.0443258	0.999921	0.999918	0.999461	0.997588	1	0.076363	1	0.0818091	1	0.999738	0.999929	0.999016	0.99866	0.998563	0.999753	0.998355	0.999216	0.999588	0.999599	0.999881	0.99995	0.973478	1	0.999609	1	0.998807	1	0.998832
Nontoxin	Carrier2	Carrier2	0.999092	0.999891	NA	0.968615	0.999508	0.99873	0.999921	0.999918	0.999461	0.997588	1	0.999768	1	0.99587	1	0.999738	0.999929	0.999016	0.99866	0.998563	0.999753	0.998355	0.999216	0.999588	0.999599	0.999881	0.99995	0.920872	1	0.999609	1	0.998807	1	0.998832
Nontoxin	Carrier30-4	Carrier30-4	0.999092	0.999891	NA	0.929328	0.999508	0.99873	0.999921	0.999918	0.999461	0.997588	1	0.999768	1	0.99587	1	0.999738	0.999929	0.999016	0.99866	0.998563	0.999753	0.998355	0.999216	0.999588	0.999599	0.959503	0.99995	0.997745	1	0.999609	1	0.998807	1	0.998832
Nontoxin	CaseinKin1a	CaseinKin1a	0.999092	0.999891	NA	0.969025	0.999508	0.99873	0.999921	0.999918	0.999461	0.998731	1	0.999768	1	0.99587	1	0.999738	0.999929	0.999016	0.99866	0.998563	0.999753	0.998355	0.999216	0.999588	0.999599	0.999881	0.99995	0.997745	1	0.999609	1	0.998807	1	0.998832
Nontoxin	CaseinKinIIa	CaseinKinIIa	0.999092	0.999891	NA	0.820501	0.999508	0.99873	0.999921	0.999918	0.999461	0.997588	1	0.999768	1	0.99587	1	0.999738	0.999929	0.999016	0.99866	0.998563	0.999753	0.998355	0.999216	0.999588	0.999599	0.999881	0.99995	0.906583	1	0.999609	1	0.998807	1	0.998832
Nontoxin	CasKin2b	CasKin2b	0.999092	0.999891	0.987452	0.996882	0.999508	0.99873	0.999921	0.999918	0.999461	0.997588	1	0.999768	1	0.99587	1	0.999738	0.999929	0.999016	0.99866	0.998563	0.999753	0.998355	0.999216	0.999588	0.999599	0.999881	0.99995	0.989981	1	0.999609	1	0.998807	1	0.998832
Nontoxin	Caspase6	Caspase6	0.999092	0.999891	NA	0.996882	0.999508	0.99873	0.999921	0.999918	0.999461	0.997588	1	0.999768	1	0.99587	1	0.999738	0.999929	0.999016	0.99866	0.998563	0.999753	0.998355	0.999216	0.999588	0.999599	0.999881	0.99995	0.963966	1	0.999609	1	0.998807	1	0.998832
Nontoxin	Catalase	Catalase	0.999092	0.999891	NA	0.622866	0.999508	0.99873	0.999921	0.999918	0.999461	0.997588	1	0.999768	1	0.99587	1	0.999738	0.999929	0.999016	0.99866	0.998563	0.999753	0.998355	0.999216	0.999588	0.989984	0.583285	0.99995	0.997745	1	0.999609	1	0.998807	1	0.998832
Nontoxin	CatecholOMethyltrans1	CatecholOMethyltrans1	0.999092	0.999891	NA	0.160959	0.999508	0.337996	0.5768	0.0404951	0.999461	0.61083	1	0.999768	1	0.99587	1	0.999738	0.999929	0.999016	0.99866	0.998563	0.999753	0.998355	0.999216	0.441442	0.560237	0.243227	0.859055	0.385442	1	0.999609	1	0.998807	1	0.998832
Nontoxin	Catenin-b1-1	Catenin-b1-1	0.999092	0.999891	0.970222	0.969797	0.999508	0.99873	0.999921	0.999918	0.999461	0.997588	1	0.999768	1	0.99587	1	0.999738	0.999929	0.999016	0.99866	0.998563	0.999753	0.998355	0.999216	0.999588	0.999599	0.999881	0.99995	0.997745	1	0.999609	1	0.998807	1	0.998832
Nontoxin	Cathepsin-L1	Cathepsin-L1	0.999092	0.999891	NA	0.603754	0.999508	0.99873	0.999921	0.999918	0.999461	0.997588	1	0.999768	1	0.99587	1	0.999738	0.999929	0.999016	0.99866	0.998563	0.999753	0.998355	0.999216	0.934429	0.999599	0.999881	0.99995	0.932469	1	0.999609	1	0.998807	1	0.998832
Nontoxin	CathepsinB	CathepsinB	0.999092	0.999891	0.912692	0.921433	0.999508	0.99873	0.999921	0.999918	0.999461	0.997588	1	0.999768	1	0.947218	1	0.999738	0.999929	0.999016	0.99866	0.998563	0.999753	0.998355	0.999216	0.999588	0.999599	0.999881	0.99995	0.906583	1	0.999609	1	0.998807	1	0.998832
Nontoxin	CathepsinD	CathepsinD	0.999092	0.999891	0.970222	0.985238	0.999508	0.994806	0.999921	0.999918	0.999461	0.913724	1	0.873471	1	0.99587	1	0.974845	0.999929	0.999016	0.99866	0.998563	0.999753	0.998355	0.999216	0.748096	0.999599	0.63127	0.99995	0.577142	1	0.860957	1	0.998807	1	0.927762
Nontoxin	Caveolin1	Caveolin1	0.999092	0.999891	NA	0.912598	0.999508	0.99873	0.999921	0.999918	0.999461	0.997588	1	0.999768	1	0.99587	1	0.999738	0.999929	0.999016	0.99866	0.998563	0.999753	0.998355	0.999216	0.999588	0.999599	0.999881	0.99995	0.997745	1	0.999609	1	0.998807	1	0.998832
Nontoxin	Caveolin2	Caveolin2	0.999092	0.999891	0.987452	0.996882	0.999508	0.99873	0.999921	0.999918	0.999461	0.997588	1	0.999768	1	0.99587	1	0.999738	0.999929	0.999016	0.99866	0.998563	0.999753	0.998355	0.999216	0.999588	0.999599	0.999881	0.99995	0.989981	1	0.999609	1	0.998807	1	0.998832
Nontoxin	CCAATD	CCAATD	0.999092	0.999891	NA	0.766672	0.999508	0.99873	0.999921	0.999918	0.999461	0.999466	1	0.999768	1	0.99587	1	0.999738	0.999929	0.999016	0.99866	0.998563	0.999753	0.998355	0.0135275	0.00101403	0.999599	0.999881	0.99995	0.944867	0.0482768	0.00489634	0.646375	0.184065	1	0.998832
Nontoxin	Ccd101	Ccd101	0.999092	0.999891	NA	0.318096	0.999508	0.99873	0.999921	0.999918	0.999461	0.997588	1	0.999768	1	0.99587	1	0.999738	0.999929	0.999016	0.99866	0.998563	0.999753	0.998355	0.926443	0.251602	0.999599	0.556867	0.99995	0.997745	1	0.999609	1	0.962817	1	0.998832
Nontoxin	Ccd13	Ccd13	0.999092	0.999891	NA	0.925419	0.999508	0.99873	0.999921	0.999918	0.999461	0.997588	1	0.999768	1	0.947218	1	0.999738	0.999929	0.999016	0.99866	0.998563	0.999753	0.998355	0.136547	0.0825888	0.999599	0.999881	0.99995	0.997745	0.220543	0.102608	0.276795	0.155575	1	0.998832
Nontoxin	ccd149	ccd149	0.999092	0.999891	0.806643	0.706347	0.999508	0.99873	0.999921	0.999918	0.999461	0.997588	1	0.999768	1	0.99587	1	0.999738	0.999929	0.999016	0.99866	0.998563	0.999753	0.998355	0.999216	0.844842	0.999599	0.999881	0.99995	0.997745	1	0.999609	1	0.998807	1	0.998832
Nontoxin	CCDC-94	CCDC-94	0.999092	0.999891	NA	0.950192	0.999508	0.99873	0.999921	0.999918	0.999461	0.997588	1	0.999768	1	0.99587	1	0.999738	0.999929	0.999016	0.99866	0.998563	0.999753	0.998355	0.999216	0.999588	0.999599	0.999881	0.99995	0.929144	1	0.999609	1	0.998807	1	0.998832
Nontoxin	CCDC124	CCDC124	0.999092	0.999891	NA	0.820501	0.999508	0.99873	0.999921	0.999918	0.999461	0.997588	1	0.873471	1	0.99587	1	0.999738	0.999929	0.999016	0.99866	0.998563	0.999753	0.998355	0.000107015	2.40123e-09	0.999599	0.510944	0.819664	0.36523	0.00036474	2.26237e-08	0.583521	0.155575	1	0.998832
Nontoxin	CCDC126	CCDC126	0.999092	0.999891	NA	0.650429	0.999508	0.99873	0.999921	0.999918	0.999461	0.997588	1	0.999768	1	0.99587	1	0.999738	0.999929	0.999016	0.99866	0.998563	0.999753	0.998355	0.999216	0.985143	0.999599	0.673079	0.99995	0.826999	1	0.999609	1	0.998807	1	0.998832
Nontoxin	CCDC134	CCDC134	0.999092	0.999891	NA	0.932449	0.999508	0.99873	0.999921	0.999918	0.999461	0.997588	1	0.999768	1	0.99587	1	0.999738	0.999929	0.999016	0.99866	0.998563	0.999753	0.998355	0.999216	0.999588	0.999599	0.999881	0.99995	0.997745	1	0.999609	1	0.998807	1	0.998832
Nontoxin	CCDC75	CCDC75	0.999092	0.999891	NA	0.789099	0.999508	0.99873	0.999921	0.999918	0.999461	0.997588	1	0.999768	1	0.99587	1	0.999738	0.999929	0.999016	0.99866	0.998563	0.999753	0.998355	0.999216	0.985143	0.999599	0.999881	0.99995	0.844511	1	0.999609	1	0.998807	1	0.998832
Nontoxin	CCHCCHD7	CCHCCHD7	0.999092	0.999891	NA	0.142279	0.999508	0.99873	0.999921	0.999918	0.999461	0.919991	1	0.999768	1	0.99587	1	0.999738	0.999929	0.999016	0.99866	0.998563	0.999753	0.998355	0.999216	0.24486	0.999599	0.275044	0.99995	0.280314	1	0.999609	1	0.998807	1	0.998832
Nontoxin	CCHCCHDC3	CCHCCHDC3	0.999092	0.999891	NA	0.960079	0.999508	0.99873	0.999921	0.999918	0.999461	0.997588	1	0.999768	1	0.99587	1	0.999738	0.999929	0.999016	0.99866	0.998563	0.999753	0.998355	0.999216	0.999588	0.999599	0.999881	0.99995	0.997745	1	0.999609	1	0.998807	1	0.998832
Nontoxin	CD151Antigen	CD151Antigen	0.999092	0.999891	NA	0.744104	0.999508	0.99873	0.999921	0.999918	0.999461	0.997588	1	0.999768	1	0.99587	1	0.999738	0.999929	0.999016	0.99866	0.998563	0.999753	0.998355	0.912891	0.296191	0.999599	0.999881	0.99995	0.90721	1	0.502478	1	0.998807	1	0.998832
Nontoxin	CD2AntCytTail2	CD2AntCytTail2	0.999092	0.999891	NA	0.986427	0.999508	0.99873	0.999921	0.999918	0.999461	0.997588	1	0.999768	1	0.99587	1	0.999738	0.999929	0.999016	0.99866	0.998563	0.999753	0.998355	0.999216	0.999588	0.999599	0.999881	0.99995	0.997745	1	0.999609	1	0.998807	1	0.998832
Nontoxin	CD59	CD59	0.999092	0.999891	NA	0.976377	0.999508	0.99873	0.999921	0.999918	0.999461	0.997588	1	0.999768	1	0.99587	1	0.999738	0.999929	0.999016	0.99866	0.998563	0.999753	0.998355	0.999216	0.999588	0.999599	0.999881	0.99995	0.997745	1	0.999609	1	0.998807	1	0.998832
Nontoxin	CD63	CD63	0.999092	0.999891	0.82584	0.844368	0.999508	0.99873	0.999921	0.999918	0.999461	0.997588	1	0.999768	1	0.99587	1	0.999738	0.999929	0.999016	0.99866	0.998563	0.999753	0.998355	0.999216	0.999588	0.999599	0.999881	0.99995	0.920872	1	0.999609	1	0.998807	1	0.998832
Nontoxin	CD81	CD81	0.999092	0.999891	NA	0.874937	0.999508	0.99873	0.999921	0.999918	0.999461	0.997588	1	0.966793	1	0.99587	1	0.999738	0.999929	0.999016	0.99866	0.998563	0.999753	0.998355	0.999216	0.89175	0.999599	0.999881	0.99995	0.96901	1	0.999609	1	0.998807	1	0.998832
Nontoxin	CD82	CD82	0.999092	0.999891	NA	0.921433	0.999508	0.99873	0.999921	0.999918	0.999461	0.997588	1	0.999768	1	0.935618	1	0.999738	0.999929	0.999016	0.99866	0.998563	0.999753	0.998355	0.999216	0.89175	0.999599	0.999881	0.99995	0.739194	1	0.999609	1	0.998807	1	0.998832
Nontoxin	CD9	CD9	0.999092	0.999891	0.493764	0.462108	0.999508	0.99873	0.999921	0.999918	0.999461	0.997588	1	0.999768	1	0.99587	1	0.999738	0.999929	0.999016	0.99866	0.998563	0.999753	0.998355	0.999216	0.748096	0.999599	0.68423	0.99995	0.604511	1	0.999609	1	0.998807	1	0.998832
Nontoxin	CDC28Kinase-1B	CDC28Kinase-1B	0.999092	0.999891	0.950678	0.948167	0.999508	0.99873	0.999921	0.999918	0.999461	0.997588	1	0.999768	1	0.959058	1	0.999738	0.999929	0.999016	0.99866	0.998563	0.999753	0.998355	0.999216	0.999588	0.999599	0.999881	0.99995	0.853897	1	0.999609	1	0.998807	1	0.998832
Nontoxin	CDC42	CDC42	0.999092	0.999891	0.74732	0.690538	0.999508	0.99873	0.999921	0.999918	0.999461	0.997588	1	0.999768	1	0.99587	1	0.999738	0.999929	0.999016	0.99866	0.998563	0.999753	0.998355	0.999216	0.985143	0.999599	0.999881	0.99995	0.832828	1	0.999609	1	0.998807	1	0.998832
Nontoxin	CDC42-1	CDC42-1	0.999092	0.999891	NA	0.697129	0.999508	0.99873	0.999921	0.999918	0.999461	0.997588	1	0.999768	1	0.99587	1	0.999738	0.999929	0.999016	0.99866	0.998563	0.999753	0.998355	0.999216	0.999588	0.999599	0.586666	0.99995	0.997745	1	0.999609	1	0.998807	1	0.998832
Nontoxin	cdc42-4	cdc42-4	0.999092	0.999891	NA	0.925419	0.999508	0.99873	0.999921	0.517924	0.999461	0.997588	1	0.999768	1	0.99587	1	0.999738	0.999929	0.540496	0.99866	0.998563	0.999753	0.859874	0.999216	0.922638	0.999599	0.648044	0.99995	0.925736	0.746158	0.19388	1	0.998807	1	0.998832
Nontoxin	CDC5	CDC5	0.999092	0.999891	NA	0.952431	0.999508	0.99873	0.999921	0.999918	0.999461	0.997588	1	0.999768	1	0.99587	1	0.999738	0.999929	0.999016	0.99866	0.998563	0.999753	0.998355	0.999216	0.999588	0.999599	0.999881	0.99995	0.992873	1	0.999609	1	0.998807	1	0.998832
Nontoxin	CDGSH2	CDGSH2	0.999092	0.999891	0.987452	0.985238	0.999508	0.99873	0.999921	0.999918	0.999461	0.997588	1	0.999768	1	0.99587	1	0.999738	0.999929	0.999016	0.99866	0.998563	0.999753	0.998355	0.999216	0.915738	0.999599	0.999881	0.99995	0.947511	1	0.999609	1	0.998807	1	0.998832
Nontoxin	CdK2	CdK2	0.986404	0.999891	NA	0.672721	0.999508	0.591173	0.999921	0.911943	0.999461	0.779805	1	0.83014	1	0.804594	1	0.999738	0.999929	0.999016	0.99866	0.998563	0.999753	0.998355	0.999216	0.183598	0.999599	0.275044	0.859055	0.204337	1	0.725732	1	0.692901	1	0.890567
Nontoxin	CDK5-1-1	CDK5-1-1	0.999092	0.999891	NA	0.953372	0.999508	0.99873	0.999921	0.999918	0.999461	0.997588	1	0.999768	1	0.99587	1	0.999738	0.999929	0.999016	0.99866	0.998563	0.999753	0.998355	0.999216	0.999588	0.999599	0.999881	0.99995	0.997745	1	0.999609	1	0.998807	1	0.998832
Nontoxin	CDK5-3	CDK5-3	0.999092	0.999891	0.0340446	0.0433105	0.999508	0.99873	0.999921	0.999918	0.999461	0.997588	1	0.999768	1	0.99587	1	0.999738	0.999929	0.999016	0.99866	0.998563	0.999753	0.998355	0.372007	0.165476	0.560237	0.239723	0.892029	0.385442	1	0.999609	1	0.998807	1	0.998832
Nontoxin	CDPSOPT	CDPSOPT	0.999092	0.999891	NA	0.281957	0.999508	0.99873	0.999921	0.999918	0.999461	0.997588	1	0.999768	1	0.99587	1	0.999738	0.999929	0.999016	0.99866	0.998563	0.999753	0.998355	0.493464	0.312693	0.999599	0.831008	0.99995	0.758698	1	0.999609	1	0.998807	1	0.998832
Nontoxin	CellCyc50A	CellCyc50A	0.999092	0.999891	NA	0.950192	0.999508	0.99873	0.999921	0.999918	0.999461	0.997588	1	0.999768	1	0.99587	1	0.999738	0.999929	0.999016	0.99866	0.998563	0.999753	0.998355	0.999216	0.999588	0.999599	0.999881	0.99995	0.992873	1	0.999609	1	0.998807	1	0.998832
Nontoxin	CellCycle-RAD1	CellCycle-RAD1	0.999092	0.999891	NA	0.472192	0.999508	0.99873	0.999921	0.999918	0.999461	0.997588	1	0.999768	1	0.99587	1	0.999738	0.999929	0.999016	0.99866	0.998563	0.999753	0.998355	0.999216	0.943059	0.999599	0.781663	0.99995	0.947511	1	0.999609	1	0.998807	1	0.998832
Nontoxin	CellDeath10	CellDeath10	0.999092	0.999891	0.935846	0.927579	0.999508	0.99873	0.999921	0.999918	0.999461	0.997588	1	0.999768	1	0.99587	1	0.999738	0.999929	0.999016	0.99866	0.998563	0.999753	0.998355	0.999216	0.999588	0.999599	0.999881	0.99995	0.997745	1	0.999609	1	0.998807	1	0.998832
Nontoxin	CellDeath4-1	CellDeath4-1	0.999092	0.999891	NA	0.996882	0.999508	0.99873	0.999921	0.999918	0.999461	0.997588	1	0.999768	1	0.99587	1	0.999738	0.999929	0.999016	0.99866	0.998563	0.999753	0.998355	0.999216	0.999588	0.999599	0.999881	0.99995	0.997745	1	0.999609	1	0.998807	1	0.998832
Nontoxin	CellDeath5	CellDeath5	0.999092	0.999891	0.918863	0.917872	0.999508	0.99873	0.999921	0.999918	0.999461	0.997588	1	0.999768	1	0.99587	1	0.999738	0.999929	0.999016	0.99866	0.998563	0.999753	0.998355	0.999216	0.999588	0.999599	0.999881	0.99995	0.992873	1	0.999609	1	0.998807	1	0.998832
Nontoxin	CellDeath6	CellDeath6	0.999092	0.999891	NA	0.0472015	0.999508	0.99873	0.999921	0.999918	0.999461	0.997588	1	0.999768	1	0.99587	1	0.999738	0.999929	0.999016	0.99866	0.998563	0.999753	0.998355	0.390974	0.0430654	0.970811	0.136766	0.99995	0.920872	1	0.999609	1	0.998807	1	0.998832
Nontoxin	CellDiffRCD1	CellDiffRCD1	0.999092	0.999891	NA	0.985836	0.999508	0.99873	0.999921	0.999918	0.999461	0.997588	1	0.999768	1	0.99587	1	0.999738	0.999929	0.999016	0.99866	0.998563	0.999753	0.998355	0.999216	0.999588	0.999599	0.999881	0.99995	0.971592	1	0.999609	1	0.998807	1	0.998832
Nontoxin	CellDivCycle123	CellDivCycle123	0.999092	0.999891	0.950678	0.952431	0.999508	0.99873	0.999921	0.999918	0.999461	0.997588	1	0.999768	1	0.99587	1	0.999738	0.999929	0.999016	0.99866	0.998563	0.999753	0.998355	0.999216	0.999588	0.999599	0.999881	0.99995	0.992078	1	0.999609	1	0.998807	1	0.998832
Nontoxin	CellGrowthNucleolar	CellGrowthNucleolar	0.999092	0.999891	0.970222	0.985836	0.999508	0.99873	0.999921	0.999918	0.999461	0.997119	1	0.999768	1	0.959058	1	0.999738	0.999929	0.999016	0.99866	0.998563	0.999753	0.998355	0.999216	0.679335	0.999599	0.953061	0.99995	0.728957	1	0.984901	1	0.802031	1	0.998832
Nontoxin	Centrin-3	Centrin-3	0.999092	0.999891	NA	0.924768	0.999508	0.99873	0.999921	0.999918	0.999461	0.997588	1	0.999768	1	0.99587	1	0.999738	0.999929	0.999016	0.99866	0.998563	0.999753	0.998355	0.999216	0.812977	0.999599	0.65335	0.99995	0.876358	1	0.967396	1	0.935805	1	0.998832
Nontoxin	Centrin2	Centrin2	0.999092	0.999891	0.938825	0.936155	0.999508	0.99873	0.999921	0.999918	0.999461	0.997588	1	0.999768	1	0.99587	1	0.999738	0.999929	0.663719	0.99866	0.998563	0.999753	0.994532	0.999216	0.999588	0.999599	0.999881	0.99995	0.992873	1	0.999609	1	0.998807	1	0.998832
Nontoxin	Ceramidase3	Ceramidase3	0.941876	0.999891	NA	0.925419	0.999508	0.758484	0.999921	0.999918	0.999461	0.997588	1	0.999768	1	0.853604	1	0.999738	0.999929	0.999016	0.99866	0.998563	0.999753	0.998355	0.999216	0.985143	0.999599	0.999881	0.99995	0.985639	1	0.999609	1	0.998807	1	0.998832
Nontoxin	Cerebellar	Cerebellar	0.999092	0.999891	NA	0.874937	0.999508	0.99873	0.999921	0.999918	0.999461	0.997588	1	0.999768	1	0.99587	1	0.999738	0.999929	0.999016	0.99866	0.998563	0.999753	0.998355	0.999216	0.999588	0.999599	0.776266	0.99995	0.997745	1	0.999609	1	0.998807	1	0.998832
Nontoxin	CerSynth2	CerSynth2	0.999092	0.999891	NA	0.932449	0.999508	0.99873	0.999921	0.999918	0.999461	0.997588	1	0.999768	1	0.99587	1	0.999738	0.999929	0.999016	0.99866	0.998563	0.999753	0.998355	0.999216	0.999588	0.999599	0.999881	0.99995	0.992873	1	0.999609	1	0.998807	1	0.998832
Nontoxin	ChargedMultivesicular5	ChargedMultivesicular5	0.999092	0.999891	0.140307	0.094883	0.999508	0.99873	0.999921	0.999918	0.999461	0.997588	1	0.999768	1	0.99587	1	0.999738	0.999929	0.999016	0.99866	0.998563	0.999753	0.998355	0.692274	0.315369	0.970412	0.366944	0.99995	0.876994	1	0.999609	1	0.998807	1	0.998832
Nontoxin	Chitinase3	Chitinase3	0.999092	0.999891	NA	0.657552	0.999508	0.851977	0.477189	0.00939052	0.999461	0.835936	1	0.366389	1	0.935618	1	0.999738	0.94958	0.287214	0.99866	0.998563	0.999753	0.342199	0.999216	0.433416	0.344784	0.0206306	0.957023	0.385442	0.220543	0.0108201	1	0.618708	1	0.998832
Nontoxin	CholineTransporter4	CholineTransporter4	0.999092	0.999891	NA	0.929542	0.999508	0.99873	0.999921	0.999918	0.999461	0.997588	1	0.999768	1	0.99587	1	0.999738	0.999929	0.999016	0.99866	0.998563	0.999753	0.998355	0.999216	0.999588	0.999599	0.999881	0.99995	0.997745	1	0.999609	1	0.998807	1	0.998832
Nontoxin	ChromatinMod1A	ChromatinMod1A	0.999092	0.999891	NA	0.874937	0.999508	0.99873	0.999921	0.999918	0.999461	0.997588	1	0.999768	1	0.99587	1	0.999738	0.999929	0.999016	0.99866	0.998563	0.999753	0.998355	0.999216	0.999588	0.999599	0.999881	0.99995	0.977238	1	0.999609	1	0.998807	1	0.998832
Nontoxin	Chromobox3-1	Chromobox3-1	0.999092	0.999891	NA	0.608346	0.999508	0.99873	0.999921	0.999918	0.999461	0.997588	1	0.999768	1	0.99587	1	0.999738	0.999929	0.999016	0.99866	0.998563	0.999753	0.998355	0.999216	0.999588	0.999599	0.957241	0.99995	0.989981	1	0.999609	1	0.998807	1	0.998832
Nontoxin	CitrateSyn	CitrateSyn	0.999092	0.999891	NA	0.948167	0.999508	0.99873	0.999921	0.999918	0.999461	0.997588	1	0.999768	1	0.99587	1	0.999738	0.999929	0.999016	0.99866	0.998563	0.999753	0.998355	0.999216	0.833879	0.999599	0.956815	0.99995	0.739194	1	0.999609	1	0.998807	1	0.998832
Nontoxin	CJMB042m14	CJMB042m14	0.999092	0.999891	0.877551	0.910226	0.999508	0.99873	0.999921	0.999918	0.999461	0.997588	1	0.999768	1	0.99587	1	0.999738	0.999929	0.999016	0.99866	0.998563	0.999753	0.998355	0.999216	0.999588	0.999599	0.999881	0.99995	0.992873	1	0.999609	1	0.998807	1	0.998832
Nontoxin	CKIIa	CKIIa	0.999092	0.999891	0.96215	0.97401	0.999508	0.99873	0.999921	0.999918	0.999461	0.997588	1	0.999768	1	0.99587	1	0.999738	0.999929	0.999016	0.99866	0.998563	0.999753	0.998355	0.999216	0.999588	0.999599	0.999881	0.99995	0.997745	1	0.999609	1	0.998807	1	0.998832
Nontoxin	ClassW	ClassW	0.999092	0.999891	NA	0.923896	0.999508	0.99873	0.999921	0.999918	0.999461	0.997588	1	0.999768	1	0.99587	1	0.999738	0.999929	0.999016	0.99866	0.998563	0.999753	0.998355	0.999216	0.999588	0.999599	0.999881	0.99995	0.990119	1	0.999609	1	0.998807	1	0.998832
Nontoxin	ClathrinInt1	ClathrinInt1	0.999092	0.999891	NA	0.996882	0.999508	0.99873	0.999921	0.999918	0.999461	0.997588	1	0.999768	1	0.99587	1	0.999738	0.999929	0.999016	0.99866	0.998563	0.999753	0.998355	0.999216	0.937064	0.999599	0.999881	0.99995	0.926659	1	0.999609	1	0.998807	1	0.998832
Nontoxin	Claudin15	Claudin15	0.999092	0.999891	0.918863	0.929542	0.999508	0.99873	0.999921	0.999918	0.999461	0.997588	1	0.999768	1	0.99587	1	0.999738	0.999929	0.999016	0.99866	0.998563	0.999753	0.998355	0.999216	0.999588	0.999599	0.999881	0.99995	0.997745	1	0.999609	1	0.998807	1	0.998832
Nontoxin	Claudin4-1	Claudin4-1	0.999092	0.999891	0.905238	0.925419	0.999508	0.99873	0.999921	0.999918	0.999461	0.997588	1	0.999768	1	0.99587	1	0.999738	0.999929	0.999016	0.99866	0.998563	0.999753	0.998355	0.999216	0.999588	0.999599	0.999881	0.99995	0.920872	1	0.999609	1	0.998807	1	0.998832
Nontoxin	Claudin7	Claudin7	0.999092	0.999891	0.784932	0.684296	0.999508	0.99873	0.999921	0.999918	0.999461	0.997588	1	0.999768	1	0.99587	1	0.999738	0.999929	0.999016	0.99866	0.998563	0.999753	0.998355	0.366044	0.312693	0.999599	0.999881	0.99995	0.989981	1	0.977737	1	0.998807	1	0.998832
Nontoxin	Cleavage3	Cleavage3	0.999092	0.999891	NA	0.985836	0.999508	0.99873	0.999921	0.999918	0.999461	0.997588	1	0.999768	1	0.99587	1	0.999738	0.999929	0.999016	0.99866	0.998563	0.999753	0.998355	0.999216	0.999588	0.999599	0.999881	0.99995	0.997745	1	0.999609	1	0.998807	1	0.998832
Nontoxin	Cleavage4	Cleavage4	0.999092	0.999891	NA	0.932449	0.999508	0.99873	0.999921	0.999918	0.999461	0.997588	1	0.999768	1	0.99587	1	0.999738	0.999929	0.999016	0.99866	0.998563	0.999753	0.998355	0.999216	0.999588	0.999599	0.999881	0.99995	0.989981	1	0.999609	1	0.998807	1	0.998832
Nontoxin	Cleavage5	Cleavage5	0.999092	0.999891	NA	0.976377	0.999508	0.99873	0.999921	0.999918	0.999461	0.997588	1	0.999768	1	0.99587	1	0.999738	0.999929	0.999016	0.99866	0.998563	0.999753	0.998355	0.999216	0.999588	0.999599	0.999881	0.99995	0.997745	1	0.999609	1	0.998807	1	0.998832
Nontoxin	CleftTm1	CleftTm1	0.765522	0.999891	0.877551	0.866754	0.999508	0.913798	0.999921	0.999918	0.999461	0.997588	1	0.933894	1	0.773819	1	0.999738	0.999929	0.999016	0.99866	0.998563	0.999753	0.998355	0.999216	0.730997	0.999599	0.806379	0.99995	0.565062	1	0.999609	1	0.998807	1	0.998832
Nontoxin	CLIC-1	CLIC-1	0.999092	0.999891	NA	0.996918	0.999508	0.99873	0.999921	0.999918	0.999461	0.997588	1	0.999768	1	0.99587	1	0.999738	0.999929	0.999016	0.99866	0.998563	0.999753	0.998355	0.999216	0.999588	0.999599	0.999881	0.99995	0.989981	1	0.999609	1	0.998807	1	0.998832
Nontoxin	ClICP1	ClICP1	0.999092	0.999891	0.498517	0.577596	0.999508	0.99873	0.999921	0.999918	0.999461	0.997588	1	0.999768	1	0.99587	1	0.999738	0.999929	0.999016	0.99866	0.998563	0.999753	0.998355	0.509672	0.642483	0.999599	0.999881	0.99995	0.947914	1	0.999609	1	0.998807	1	0.998832
Nontoxin	CLK1	CLK1	0.999092	0.999891	0.917616	0.900721	0.999508	0.99873	0.999921	0.999918	0.999461	0.997588	1	0.999768	1	0.99587	1	0.999738	0.999929	0.999016	0.99866	0.998563	0.999753	0.998355	0.999216	0.999588	0.999599	0.999881	0.99995	0.912975	1	0.999609	1	0.998807	1	0.998832
Nontoxin	clpX	clpX	0.999092	0.999891	0.825525	0.757701	0.999508	0.99873	0.999921	0.999918	0.999461	0.997588	1	0.999768	1	0.99587	1	0.999738	0.999929	0.999016	0.99866	0.998563	0.999753	0.998355	0.999216	0.999588	0.999599	0.999881	0.99995	0.903676	1	0.999609	1	0.998807	1	0.998832
Nontoxin	Clusterin	Clusterin	0.986404	0.999891	NA	0.925419	0.999508	0.568884	0.999921	0.999918	0.999461	0.997588	1	0.402022	1	0.622731	1	0.999738	0.999929	0.999016	0.99866	0.998563	0.999753	0.998355	0.999216	0.706019	0.999599	0.91686	0.99995	0.670292	1	0.977737	1	0.871154	1	0.998832
Nontoxin	CMB4c	CMB4c	0.999092	0.999891	NA	0.622866	0.999508	0.99873	0.999921	0.999918	0.999461	0.997588	1	0.999768	1	0.99587	1	0.999738	0.999929	0.999016	0.99866	0.998563	0.999753	0.998355	0.999216	0.999588	0.999599	0.955389	0.99995	0.961802	1	0.999609	1	0.998807	1	0.998832
Nontoxin	CMVB-2a	CMVB-2a	0.999092	0.999891	0.806643	0.622866	0.999508	0.99873	0.999921	0.999918	0.999461	0.997588	1	0.999768	1	0.99587	1	0.999738	0.999929	0.999016	0.99866	0.998563	0.999753	0.998355	0.999216	0.999588	0.999599	0.999881	0.99995	0.945799	1	0.999609	1	0.998807	1	0.998832
Nontoxin	CNPPD1	CNPPD1	0.999092	0.999891	NA	0.871561	0.999508	0.591166	0.999921	0.999918	0.999461	0.997588	1	0.999768	1	0.919105	1	0.999738	0.999929	0.999016	0.99866	0.998563	0.999753	0.998355	0.999216	0.984456	0.999599	0.999881	0.99995	0.997745	1	0.999609	1	0.998807	1	0.998832
Nontoxin	CoAReductase	CoAReductase	0.999092	0.999891	NA	0.820501	0.999508	0.99873	0.999921	0.999918	0.999461	0.997588	1	0.999768	1	0.99587	1	0.999738	0.999929	0.999016	0.99866	0.998563	0.999753	0.998355	0.999216	0.999588	0.999599	0.806379	0.99995	0.992873	1	0.999609	1	0.998807	1	0.998832
Nontoxin	Coatomer-b	Coatomer-b	0.999092	0.999891	0.970222	0.97636	0.999508	0.99873	0.999921	0.999918	0.999461	0.997588	1	0.999768	1	0.99587	1	0.999738	0.999929	0.999016	0.99866	0.998563	0.999753	0.998355	0.999216	0.999588	0.999599	0.999881	0.99995	0.997745	1	0.999609	1	0.998807	1	0.998832
Nontoxin	Coatomer-bp	Coatomer-bp	0.999092	0.999891	0.903356	0.895706	0.999508	0.99873	0.999921	0.999918	0.999461	0.997588	1	0.999768	1	0.99587	1	0.999738	0.999929	0.999016	0.99866	0.998563	0.999753	0.998355	0.999216	0.999588	0.999599	0.999881	0.99995	0.959559	1	0.999609	1	0.998807	1	0.998832
Nontoxin	Coatomer-d	Coatomer-d	0.999092	0.999891	0.806643	0.820501	0.999508	0.99873	0.999921	0.999918	0.999461	0.997588	1	0.999768	1	0.99587	1	0.999738	0.999929	0.999016	0.99866	0.998563	0.999753	0.998355	0.999216	0.999588	0.999599	0.999881	0.99995	0.947914	1	0.999609	1	0.998807	1	0.998832
Nontoxin	Coatomer-e	Coatomer-e	0.999092	0.999891	0.825525	0.829509	0.999508	0.99873	0.999921	0.999918	0.999461	0.997588	1	0.999768	1	0.99587	1	0.999738	0.999929	0.999016	0.99866	0.998563	0.999753	0.998355	0.999216	0.999588	0.999599	0.999881	0.99995	0.947914	1	0.999609	1	0.998807	1	0.998832
Nontoxin	Coatomer-g	Coatomer-g	0.999092	0.999891	NA	0.916713	0.999508	0.99873	0.999921	0.999918	0.999461	0.997588	1	0.999768	1	0.99587	1	0.999738	0.999929	0.999016	0.99866	0.998563	0.999753	0.998355	0.999216	0.999588	0.999599	0.999881	0.99995	0.994635	1	0.999609	1	0.998807	1	0.998832
Nontoxin	Coatomer-g2	Coatomer-g2	0.999092	0.999891	NA	0.611825	0.999508	0.99873	0.999921	0.999918	0.999461	0.997588	1	0.999768	1	0.99587	1	0.999738	0.999929	0.999016	0.99866	0.998563	0.999753	0.998355	0.999216	0.771182	0.999599	0.999881	0.99995	0.805166	1	0.999609	1	0.998807	1	0.998832
Nontoxin	Coatomer-z1	Coatomer-z1	0.999092	0.999891	0.877551	0.874937	0.999508	0.99873	0.999921	0.999918	0.999461	0.997588	1	0.999768	1	0.99587	1	0.999738	0.999929	0.999016	0.99866	0.998563	0.999753	0.998355	0.999216	0.999588	0.999599	0.999881	0.99995	0.997745	1	0.999609	1	0.998807	1	0.998832
Nontoxin	Coatomer-z2	Coatomer-z2	0.999092	0.999891	0.0340446	0.0520667	0.999508	0.99873	0.999921	0.999918	0.999461	0.988503	1	0.999768	1	0.99587	1	0.999738	0.999929	0.999016	0.99866	0.998563	0.999753	0.998355	0.761501	0.154627	0.801811	0.154636	0.691344	0.217738	1	0.999609	1	0.998807	1	0.998832
Nontoxin	Cofilin2	Cofilin2	0.999092	0.999891	0.849393	0.829509	0.999508	0.99873	0.999921	0.999918	0.999461	0.997588	1	0.999768	1	0.99587	1	0.999738	0.999929	0.999016	0.99866	0.998563	0.999753	0.998355	0.772615	0.739844	0.999599	0.999881	0.99995	0.947914	1	0.999609	1	0.998807	1	0.998832
Nontoxin	ColdShockE1	ColdShockE1	0.999092	0.999891	0.530915	0.534018	0.999508	0.99873	0.999921	0.999918	0.999461	0.997588	1	0.999768	1	0.99587	1	0.999738	0.999929	0.999016	0.99866	0.998563	0.999753	0.998355	0.999216	0.800588	0.999599	0.831008	0.99995	0.646054	1	0.999609	1	0.998807	1	0.998832
Nontoxin	Collagen4-3aBinding	Collagen4-3aBinding	0.999092	0.999891	NA	0.820501	0.999508	0.99873	0.999921	0.999918	0.999461	0.997588	1	0.966793	1	0.911902	1	0.999738	0.999929	0.999016	0.99866	0.998563	0.999753	0.998355	0.999216	0.999588	0.999599	0.999881	0.99995	0.875774	1	0.999609	1	0.998807	1	0.998832
Nontoxin	COMM-4-1	COMM-4-1	0.999092	0.999891	NA	0.952086	0.999508	0.99873	0.999921	0.999918	0.999461	0.997588	1	0.999768	1	0.99587	1	0.999738	0.999929	0.999016	0.99866	0.998563	0.999753	0.998355	0.999216	0.999588	0.999599	0.999881	0.99995	0.963318	1	0.999609	1	0.998807	1	0.998832
Nontoxin	COMM-8	COMM-8	0.999092	0.999891	NA	0.932213	0.999508	0.99873	0.999921	0.999918	0.999461	0.997588	1	0.999768	1	0.99587	1	0.999738	0.999929	0.999016	0.99866	0.998563	0.999753	0.998355	0.999216	0.999588	0.999599	0.999881	0.99995	0.96901	1	0.999609	1	0.998807	1	0.998832
Nontoxin	COMM2	COMM2	0.999092	0.999891	NA	0.978763	0.999508	0.99873	0.999921	0.999918	0.999461	0.997588	1	0.999768	1	0.99587	1	0.999738	0.999929	0.999016	0.99866	0.998563	0.999753	0.998355	0.999216	0.999588	0.999599	0.999881	0.99995	0.997745	1	0.999609	1	0.998807	1	0.998832
Nontoxin	COMM3-2-2	COMM3-2-2	0.999092	0.999891	NA	0.943392	0.999508	0.99873	0.999921	0.999918	0.999461	0.997588	1	0.999768	1	0.99587	1	0.999738	0.999929	0.999016	0.99866	0.998563	0.999753	0.998355	0.999216	0.999588	0.999599	0.999881	0.99995	0.920872	1	0.999609	1	0.998807	1	0.998832
Nontoxin	COMM7	COMM7	0.999092	0.999891	0.899416	0.895706	0.999508	0.99873	0.999921	0.999918	0.999461	0.997588	1	0.999768	1	0.99587	1	0.999738	0.999929	0.999016	0.99866	0.998563	0.999753	0.998355	0.999216	0.999588	0.999599	0.999881	0.99995	0.973676	1	0.999609	1	0.998807	1	0.998832
Nontoxin	COMM9	COMM9	0.999092	0.999891	0.847379	0.785833	0.999508	0.99873	0.999921	0.999918	0.999461	0.997588	1	0.999768	1	0.99587	1	0.999738	0.999929	0.999016	0.99866	0.998563	0.999753	0.998355	0.999216	0.999588	0.999599	0.999881	0.99995	0.90592	1	0.999609	1	0.998807	1	0.998832
Nontoxin	COP9	COP9	0.999092	0.999891	0.96215	0.948167	0.999508	0.99873	0.999921	0.999918	0.999461	0.997588	1	0.999768	1	0.99587	1	0.999738	0.999929	0.999016	0.99866	0.998563	0.999753	0.998355	0.999216	0.999588	0.999599	0.999881	0.99995	0.997745	1	0.999609	1	0.998807	1	0.998832
Nontoxin	COP9-1	COP9-1	0.999092	0.999891	NA	0.978542	0.999508	0.99873	0.999921	0.999918	0.999461	0.997588	1	0.999768	1	0.99587	1	0.999738	0.999929	0.999016	0.99866	0.998563	0.999753	0.998355	0.999216	0.999588	0.999599	0.999881	0.99995	0.989981	1	0.999609	1	0.998807	1	0.998832
Nontoxin	COP9-2	COP9-2	0.999092	0.999891	NA	0.215653	0.999508	0.99873	0.999921	0.999918	0.999461	0.997588	1	0.999768	1	0.99587	1	0.999738	0.999929	0.999016	0.99866	0.998563	0.999753	0.998355	0.989052	0.634818	0.989984	0.421003	0.99995	0.947914	1	0.999609	1	0.998807	1	0.998832
Nontoxin	COP9-4	COP9-4	0.999092	0.999891	NA	0.929542	0.999508	0.99873	0.999921	0.999918	0.999461	0.997588	1	0.999768	1	0.99587	1	0.999738	0.999929	0.999016	0.99866	0.998563	0.999753	0.998355	0.999216	0.999588	0.999599	0.999881	0.99995	0.997745	1	0.999609	1	0.998807	1	0.998832
Nontoxin	COP9-7a	COP9-7a	0.999092	0.999891	NA	0.948167	0.999508	0.99873	0.999921	0.999918	0.999461	0.997588	1	0.999768	1	0.959058	1	0.999738	0.999929	0.999016	0.99866	0.998563	0.999753	0.998355	0.999216	0.999588	0.999599	0.999881	0.99995	0.928236	1	0.999609	1	0.998807	1	0.998832
Nontoxin	COP9-8	COP9-8	0.999092	0.999891	NA	0.930562	0.999508	0.99873	0.999921	0.999918	0.999461	0.997588	1	0.999768	1	0.99587	1	0.999738	0.999929	0.999016	0.99866	0.998563	0.999753	0.998355	0.999216	0.999588	0.999599	0.999881	0.99995	0.992873	1	0.999609	1	0.998807	1	0.998832
Nontoxin	COP9Signalsome-5	COP9Signalsome-5	0.999092	0.999891	NA	0.971764	0.999508	0.99873	0.999921	0.999918	0.999461	0.997588	1	0.999768	1	0.99587	1	0.999738	0.999929	0.999016	0.99866	0.998563	0.999753	0.998355	0.999216	0.999588	0.999599	0.999881	0.99995	0.997745	1	0.999609	1	0.998807	1	0.998832
Nontoxin	Copine3	Copine3	0.999092	0.999891	0.960492	0.948167	0.999508	0.99873	0.999921	0.999918	0.999461	0.997588	1	0.999768	1	0.99587	1	0.999738	0.999929	0.999016	0.99866	0.998563	0.999753	0.998355	0.999216	0.976109	0.999599	0.999881	0.99995	0.963966	1	0.999609	1	0.998807	1	0.998832
Nontoxin	Corn4	Corn4	0.999092	0.999891	NA	0.851254	0.999508	0.99873	0.999921	0.999918	0.999461	0.997588	1	0.999768	1	0.99587	1	0.999738	0.999929	0.999016	0.99866	0.998563	0.999753	0.998355	0.999216	0.999588	0.999599	0.999881	0.99995	0.971592	1	0.999609	1	0.998807	1	0.998832
Nontoxin	Cornichon	Cornichon	0.999092	0.999891	0.96215	0.956351	0.999508	0.99873	0.999921	0.999918	0.999461	0.997588	1	0.999768	1	0.99587	1	0.999738	0.999929	0.999016	0.99866	0.998563	0.999753	0.998355	0.999216	0.999588	0.999599	0.999881	0.99995	0.994635	1	0.999609	1	0.998807	1	0.998832
Nontoxin	Coronin1B	Coronin1B	0.999092	0.999891	NA	0.97401	0.999508	0.99873	0.999921	0.999918	0.999461	0.997588	1	0.999768	1	0.99587	1	0.999738	0.999929	0.999016	0.99866	0.998563	0.999753	0.998355	0.999216	0.999588	0.999599	0.999881	0.99995	0.974352	1	0.999609	1	0.998807	1	0.998832
Nontoxin	Cortactin	Cortactin	0.999092	0.999891	NA	0.985836	0.999508	0.99873	0.999921	0.999918	0.999461	0.997588	1	0.999768	1	0.99587	1	0.999738	0.999929	0.999016	0.99866	0.998563	0.999753	0.998355	0.999216	0.999588	0.999599	0.999881	0.99995	0.973478	1	0.999609	1	0.998807	1	0.998832
Nontoxin	COX19	COX19	0.999092	0.999891	0.970222	0.980923	0.999508	0.99873	0.999921	0.999918	0.999461	0.997588	1	0.999768	1	0.99587	1	0.999738	0.999929	0.999016	0.99866	0.998563	0.999753	0.998355	0.999216	0.999588	0.999599	0.999881	0.99995	0.992873	1	0.999609	1	0.998807	1	0.998832
Nontoxin	COX2	COX2	0.941876	0.999891	0.74732	0.650429	0.999508	0.99873	0.999921	0.999918	0.999461	0.997588	1	0.999768	1	0.99587	1	0.999738	0.999929	0.999016	0.99866	0.998563	0.999753	0.998355	0.999216	0.625206	0.999599	0.679836	0.859055	0.438134	1	0.999609	1	0.998807	1	0.998832
Nontoxin	COX4	COX4	0.999092	0.999891	NA	0.968615	0.999508	0.99873	0.999921	0.999918	0.999461	0.997588	1	0.999768	1	0.99587	1	0.999738	0.999929	0.999016	0.99866	0.998563	0.999753	0.998355	0.999216	0.999588	0.999599	0.999881	0.99995	0.922929	1	0.999609	1	0.998807	1	0.998832
Nontoxin	CoxsackieRec	CoxsackieRec	0.391796	0.532644	NA	0.785833	0.999508	0.760719	0.999921	0.841774	0.999461	0.997588	1	0.933894	1	0.804594	1	0.999738	0.999929	0.999016	0.99866	0.998563	0.999753	0.998355	0.999216	0.850588	0.999599	0.586849	0.99995	0.96901	1	0.999609	1	0.998807	1	0.998832
Nontoxin	CreatineKin	CreatineKin	0.999092	0.999891	0.938825	0.929364	0.999508	0.99873	0.999921	0.999918	0.999461	0.997588	1	0.999768	1	0.99587	1	0.999738	0.999929	0.999016	0.99866	0.998563	0.999753	0.998355	0.999216	0.999588	0.999599	0.999881	0.99995	0.989981	1	0.999609	1	0.998807	1	0.998832
Nontoxin	CreatineKinU	CreatineKinU	0.999092	0.999891	NA	0.462108	0.999508	0.99873	0.999921	0.999918	0.999461	0.997588	1	0.999768	1	0.99587	1	0.999738	0.999929	0.999016	0.99866	0.998563	0.999753	0.998355	0.999216	0.906732	0.989984	0.435264	0.99995	0.739194	1	0.999609	1	0.998807	1	0.998832
Nontoxin	Crystallin-z	Crystallin-z	0.999092	0.999891	NA	0.917872	0.999508	0.99873	0.999921	0.999918	0.999461	0.997588	1	0.999768	1	0.959058	1	0.999738	0.999929	0.999016	0.99866	0.998563	0.999753	0.998355	0.999216	0.716671	0.999599	0.999881	0.99995	0.992873	1	0.999609	1	0.998807	1	0.998832
Nontoxin	CSL4	CSL4	0.999092	0.999891	NA	0.829509	0.999508	0.99873	0.999921	0.999918	0.999461	0.997588	1	0.999768	1	0.99587	1	0.999738	0.999929	0.999016	0.99866	0.998563	0.999753	0.998355	0.999216	0.999588	0.999599	0.999881	0.99995	0.932469	1	0.999609	1	0.998807	1	0.998832
Nontoxin	CTDP2	CTDP2	0.999092	0.999891	NA	0.874937	0.999508	0.99873	0.999921	0.999918	0.999461	0.997588	1	0.999768	1	0.99587	1	0.999738	0.999929	0.999016	0.99866	0.998563	0.999753	0.998355	0.999216	0.999588	0.999599	0.999881	0.99995	0.992078	1	0.999609	1	0.998807	1	0.998832
Nontoxin	CTerminalBinding1	CTerminalBinding1	0.999092	0.999891	NA	0.908177	0.999508	0.99873	0.999921	0.999918	0.999461	0.997588	1	0.999768	1	0.99587	1	0.999738	0.999929	0.999016	0.99866	0.998563	0.999753	0.998355	0.999216	0.999588	0.999599	0.999881	0.99995	0.989981	1	0.999609	1	0.998807	1	0.998832
Nontoxin	Cullin1	Cullin1	0.999092	0.999891	NA	0.622866	0.999508	0.99873	0.999921	0.999918	0.999461	0.997588	1	0.999768	1	0.997803	1	0.999738	0.999929	0.999016	0.99866	0.998563	0.999753	0.998355	0.999216	0.924304	0.999599	0.999881	0.99995	0.933206	1	0.999609	1	0.998807	1	0.998832
Nontoxin	Cullin2	Cullin2	0.999092	0.999891	NA	0.236347	0.999508	0.99873	0.999921	0.999918	0.999461	0.997588	1	0.999768	1	0.99587	1	0.999738	0.999929	0.999016	0.99866	0.998563	0.999753	0.998355	0.696022	0.179534	0.999599	0.673079	0.99995	0.963966	1	0.999609	1	0.998807	1	0.998832
Nontoxin	Cullin3	Cullin3	0.999092	0.999891	0.96215	0.951347	0.999508	0.99873	0.999921	0.999918	0.999461	0.997588	1	0.999768	1	0.99587	1	0.999738	0.999929	0.999016	0.99866	0.998563	0.999753	0.998355	0.999216	0.999588	0.999599	0.999881	0.99995	0.997861	1	0.999609	1	0.998807	1	0.998832
Nontoxin	CuUptake1	CuUptake1	0.999092	0.999891	NA	0.917872	0.999508	0.99873	0.999921	0.999918	0.999461	0.997588	1	0.999768	1	0.99587	1	0.999738	0.999929	0.999016	0.99866	0.998563	0.999753	0.999297	0.999216	0.999588	0.999599	0.999881	0.99995	0.96901	1	0.999609	1	0.998807	1	0.998832
Nontoxin	CWC15	CWC15	0.999092	0.999891	0.912692	0.923295	0.999508	0.99873	0.999921	0.999918	0.999461	0.997588	1	0.999768	1	0.99587	1	0.999738	0.999929	0.999016	0.99866	0.998563	0.999753	0.998355	0.999216	0.999588	0.999599	0.999881	0.99995	0.95991	1	0.999609	1	0.998807	1	0.998832
Nontoxin	CXorf56	CXorf56	0.999092	0.999891	NA	0.94723	0.999508	0.99873	0.999921	0.999918	0.999461	0.997588	1	0.999768	1	0.99587	1	0.999738	0.999929	0.999016	0.99866	0.998563	0.999753	0.998355	0.999216	0.999588	0.999599	0.999881	0.99995	0.944867	1	0.999609	1	0.998807	1	0.998832
Nontoxin	CycCO6B1	CycCO6B1	0.999092	0.999891	0.877551	0.866754	0.999508	0.99873	0.999921	0.999918	0.999461	0.997588	1	0.999768	1	0.99587	1	0.999738	0.999929	0.999016	0.99866	0.998563	0.999753	0.998355	0.999216	0.999588	0.999599	0.999881	0.99995	0.959559	1	0.999609	1	0.998807	1	0.998832
Nontoxin	CycKinInh1	CycKinInh1	0.999092	0.999891	NA	0.985195	0.999508	0.99873	0.999921	0.999918	0.999461	0.997588	1	0.999768	1	0.99587	1	0.999738	0.999929	0.999016	0.99866	0.998563	0.999753	0.998355	0.999216	0.999588	0.999599	0.999881	0.99995	0.920872	1	0.999609	1	0.998807	1	0.998832
Nontoxin	Cyclin-H1	Cyclin-H1	0.999092	0.999891	NA	0.785833	0.999508	0.99873	0.999921	0.999918	0.999461	0.997588	1	0.999768	1	0.99587	1	0.999738	0.999929	0.999016	0.99866	0.998563	0.999753	0.998355	0.999216	0.999588	0.999599	0.999881	0.99995	0.96901	1	0.999609	1	0.998807	1	0.998832
Nontoxin	Cyclin-I	Cyclin-I	0.999092	0.999891	NA	0.996654	0.999508	0.99873	0.999921	0.999918	0.999461	0.997588	1	0.999768	1	0.99587	1	0.999738	0.999929	0.999016	0.99866	0.998563	0.999753	0.998355	0.999216	0.999588	0.999599	0.999881	0.99995	0.997745	1	0.999609	1	0.998807	1	0.998832
Nontoxin	CyclinDepKin-5	CyclinDepKin-5	0.999092	0.999891	NA	0.874937	0.999508	0.99873	0.999921	0.999918	0.999461	0.997588	1	0.999768	1	0.99587	1	0.999738	0.999929	0.999016	0.99866	0.998563	0.999753	0.998355	0.999216	0.907022	0.999599	0.999881	0.99995	0.997745	1	0.999609	1	0.998807	1	0.998832
Nontoxin	CyclinY	CyclinY	0.999092	0.999891	NA	0.952442	0.999508	0.99873	0.999921	0.999918	0.999461	0.997588	1	0.999768	1	0.99587	1	0.999738	0.999929	0.999016	0.99866	0.998563	0.999753	0.998355	0.999216	0.999588	0.999599	0.999881	0.99995	0.997745	1	0.999609	1	0.998807	1	0.998832
Nontoxin	CysGlutTrans	CysGlutTrans	0.490946	0.689387	NA	0.123859	0.0786667	0.0474036	0.37667	0.11047	0.999461	0.997588	1	0.999768	1	0.99587	1	0.999738	0.999929	0.999016	0.99866	0.998563	0.999753	0.998355	0.372007	0.352014	0.436664	0.366944	0.99995	0.785216	1	0.999609	1	0.998807	1	0.998832
Nontoxin	CysGly1	CysGly1	0.999092	0.999891	0.905238	0.908177	0.999508	0.99873	0.999921	0.999918	0.999461	0.997588	1	0.999768	1	0.99587	1	0.999738	0.999929	0.999016	0.99866	0.998563	0.999753	0.998355	0.999216	0.999588	0.999599	0.999881	0.99995	0.997745	1	0.999609	1	0.998807	1	0.998832
Nontoxin	CysProt-ATG4A	CysProt-ATG4A	0.999092	0.999891	NA	0.996882	0.999508	0.99873	0.999921	0.999918	0.999461	0.997588	1	0.999768	1	0.99587	1	0.999738	0.999929	0.999016	0.99866	0.998563	0.999753	0.998355	0.999216	0.999588	0.999599	0.999881	0.99995	0.96901	1	0.999609	1	0.998807	1	0.998832
Nontoxin	CysProt-ATG4C	CysProt-ATG4C	0.999092	0.999891	NA	0.976377	0.999508	0.99873	0.999921	0.999918	0.999461	0.997588	1	0.999768	1	0.99587	1	0.999738	0.999929	0.999016	0.99866	0.998563	0.999753	0.998355	0.999216	0.999588	0.999599	0.999881	0.99995	0.997745	1	0.999609	1	0.998807	1	0.998832
Nontoxin	CysString	CysString	0.999092	0.999891	NA	0.913364	0.999508	0.99873	0.999921	0.999918	0.999461	0.988503	1	0.999768	1	0.947218	1	0.999738	0.999929	0.999016	0.99866	0.998563	0.999753	0.998355	0.999216	0.702781	0.999599	0.772756	0.99995	0.505742	1	0.999609	1	0.974291	1	0.998832
Nontoxin	CystathioneBSyn	CystathioneBSyn	0.999092	0.999891	0.938825	0.920038	0.999508	0.99873	0.999921	0.999918	0.999461	0.997588	1	0.999768	1	0.99587	1	0.999738	0.999929	0.999016	0.99866	0.998563	0.999753	0.998355	0.999216	0.999588	0.999599	0.999881	0.99995	0.989981	1	0.999609	1	0.998807	1	0.998832
Nontoxin	CystathioneLyase	CystathioneLyase	0.999092	0.999891	NA	0.952442	0.999508	0.99873	0.999921	0.999918	0.999461	0.997588	1	0.871471	1	0.99587	1	0.974845	0.999929	0.999016	0.99866	0.998563	0.999753	0.998355	0.999216	0.940808	0.999599	0.556867	0.99995	0.90592	1	0.810829	1	0.998807	1	0.872763
Nontoxin	Cystatin	Cystatin	0.999092	0.999891	0.877551	0.85912	0.999508	0.99873	0.999921	0.999918	0.999461	0.997588	1	0.999768	1	0.99587	1	0.999738	0.999929	0.999016	0.99866	0.998563	0.999753	0.998355	0.999216	0.999588	0.999599	0.999881	0.99995	0.971592	1	0.999609	1	0.998807	1	0.998832
Nontoxin	CystatinB	CystatinB	0.999092	0.999891	0.877551	0.859092	0.999508	0.99873	0.999921	0.999918	0.999461	0.997588	1	0.999768	1	0.99587	1	0.999738	0.999929	0.999016	0.99866	0.998563	0.999753	0.998355	0.999216	0.999588	0.999599	0.999881	0.99995	0.922929	1	0.999609	1	0.998807	1	0.998832
Nontoxin	CystNeph	CystNeph	0.999092	0.999891	NA	0.968615	0.999508	0.99873	0.999921	0.999918	0.999461	0.997588	1	0.999768	1	0.99587	1	0.999738	0.999929	0.999016	0.99866	0.998563	0.999753	0.998355	0.999216	0.999588	0.999599	0.999881	0.99995	0.997745	1	0.999609	1	0.998807	1	0.998832
Nontoxin	Cyt-b561	Cyt-b561	0.999092	0.999891	NA	0.895706	0.999508	0.99873	0.999921	0.999918	0.999461	0.997588	1	0.969562	1	0.853604	1	0.999738	0.999929	0.999016	0.99866	0.998563	0.999753	0.998355	0.999216	0.369879	0.999599	0.999881	0.99995	0.95991	1	0.752268	1	0.692901	1	0.998832
Nontoxin	CytB-c1-2	CytB-c1-2	0.999092	0.999891	0.830984	0.838792	0.999508	0.99873	0.999921	0.999918	0.999461	0.997588	1	0.999768	1	0.99587	1	0.999738	0.999929	0.999016	0.99866	0.998563	0.999753	0.998355	0.999216	0.999588	0.999599	0.999881	0.99995	0.932469	1	0.999609	1	0.998807	1	0.998832
Nontoxin	Cytb-c1-6	Cytb-c1-6	0.870269	0.999891	0.897168	0.909611	0.999508	0.99873	0.999921	0.999918	0.999461	0.997588	1	0.999768	1	0.99587	1	0.999738	0.999929	0.999016	0.99866	0.998563	0.999753	0.998355	0.999216	0.999588	0.999599	0.999881	0.99995	0.862477	1	0.999609	1	0.998807	1	0.998832
Nontoxin	CytB-c1-8	CytB-c1-8	0.999092	0.999891	0.970222	0.985238	0.999508	0.99873	0.999921	0.999918	0.999461	0.997588	1	0.999768	1	0.99587	1	0.999738	0.999929	0.999016	0.99866	0.998563	0.999753	0.998355	0.999216	0.999588	0.999599	0.999881	0.99995	0.997745	1	0.999609	1	0.998807	1	0.998832
Nontoxin	CytB-c1-9	CytB-c1-9	0.999092	0.999891	0.96215	0.97401	0.999508	0.99873	0.999921	0.999918	0.999461	0.997588	1	0.999768	1	0.959058	1	0.999738	0.999929	0.999016	0.99866	0.624523	0.999753	0.843927	0.216618	0.0825888	0.999599	0.999881	0.99995	0.886994	0.320918	0.0934477	0.0370715	0.0879501	1	0.998832
Nontoxin	Cytb5	Cytb5	0.999092	0.999891	0.989763	0.996882	0.999508	0.99873	0.999921	0.999918	0.999461	0.997588	1	0.999768	1	0.99587	1	0.999738	0.999929	0.999016	0.99866	0.998563	0.999753	0.998355	0.999216	0.999588	0.999599	0.999881	0.99995	0.992873	1	0.999609	1	0.998807	1	0.998832
Nontoxin	CytBRed1	CytBRed1	0.999092	0.999891	0.96215	0.969797	0.999508	0.99873	0.999921	0.999918	0.999461	0.997588	1	0.999768	1	0.99587	1	0.999738	0.999929	0.999016	0.99866	0.998563	0.999753	0.998355	0.999216	0.999588	0.999599	0.999881	0.99995	0.992873	1	0.999609	1	0.998807	1	0.998832
Nontoxin	CytC	CytC	0.999092	0.999891	0.0648205	0.117395	0.999508	0.99873	0.999921	0.999918	0.999461	0.988503	1	0.999768	1	0.99587	1	0.999738	0.999929	0.999016	0.99866	0.998563	0.999753	0.998355	0.433301	0.0492926	0.989984	0.0864004	0.247322	0.0541858	1	0.999609	1	0.998807	1	0.998832
Nontoxin	CytC-c1-1	CytC-c1-1	0.999092	0.999891	0.96215	0.980923	0.999508	0.99873	0.999921	0.999918	0.999461	0.997588	1	0.999768	1	0.99587	1	0.999738	0.999929	0.999016	0.99866	0.998563	0.999753	0.998355	0.999216	0.999588	0.999599	0.999881	0.99995	0.997745	1	0.999609	1	0.998807	1	0.998832
Nontoxin	CytcCOIV	CytcCOIV	0.999092	0.999891	0.936469	0.932449	0.999508	0.99873	0.999921	0.999918	0.999461	0.997588	1	0.999768	1	0.99587	1	0.999738	0.999929	0.999016	0.99866	0.998563	0.999753	0.998355	0.999216	0.999588	0.999599	0.999881	0.99995	0.992	1	0.999609	1	0.998807	1	0.998832
Nontoxin	CytCCuChap	CytCCuChap	0.999092	0.999891	0.98976	0.996882	0.999508	0.99873	0.999921	0.999918	0.999461	0.997588	1	0.966793	1	0.853604	1	0.999738	0.999929	0.822544	0.99866	0.998563	0.999753	0.998355	0.00476291	0.00642266	0.999599	0.999881	0.99995	0.947914	0.000205061	0.00322564	0.0031745	0.0104184	1	0.998832
Nontoxin	CytCO5B	CytCO5B	0.999092	0.999891	0.96215	0.971764	0.999508	0.99873	0.999921	0.999918	0.999461	0.997588	1	0.999768	1	0.99587	1	0.999738	0.999929	0.999016	0.99866	0.998563	0.999753	0.998355	0.999216	0.999588	0.999599	0.999881	0.99995	0.997745	1	0.999609	1	0.998807	1	0.998832
Nontoxin	CytCO6A1	CytCO6A1	0.999092	0.999891	0.473023	0.462108	0.999508	0.99873	0.999921	0.999918	0.999461	0.997588	1	0.999768	1	0.99587	1	0.999738	0.999929	0.999016	0.99866	0.998563	0.999753	0.998355	0.692274	0.798951	0.999599	0.999881	0.99995	0.944867	1	0.999609	1	0.998807	1	0.998832
Nontoxin	CytCO7A	CytCO7A	0.999092	0.999891	0.918863	0.930232	0.999508	0.99873	0.999921	0.999918	0.999461	0.997588	1	0.999768	1	0.935618	1	0.999738	0.999929	0.999016	0.99866	0.998563	0.999753	0.998355	0.999216	0.844908	0.999599	0.972619	0.99995	0.728957	1	0.999609	1	0.998807	1	0.998832
Nontoxin	CytCO7A2	CytCO7A2	0.999092	0.999891	0.879076	0.895706	0.999508	0.99873	0.999921	0.999918	0.999461	0.997588	1	0.999768	1	0.99587	1	0.999738	0.999929	0.999016	0.99866	0.998949	0.999753	0.998355	0.999216	0.999588	0.999599	0.999881	0.99995	0.918817	1	0.999609	1	0.998807	1	0.998832
Nontoxin	CytCO7C	CytCO7C	0.999092	0.999891	0.830984	0.866754	0.999508	0.99873	0.999921	0.999918	0.999461	0.997588	1	0.999768	1	0.99587	1	0.999738	0.999929	0.999016	0.99866	0.998563	0.999753	0.998355	0.999216	0.985143	0.999599	0.999881	0.99995	0.824105	1	0.999609	1	0.998807	1	0.998832
Nontoxin	CytCOVIIb	CytCOVIIb	0.870269	0.999891	0.877551	0.858839	0.999508	0.99873	0.999921	0.999918	0.999461	0.997588	1	0.999768	1	0.99587	1	0.999738	0.999929	0.999016	0.99866	0.998563	0.999753	0.998355	0.999216	0.937064	0.999599	0.999881	0.99995	0.760806	1	0.999609	1	0.998807	1	0.998832
Nontoxin	CytCRed-CBP3	CytCRed-CBP3	0.875939	0.999891	NA	0.829509	0.999508	0.99873	0.999921	0.999918	0.999461	0.997588	1	0.999768	1	0.928142	1	0.999738	0.999929	0.999016	0.99866	0.998563	0.999753	0.998355	0.999216	0.999588	0.999599	0.957241	0.99995	0.997745	1	0.999609	1	0.998807	1	0.998832
Nontoxin	Cytidylyltransferase	Cytidylyltransferase	0.999092	0.999891	NA	0.577596	0.999508	0.99873	0.999921	0.999918	0.999461	0.997588	1	0.999768	1	0.99587	1	0.999738	0.999929	0.999016	0.99866	0.998563	0.999753	0.998355	0.999216	0.850588	0.999599	0.999881	0.99995	0.989981	1	0.999609	1	0.998807	1	0.998832
Nontoxin	CytP4502-20A1	CytP4502-20A1	0.999092	0.999891	0.976006	0.985836	0.999508	0.99873	0.999921	0.999918	0.999461	0.997588	1	0.999768	1	0.99587	1	0.999738	0.999929	0.999016	0.99866	0.998563	0.999753	0.998355	0.999216	0.999588	0.999599	0.999881	0.99995	0.997745	1	0.999609	1	0.998807	1	0.998832
Nontoxin	d3PGDH	d3PGDH	0.999092	0.999891	0.877551	0.831958	0.999508	0.99873	0.999921	0.999918	0.999461	0.997588	1	0.999768	1	0.99587	1	0.999738	0.999929	0.999016	0.99866	0.998563	0.999753	0.998355	0.999216	0.999588	0.999599	0.999881	0.99995	0.888233	1	0.999609	1	0.998807	1	0.998832
Nontoxin	DAD1	DAD1	0.999092	0.999891	0.662415	0.661801	0.999508	0.99873	0.999921	0.999918	0.999461	0.997588	1	0.999768	1	0.99587	1	0.999738	0.999929	0.999016	0.99866	0.998563	0.999753	0.998355	0.484577	0.702781	0.999599	0.999881	0.99995	0.963966	1	0.999609	1	0.998807	1	0.998832
Nontoxin	DAZ-2	DAZ-2	0.999092	0.999891	0.970222	0.978763	0.999508	0.99873	0.999921	0.999918	0.999461	0.997588	1	0.999768	1	0.99587	1	0.999738	0.999929	0.999016	0.99866	0.998563	0.999753	0.998355	0.999216	0.999588	0.999599	0.999881	0.99995	0.886994	1	0.999609	1	0.998807	1	0.998832
Nontoxin	DB1CUL4	DB1CUL4	0.999092	0.999891	NA	0.874937	0.999508	0.99873	0.999921	0.999918	0.999461	0.997588	1	0.999768	1	0.99587	1	0.999738	0.999929	0.999016	0.99866	0.998563	0.999753	0.998355	0.999216	0.999588	0.999599	0.999881	0.99995	0.923258	1	0.999609	1	0.998807	1	0.998832
Nontoxin	DCN1-5	DCN1-5	0.999092	0.999891	NA	0.922191	0.999508	0.99873	0.999921	0.999918	0.999461	0.997588	1	0.999768	1	0.99587	1	0.999738	0.999929	0.999016	0.99866	0.998563	0.999753	0.998355	0.999216	0.782939	0.999599	0.999881	0.99995	0.997745	1	0.921869	1	0.998807	1	0.998832
Nontoxin	DDB1-7	DDB1-7	0.999092	0.999891	NA	0.829509	0.999508	0.99873	0.999921	0.999918	0.999461	0.997588	1	0.999768	1	0.99587	1	0.999738	0.999929	0.999016	0.99866	0.998563	0.999753	0.998355	0.999216	0.999588	0.999599	0.952501	0.99995	0.997745	1	0.999609	1	0.998807	1	0.998832
Nontoxin	DDB1-CUL4-11	DDB1-CUL4-11	0.999092	0.999891	NA	0.985238	0.999508	0.99873	0.999921	0.999918	0.999461	0.997588	1	0.999768	1	0.99587	1	0.999738	0.999929	0.999016	0.99866	0.998563	0.999753	0.998355	0.999216	0.999588	0.999599	0.999881	0.99995	0.997745	1	0.999609	1	0.998807	1	0.998832
Nontoxin	DDB1-CUL4-8	DDB1-CUL4-8	0.999092	0.999891	NA	0.569922	0.999508	0.99873	0.999921	0.999918	0.999461	0.997588	1	0.999768	1	0.99587	1	0.999738	0.999929	0.999016	0.99866	0.998563	0.999753	0.998355	0.86957	0.622695	0.999599	0.999881	0.99995	0.96901	1	0.999609	1	0.998807	1	0.998832
Nontoxin	DDPOS	DDPOS	0.999092	0.999891	0.96215	0.963081	0.999508	0.99873	0.999921	0.999918	0.999461	0.997588	1	0.999768	1	0.99587	1	0.999738	0.999929	0.999016	0.99866	0.998563	0.999753	0.998355	0.999216	0.999588	0.999599	0.999881	0.99995	0.997745	1	0.999609	1	0.998807	1	0.998832
Nontoxin	DDPOS48	DDPOS48	0.999092	0.999891	0.903356	0.923896	0.999508	0.99873	0.999921	0.999918	0.999461	0.997588	1	0.999768	1	0.99587	1	0.999738	0.999929	0.999016	0.99866	0.998563	0.999753	0.998355	0.999216	0.999588	0.999599	0.999881	0.99995	0.997745	1	0.999609	1	0.998807	1	0.998832
Nontoxin	DDPOSGT-STT3B	DDPOSGT-STT3B	0.999092	0.999891	0.0422177	0.0845798	0.999508	0.99873	0.999921	0.999918	0.999461	0.997588	1	0.999768	1	0.99587	1	0.999738	0.999929	0.999016	0.99866	0.998563	0.999753	0.998355	0.577411	0.166403	0.801811	0.243227	0.515992	0.227879	1	0.999609	1	0.998807	1	0.998832
Nontoxin	DDPOSPGT-STT3A	DDPOSPGT-STT3A	0.999092	0.999891	0.987452	0.996882	0.999508	0.99873	0.999921	0.999918	0.999461	0.997588	1	0.999768	1	0.99587	1	0.999738	0.999929	0.999016	0.99866	0.998563	0.999753	0.998355	0.999216	0.999588	0.999599	0.999881	0.99995	0.96901	1	0.999609	1	0.998807	1	0.998832
Nontoxin	DDPOSPGT2	DDPOSPGT2	0.999092	0.999891	0.877551	0.873293	0.999508	0.99873	0.999921	0.999918	0.999461	0.997588	1	0.999768	1	0.99587	1	0.999738	0.999929	0.999016	0.99866	0.998563	0.999753	0.998355	0.999216	0.999588	0.999599	0.999881	0.99995	0.869081	1	0.999609	1	0.998807	1	0.998832
Nontoxin	Deacylase1	Deacylase1	0.999092	0.999891	NA	0.857204	0.999508	0.99873	0.999921	0.999918	0.999461	0.997588	1	0.999768	1	0.99587	1	0.999738	0.999929	0.999016	0.99866	0.998563	0.999753	0.998355	0.999216	0.999588	0.999599	0.999881	0.99995	0.989981	1	0.999609	1	0.998807	1	0.998832
Nontoxin	DEAD41	DEAD41	0.999092	0.999891	0.808551	0.766672	0.999508	0.99873	0.999921	0.999918	0.999461	0.997588	1	0.999768	1	0.99587	1	0.999738	0.999929	0.999016	0.99866	0.998563	0.999753	0.998355	0.999216	0.999588	0.999599	0.999881	0.99995	0.989981	1	0.999609	1	0.998807	1	0.998832
Nontoxin	DeathAscKin2	DeathAscKin2	0.999092	0.999891	NA	0.929542	0.999508	0.99873	0.999921	0.999918	0.999461	0.997588	1	0.999768	1	0.99587	1	0.999738	0.999929	0.999016	0.99866	0.998563	0.999753	0.998355	0.999216	0.999588	0.999599	0.999881	0.99995	0.997745	1	0.999609	1	0.998807	1	0.998832
Nontoxin	DeathAss1	DeathAss1	0.986404	0.999891	0.877551	0.917872	0.999508	0.99873	0.999921	0.999918	0.999461	0.997588	1	0.999768	1	0.99587	1	0.999738	0.999929	0.999016	0.99866	0.998563	0.999753	0.998355	0.999216	0.999588	0.999599	0.999881	0.99995	0.997745	1	0.999609	1	0.998807	1	0.998832
Nontoxin	Decorin	Decorin	0.30673	0.689387	0.74732	0.678568	0.999508	0.527849	0.999921	0.999918	0.999461	0.988503	1	0.386697	0.8417	0.622731	1	0.983414	0.999929	0.999016	0.99866	0.998563	0.999753	0.998355	0.999216	0.336821	0.999599	0.366944	0.396989	0.318481	1	0.872131	1	0.998807	1	0.94601
Nontoxin	DehydrocholesterolRed	DehydrocholesterolRed	0.999092	0.999891	0.970222	0.98144	0.999508	0.994806	0.999921	0.999918	0.999461	0.988503	1	0.999768	1	0.871891	1	0.999738	0.999929	0.999016	0.99866	0.998563	0.999753	0.998355	0.999216	0.496261	0.999599	0.831008	0.99995	0.590556	1	0.810829	1	0.57919	1	0.998832
Nontoxin	DehydrodolichylDiPSyn	DehydrodolichylDiPSyn	0.999092	0.999891	NA	0.866754	0.999508	0.99873	0.999921	0.999918	0.999461	0.997588	1	0.999768	1	0.99587	1	0.999738	0.999929	0.999016	0.99866	0.998563	0.999753	0.998355	0.999216	0.999588	0.999599	0.999881	0.99995	0.934737	1	0.999609	1	0.998807	1	0.998832
Nontoxin	DensityReg	DensityReg	0.999092	0.999891	0.96215	0.948167	0.999508	0.99873	0.999921	0.999918	0.999461	0.997588	1	0.999768	1	0.99587	1	0.999738	0.999929	0.999016	0.99866	0.998563	0.999753	0.998355	0.999216	0.999588	0.999599	0.999881	0.99995	0.997745	1	0.999609	1	0.998807	1	0.998832
Nontoxin	Derlin1	Derlin1	0.999092	0.999891	0.877551	0.871561	0.999508	0.99873	0.999921	0.999918	0.999461	0.997588	1	0.999768	1	0.99587	1	0.999738	0.999929	0.999016	0.99866	0.998563	0.999753	0.998355	0.999216	0.937064	0.999599	0.999881	0.99995	0.761678	1	0.999609	1	0.998807	1	0.998832
Nontoxin	Derlin2	Derlin2	0.999092	0.999891	0.96215	0.956351	0.999508	0.99873	0.999921	0.999918	0.999461	0.997588	1	0.999768	1	0.99587	1	0.999738	0.999929	0.999016	0.99866	0.998563	0.999753	0.998355	0.999216	0.999588	0.999599	0.999881	0.99995	0.997745	1	0.999609	1	0.998807	1	0.998832
Nontoxin	DES1	DES1	0.999092	0.999891	0.950678	0.952431	0.999508	0.99873	0.999921	0.999918	0.999461	0.997588	1	0.999768	1	0.99587	1	0.999738	0.999929	0.999016	0.99866	0.998563	0.999753	0.998355	0.999216	0.999588	0.999599	0.999881	0.99995	0.997745	1	0.999609	1	0.998807	1	0.998832
Nontoxin	DET1	DET1	0.986404	0.999891	NA	0.366795	0.999508	0.99873	0.999921	0.999918	0.999461	0.997588	1	0.999768	1	0.99587	1	0.999738	0.999929	0.999016	0.99866	0.998563	0.999753	0.998355	0.863599	0.338956	0.999599	0.881429	0.99995	0.98845	1	0.999609	1	0.998807	1	0.998832
Nontoxin	DevRegGTP1	DevRegGTP1	0.999092	0.999891	NA	0.925419	0.999508	0.99873	0.999921	0.999918	0.999461	0.997588	1	0.999768	1	0.99587	1	0.999738	0.999929	0.999016	0.99866	0.998563	0.999753	0.998355	0.999216	0.999588	0.999599	0.999881	0.99995	0.926659	1	0.999609	1	0.998807	1	0.998832
Nontoxin	DH-SDR	DH-SDR	0.999092	0.999891	NA	0.318096	0.999508	0.99873	0.999921	0.999918	0.999461	0.997588	1	0.999768	1	0.99587	1	0.999738	0.999929	0.999016	0.99866	0.998563	0.999753	0.998355	0.999216	0.798951	0.999599	0.673079	0.99995	0.96901	1	0.999609	1	0.998807	1	0.998832
Nontoxin	Diablo	Diablo	0.999092	0.999891	NA	0.622866	0.999508	0.99873	0.999921	0.999918	0.999461	0.997588	1	0.999768	1	0.99587	1	0.999738	0.999929	0.999016	0.99866	0.998563	0.999753	0.998355	0.999216	0.999588	0.999599	0.999881	0.99995	0.947511	1	0.999609	1	0.998807	1	0.998832
Nontoxin	DiacylglycerolLipase-a	DiacylglycerolLipase-a	0.999092	0.999891	NA	0.785833	0.999508	0.99873	0.999921	0.999918	0.999461	0.997588	1	0.999768	1	0.99587	1	0.999738	0.999929	0.999016	0.99866	0.998563	0.999753	0.994532	0.999216	0.942099	0.999599	0.916382	0.99995	0.785216	1	0.999609	1	0.998807	1	0.998832
Nontoxin	dickkopf3	dickkopf3	0.85952	0.999891	NA	0.947405	0.999508	0.99873	0.999921	0.999918	0.999461	0.997588	1	0.999768	1	0.918625	1	0.999738	0.999929	0.999016	0.99866	0.998563	0.999753	0.998355	0.999216	0.999588	0.999599	0.999881	0.99995	0.928236	1	0.999609	1	0.998807	1	0.998832
Nontoxin	DiGeorge2	DiGeorge2	0.999092	0.999891	NA	0.985195	0.999508	0.99873	0.999921	0.999918	0.999461	0.997588	1	0.999768	1	0.99587	1	0.999738	0.999929	0.999016	0.99866	0.998563	0.999753	0.998355	0.999216	0.999826	0.999599	0.999881	0.99995	0.997861	1	0.999609	1	0.998807	1	0.998832
Nontoxin	DihydRed	DihydRed	0.999092	0.999891	0.784932	0.619645	0.999508	0.99873	0.999921	0.999918	0.999461	0.997588	1	0.999768	1	0.99587	1	0.999738	0.999929	0.999016	0.99866	0.998563	0.999753	0.998355	0.999216	0.940808	0.999599	0.999881	0.99995	0.925736	1	0.999609	1	0.998807	1	0.998832
Nontoxin	DihydrolipoylDH	DihydrolipoylDH	0.999092	0.999891	NA	0.826034	0.999508	0.99873	0.999921	0.999918	0.999461	0.997588	1	0.999768	1	0.99587	1	0.999738	0.999929	0.999016	0.99866	0.998563	0.999753	0.998355	0.999216	0.999588	0.999599	0.999881	0.99995	0.985639	1	0.999609	1	0.998807	1	0.998832
Nontoxin	Dimethylaminohydrolase1	Dimethylaminohydrolase1	0.999092	0.999891	0.96215	0.960079	0.999508	0.99873	0.999921	0.999918	0.999461	0.997588	1	0.999768	1	0.99587	1	0.999738	0.999929	0.999016	0.99866	0.998563	0.999753	0.998355	0.999216	0.999588	0.999599	0.999881	0.99995	0.997745	1	0.999609	1	0.998807	1	0.998832
Nontoxin	Dioxygenase	Dioxygenase	0.999092	0.999891	0.96215	0.952431	0.999508	0.99873	0.999921	0.999918	0.999461	0.997588	1	0.999768	1	0.99587	1	0.999738	0.999929	0.999016	0.99866	0.998563	0.999753	0.998355	0.999216	0.937064	0.999599	0.999881	0.99995	0.928236	1	0.999609	1	0.998807	1	0.998832
Nontoxin	Dipeptidase	Dipeptidase	0.999092	0.999891	0.96215	0.969025	0.999508	0.99873	0.999921	0.999918	0.999461	0.997588	1	0.999768	1	0.99587	1	0.999738	0.999929	0.999016	0.99866	0.998563	0.999753	0.998355	0.999216	0.999588	0.999599	0.999881	0.99995	0.96901	1	0.999609	1	0.998807	1	0.998832
Nontoxin	DipeptidylPeptidase3	DipeptidylPeptidase3	0.999092	0.999891	NA	0.730764	0.999508	0.99873	0.999921	0.999918	0.999461	0.997588	1	0.999768	1	0.99587	1	0.999738	0.999929	0.999016	0.99866	0.998563	0.999753	0.998355	0.999216	0.999588	0.999599	0.999881	0.99995	0.923258	1	0.999609	1	0.998807	1	0.998832
Nontoxin	DiphosphomevalonateDecarb	DiphosphomevalonateDecarb	0.999092	0.999891	NA	0.0111415	0.999508	0.99873	0.999921	0.999918	0.999461	0.997588	1	0.999768	1	0.99587	1	0.999738	0.999929	0.999016	0.99866	0.998563	0.999753	0.998355	0.34642	0.0941098	0.69051	0.136766	0.99995	0.604511	1	0.999609	1	0.998807	1	0.998832
Nontoxin	DJ1	DJ1	0.999092	0.999891	0.773468	0.722661	0.999508	0.99873	0.999921	0.999918	0.999461	0.997588	1	0.999768	1	0.99587	1	0.999738	0.999929	0.999016	0.99866	0.998563	0.999753	0.998355	0.971352	0.92774	0.999599	0.999881	0.99995	0.96901	1	0.999609	1	0.998807	1	0.998832
Nontoxin	DMAT	DMAT	0.999092	0.999891	NA	0.687126	0.999508	0.99873	0.999921	0.999918	0.999461	0.997588	1	0.999768	1	0.99587	1	0.999738	0.999929	0.999016	0.99866	0.998563	0.999753	0.998355	0.999216	0.999588	0.999599	0.999881	0.99995	0.954535	1	0.999609	1	0.998807	1	0.998832
Nontoxin	DMNOF5	DMNOF5	0.999092	0.999891	NA	0.895706	0.999508	0.99873	0.999921	0.999918	0.999461	0.997588	1	0.999768	1	0.99587	1	0.999738	0.999929	0.999016	0.99866	0.998563	0.999753	0.998355	0.999216	0.89701	0.999599	0.999881	0.99995	0.997745	1	0.999609	1	0.998807	1	0.998832
Nontoxin	DNADamage4	DNADamage4	0.999092	0.999891	NA	0.992722	0.999508	0.652483	0.999921	0.999918	0.999461	0.997588	1	0.799581	1	0.772258	1	0.999738	0.999929	0.999016	0.99866	0.998563	0.999753	0.998355	0.999216	0.86469	0.999599	0.999881	0.99995	0.903676	1	0.999609	1	0.998807	1	0.998832
Nontoxin	DnaDorRMAPolII	DnaDorRMAPolII	0.999092	0.999891	0.459272	0.292286	0.999508	0.99873	0.999921	0.999918	0.999461	0.997588	1	0.999768	1	0.99587	1	0.999738	0.999929	0.663719	0.99866	0.998563	0.999753	0.998355	0.999216	0.940808	0.801811	0.371921	0.99995	0.9032	1	0.999609	1	0.998807	1	0.998832
Nontoxin	dnaJ-A1	dnaJ-A1	0.986404	0.999891	0.98976	0.996882	0.999508	0.99873	0.999921	0.999918	0.999461	0.997588	1	0.999768	1	0.959058	1	0.999738	0.999929	0.999016	0.99866	0.998563	0.999753	0.998355	0.999216	0.850716	0.999599	0.849369	0.99995	0.832828	1	0.999609	1	0.998807	1	0.998832
Nontoxin	dnaJ-B1	dnaJ-B1	0.553793	0.779945	NA	0.985238	0.999508	0.580606	0.999921	0.644053	0.999461	0.835936	1	0.45956	1	0.690618	1	0.539424	0.999929	0.999016	0.99866	0.971591	0.999753	0.874536	0.999216	0.290193	0.999599	0.38694	0.99995	0.424426	1	0.313503	1	0.390223	1	0.569786
Nontoxin	DnaJ-B11	DnaJ-B11	0.999092	0.999891	0.96215	0.97401	0.999508	0.99873	0.999921	0.999918	0.999461	0.997588	1	0.999768	1	0.99587	1	0.999738	0.999929	0.999016	0.99866	0.998563	0.999753	0.998355	0.999216	0.999588	0.999599	0.999881	0.99995	0.997745	1	0.999609	1	0.998807	1	0.998832
Nontoxin	dnaJ-B14	dnaJ-B14	0.999092	0.999891	NA	0.917872	0.999508	0.99873	0.999921	0.999918	0.999461	0.997588	1	0.999768	1	0.99587	1	0.999738	0.999929	0.999016	0.99866	0.998563	0.999753	0.998355	0.999216	0.999588	0.999599	0.999881	0.99995	0.906583	1	0.999609	1	0.998807	1	0.998832
Nontoxin	dnaJ-B9	dnaJ-B9	0.999092	0.999891	0.96215	0.956351	0.999508	0.99873	0.999921	0.999918	0.999461	0.997588	1	0.999768	1	0.99587	1	0.999738	0.999929	0.999016	0.99866	0.998563	0.999753	0.998355	0.999216	0.999588	0.999599	0.999881	0.99995	0.997745	1	0.999609	1	0.998807	1	0.998832
Nontoxin	dnaJ-C15	dnaJ-C15	0.999092	0.999891	0.806643	0.688474	0.999508	0.99873	0.999921	0.999918	0.999461	0.997588	1	0.999768	1	0.99587	1	0.999738	0.999929	0.999016	0.99866	0.998563	0.999753	0.998355	0.999216	0.521866	0.999599	0.672976	0.99995	0.415082	1	0.999609	1	0.998807	1	0.998832
Nontoxin	dnaJ-C3-1	dnaJ-C3-1	0.999092	0.999891	0.877551	0.891803	0.999508	0.99873	0.999921	0.999918	0.999461	0.997588	1	0.999768	1	0.99587	1	0.999738	0.999929	0.999016	0.99866	0.998563	0.999753	0.998355	0.999216	0.999588	0.999599	0.999881	0.99995	0.96901	1	0.999609	1	0.998807	1	0.998832
Nontoxin	dnaJ-C3-2	dnaJ-C3-2	0.999092	0.999891	NA	0.930562	0.999508	0.99873	0.999921	0.999918	0.999461	0.997588	1	0.999768	1	0.99587	1	0.999738	0.999929	0.999016	0.99866	0.998563	0.999753	0.998355	0.999216	0.79189	0.999599	0.72566	0.99995	0.646054	1	0.819528	1	0.998807	1	0.998832
Nontoxin	dnaJA2	dnaJA2	0.999092	0.999891	0.971175	0.986357	0.999508	0.99873	0.999921	0.999918	0.999461	0.997588	1	0.999768	1	0.99587	1	0.999738	0.999929	0.999016	0.99866	0.998563	0.999753	0.998355	0.999216	0.999588	0.999599	0.999881	0.99995	0.947511	1	0.999609	1	0.998807	1	0.998832
Nontoxin	DnaJC1	DnaJC1	0.929912	0.999891	NA	0.577596	0.999508	0.99873	0.999921	0.999918	0.999461	0.997588	1	0.999768	1	0.935618	1	0.999738	0.999929	0.999016	0.99866	0.998563	0.999753	0.998355	0.838181	0.214443	0.999599	0.955389	0.99995	0.997745	1	0.909526	1	0.802031	1	0.998832
Nontoxin	DnaJC21	DnaJC21	0.999092	0.999891	0.970222	0.975789	0.999508	0.99873	0.999921	0.999918	0.999461	0.997588	1	0.999768	1	0.99587	1	0.999738	0.999929	0.999016	0.99866	0.998563	0.999753	0.998355	0.999216	0.999588	0.999599	0.999881	0.99995	0.997861	1	0.999609	1	0.998807	1	0.998832
Nontoxin	DnaJTid1	DnaJTid1	0.999092	0.999891	NA	0.908177	0.999508	0.99873	0.999921	0.999918	0.999461	0.997588	1	0.999768	1	0.99587	1	0.999738	0.999929	0.999016	0.99866	0.998563	0.999753	0.998355	0.999216	0.999588	0.999599	0.999881	0.99995	0.997745	1	0.999609	1	0.998807	1	0.998832
Nontoxin	DNALyase	DNALyase	0.999092	0.999891	NA	0.996882	0.999508	0.99873	0.999921	0.999918	0.999461	0.997588	1	0.999768	1	0.919105	1	0.999738	0.999929	0.999016	0.99866	0.998563	0.999753	0.998355	0.999216	0.936474	0.999599	0.999881	0.99995	0.920341	1	0.999609	1	0.998807	1	0.998832
Nontoxin	DNAPol-b	DNAPol-b	0.999092	0.999891	0.96215	0.97636	0.999508	0.99873	0.999921	0.999918	0.999461	0.997588	1	0.999768	1	0.99587	1	0.999738	0.999929	0.999016	0.99866	0.998563	0.999753	0.998355	0.999216	0.999588	0.999599	0.999881	0.99995	0.985639	1	0.999609	1	0.998807	1	0.998832
Nontoxin	DnaPolD4	DnaPolD4	0.999092	0.999891	NA	0.927579	0.999508	0.92158	0.999921	0.999918	0.999461	0.997588	1	0.915018	1	0.959058	1	0.999738	0.999929	0.999016	0.99866	0.998563	0.999753	0.998355	0.999216	0.924304	0.999599	0.999881	0.99995	0.997745	1	0.999609	1	0.998807	1	0.998832
Nontoxin	DolicholPMannosyltrans	DolicholPMannosyltrans	0.999092	0.999891	NA	0.97636	0.999508	0.99873	0.999921	0.999918	0.999461	0.997588	1	0.999768	1	0.99587	1	0.999738	0.999929	0.999016	0.99866	0.998563	0.999753	0.998355	0.999216	0.999588	0.999599	0.999881	0.99995	0.997745	1	0.999609	1	0.998807	1	0.998832
Nontoxin	DolichPmbReg	DolichPmbReg	0.999092	0.999891	NA	0.622866	0.999508	0.99873	0.999921	0.999918	0.999461	0.997588	1	0.999768	1	0.99587	1	0.999738	0.999929	0.999016	0.99866	0.998563	0.999753	0.998355	0.999216	0.86672	0.999599	0.999881	0.99995	0.96901	1	0.999609	1	0.998807	1	0.998832
Nontoxin	Dolichylphosphatase1	Dolichylphosphatase1	0.999092	0.999891	NA	0.934017	0.999508	0.99873	0.999921	0.999918	0.999461	0.997588	1	0.999768	1	0.99587	1	0.999738	0.999929	0.999016	0.99866	0.998563	0.999753	0.998355	0.999216	0.999588	0.999599	0.999881	0.99995	0.989981	1	0.999609	1	0.998807	1	0.998832
Nontoxin	DPbGT	DPbGT	0.999092	0.999891	0.877551	0.895706	0.999508	0.99873	0.999921	0.999918	0.999461	0.997588	1	0.999768	1	0.99587	1	0.999738	0.999929	0.999016	0.99866	0.998563	0.999753	0.998355	0.999216	0.999588	0.999599	0.999881	0.99995	0.989981	1	0.999609	1	0.998807	1	0.998832
Nontoxin	DPCD	DPCD	0.507972	0.689387	0.979131	0.985836	0.999508	0.99873	0.999921	0.999918	0.999461	0.997588	1	0.915018	1	0.863891	1	0.999738	0.999929	0.999016	0.99866	0.998563	0.999753	0.998355	0.999216	0.999588	0.999599	0.911049	0.99995	0.920872	1	0.999609	1	0.998807	1	0.998832
Nontoxin	DPH3	DPH3	0.553793	0.779945	NA	0.895706	0.999508	0.945103	0.999921	0.999918	0.999461	0.997588	1	0.873471	1	0.772258	1	0.999738	0.999929	0.999016	0.99866	0.998563	0.999753	0.998355	0.999216	0.937064	0.999599	0.915112	0.99995	0.758121	1	0.999609	1	0.998807	1	0.998832
Nontoxin	DPIPPPH1	DPIPPPH1	0.999092	0.999891	NA	0.399669	0.999508	0.99873	0.999921	0.999918	0.999461	0.988503	1	0.999768	1	0.99587	1	0.999738	0.999929	0.999016	0.99866	0.998563	0.999753	0.998355	0.999216	0.492768	0.999599	0.438406	0.99995	0.385442	1	0.999609	1	0.998807	1	0.998832
Nontoxin	DPP4a	DPP4a	0.999092	0.999891	0.657741	0.577596	0.999508	0.99873	0.999921	0.999918	0.999461	0.997588	1	0.999768	1	0.99587	1	0.999738	0.999929	0.999016	0.99866	0.998563	0.999753	0.998355	0.999216	0.978554	0.999599	0.999881	0.99995	0.923258	1	0.999609	1	0.998807	1	0.998832
Nontoxin	Dpy30	Dpy30	0.999092	0.999891	0.970222	0.985238	0.999508	0.99873	0.999921	0.999918	0.999461	0.997588	1	0.999768	1	0.99587	1	0.999738	0.999929	0.999016	0.99866	0.998563	0.999753	0.998355	0.999216	0.999588	0.999599	0.999881	0.99995	0.96901	1	0.999609	1	0.998807	1	0.998832
Nontoxin	Dpyr5CarSyn	Dpyr5CarSyn	0.999092	0.999891	NA	0.650429	0.999508	0.99873	0.999921	0.999918	0.999461	0.997588	1	0.999768	1	0.99587	1	0.999738	0.999929	0.999016	0.99866	0.998563	0.999753	0.998355	0.999216	0.999588	0.999599	0.955389	0.99995	0.994635	1	0.999609	1	0.998807	1	0.998832
Nontoxin	drebrin1	drebrin1	0.999092	0.999891	0.877551	0.857204	0.999508	0.99873	0.999921	0.999918	0.999461	0.997588	1	0.999768	1	0.99587	1	0.999738	0.999929	0.999016	0.99866	0.998563	0.999753	0.998355	0.999216	0.999588	0.999599	0.999881	0.99995	0.997745	1	0.999609	1	0.998807	1	0.998832
Nontoxin	DualMitKinKin4	DualMitKinKin4	0.999092	0.999891	NA	0.996882	0.999508	0.99873	0.999921	0.999918	0.999461	0.997588	1	0.999768	1	0.99587	1	0.999738	0.999929	0.999016	0.99866	0.998563	0.999753	0.998355	0.999216	0.999588	0.999599	0.999881	0.99995	0.98476	1	0.999609	1	0.998807	1	0.998832
Nontoxin	DualSpecKin-CLK3	DualSpecKin-CLK3	0.999092	0.999891	NA	0.932449	0.999508	0.99873	0.999921	0.999918	0.999461	0.997588	1	0.999768	1	0.99587	1	0.999738	0.999929	0.999016	0.99866	0.998563	0.999753	0.998355	0.999216	0.999588	0.999599	0.999881	0.99995	0.944867	1	0.999609	1	0.998807	1	0.998832
Nontoxin	DualSpecPP1	DualSpecPP1	0.986404	0.999891	0.905238	0.90912	0.999508	0.99873	0.999921	0.999918	0.999461	0.997588	1	0.999768	1	0.99587	1	0.999738	0.999929	0.999016	0.99866	0.998563	0.999753	0.998355	0.999216	0.999588	0.999599	0.999881	0.99995	0.997745	1	0.999609	1	0.998807	1	0.998832
Nontoxin	Dynactin-5	Dynactin-5	0.999092	0.999891	NA	0.603754	0.999508	0.580606	0.999921	0.672311	0.999461	0.615705	1	0.59401	1	0.99587	1	0.552913	0.999929	0.999016	0.99866	0.998563	0.999753	0.998355	0.618092	0.0128771	0.999599	0.0863497	0.381261	0.0541858	1	0.075158	1	0.998807	1	0.228843
Nontoxin	Dynactin2	Dynactin2	0.999092	0.999891	NA	0.932449	0.999508	0.99873	0.999921	0.999918	0.999461	0.997588	1	0.999768	1	0.99587	1	0.999738	0.999929	0.999016	0.99866	0.998563	0.999753	0.998355	0.999216	0.999588	0.999599	0.999881	0.99995	0.989981	1	0.999609	1	0.998807	1	0.998832
Nontoxin	Dynactin3	Dynactin3	0.999092	0.999891	0.877551	0.858839	0.999508	0.99873	0.999921	0.999918	0.999461	0.997588	1	0.999768	1	0.99587	1	0.999738	0.999929	0.999016	0.99866	0.998563	0.999753	0.998355	0.999216	0.999588	0.999599	0.999881	0.99995	0.984749	1	0.999609	1	0.998807	1	0.998832
Nontoxin	Dynamin2	Dynamin2	0.999092	0.999891	NA	0.913364	0.999508	0.99873	0.999921	0.999918	0.999461	0.997588	1	0.999768	1	0.99587	1	0.999738	0.999929	0.999016	0.99866	0.998563	0.999753	0.998355	0.999216	0.999588	0.999599	0.999881	0.99995	0.992873	1	0.999609	1	0.998807	1	0.998832
Nontoxin	Dynein1	Dynein1	0.999092	0.999891	NA	0.971764	0.999508	0.99873	0.999921	0.999918	0.999461	0.997588	1	0.999768	1	0.99587	1	0.999738	0.999929	0.999016	0.99866	0.998563	0.999753	0.998355	0.999216	0.999588	0.999599	0.999881	0.99995	0.997745	1	0.999609	1	0.998807	1	0.998832
Nontoxin	DyneinLight1	DyneinLight1	0.999092	0.999891	0.877551	0.895706	0.999508	0.99873	0.999921	0.999918	0.999461	0.997588	1	0.999768	1	0.99587	1	0.999738	0.999929	0.999016	0.99866	0.998563	0.999753	0.998355	0.999216	0.999588	0.999599	0.999881	0.99995	0.997745	1	0.999609	1	0.998807	1	0.998832
Nontoxin	DyneinLight2	DyneinLight2	0.999092	0.999891	0.910649	0.930562	0.999508	0.99873	0.999921	0.999918	0.999461	0.997588	1	0.999768	1	0.99587	1	0.999738	0.999929	0.999016	0.99866	0.998563	0.999753	0.998355	0.999216	0.999588	0.999599	0.999881	0.99995	0.944867	1	0.999609	1	0.998807	1	0.998832
Nontoxin	DyneinLightRdblk2	DyneinLightRdblk2	0.999092	0.999891	0.96215	0.98144	0.999508	0.99873	0.999921	0.999918	0.999461	0.997588	1	0.999768	1	0.99587	1	0.999738	0.999929	0.999016	0.99866	0.998563	0.999753	0.998355	0.999216	0.999588	0.999599	0.999881	0.99995	0.997745	1	0.999609	1	0.998807	1	0.998832
Nontoxin	DyneinTctex1	DyneinTctex1	0.999092	0.999891	0.96215	0.97787	0.999508	0.99873	0.999921	0.999918	0.999461	0.997588	1	0.999768	1	0.99587	1	0.999738	0.999929	0.999016	0.99866	0.998563	0.999753	0.998355	0.999216	0.999588	0.999599	0.999881	0.99995	0.989981	1	0.999609	1	0.998807	1	0.998832
Nontoxin	e2FPhos	e2FPhos	0.999092	0.999891	NA	0.956405	0.999508	0.99873	0.999921	0.999918	0.999461	0.997588	1	0.999768	1	0.99587	1	0.999738	0.999929	0.999016	0.99866	0.998563	0.999753	0.998355	0.999216	0.854566	0.999599	0.999881	0.99995	0.90721	1	0.999609	1	0.998807	1	0.998832
Nontoxin	E3UFM1Lig1	E3UFM1Lig1	0.999092	0.999891	0.877551	0.829509	0.999508	0.99873	0.999921	0.999918	0.999461	0.997588	1	0.999768	1	0.99587	1	0.999738	0.999929	0.999016	0.99866	0.998563	0.999753	0.998355	0.999216	0.999588	0.999599	0.999881	0.99995	0.989981	1	0.999609	1	0.998807	1	0.998832
Nontoxin	EAPT1	EAPT1	0.999092	0.999891	NA	0.996882	0.999508	0.99873	0.999921	0.999918	0.999461	0.997588	1	0.999768	1	0.99587	1	0.999738	0.999929	0.999016	0.99866	0.998563	0.999753	0.998355	0.999216	0.999588	0.999599	0.999881	0.99995	0.997745	1	0.999609	1	0.998807	1	0.998832
Nontoxin	EDRK1	EDRK1	0.999092	0.999891	0.905238	0.934017	0.999508	0.99873	0.999921	0.999918	0.999461	0.997588	1	0.999768	1	0.99587	1	0.999738	0.999929	0.999016	0.99866	0.998563	0.999753	0.998355	0.999216	0.999588	0.999599	0.999881	0.99995	0.992078	1	0.999609	1	0.998807	1	0.998832
Nontoxin	EF-1a1	EF-1a1	0.999092	0.999891	0.903356	0.921433	0.999508	0.99873	0.999921	0.999918	0.999461	0.997588	1	0.999768	1	0.99587	1	0.999738	0.999929	0.999016	0.99866	0.998563	0.999753	0.998355	0.999216	0.999588	0.999599	0.999881	0.99995	0.997745	1	0.999609	1	0.998807	1	0.998832
Nontoxin	EF-1a2	EF-1a2	0.999092	0.999891	0.905238	0.887042	0.999508	0.901697	0.999921	0.999918	0.999461	0.997588	1	0.999768	1	0.99587	1	0.999738	NA	0.999016	NA	0.998563	NA	0.998355	0.999216	0.999588	0.999599	0.999881	0.99995	0.989981	1	0.999609	1	0.998807	1	0.998832
Nontoxin	EF-1b	EF-1b	0.999092	0.999891	0.905238	0.929364	0.999508	0.99873	0.999921	0.999918	0.999461	0.997588	1	0.999768	1	0.99587	1	0.999738	0.999929	0.999016	0.99866	0.998563	0.999753	0.998355	0.999216	0.999588	0.999599	0.999881	0.99995	0.997745	1	0.999609	1	0.998807	1	0.998832
Nontoxin	EF-1d	EF-1d	0.999092	0.999891	0.905238	0.916713	0.999508	0.99873	0.999921	0.999918	0.999461	0.997588	1	0.999768	1	0.99587	1	0.999738	0.999929	0.999016	0.99866	0.998563	0.999753	0.998355	0.999216	0.985143	0.999599	0.999881	0.99995	0.929348	1	0.999609	1	0.998807	1	0.998832
Nontoxin	EF-1g	EF-1g	0.999092	0.999891	0.96215	0.976377	0.999508	0.99873	0.999921	0.999918	0.999461	0.997588	1	0.999768	1	0.99587	1	0.999738	0.999929	0.999016	0.99866	0.998563	0.999753	0.998355	0.999216	0.999588	0.999599	0.999881	0.99995	0.947914	1	0.999609	1	0.998807	1	0.998832
Nontoxin	EF-2	EF-2	0.999092	0.999891	0.910649	0.932449	0.999508	0.99873	0.999921	0.999918	0.999461	0.997588	1	0.999768	1	0.99587	1	0.999738	0.999929	0.999016	0.99866	0.998563	0.999753	0.998355	0.999216	0.999588	0.999599	0.999881	0.99995	0.997745	1	0.999609	1	0.998807	1	0.998832
Nontoxin	EF-B2	EF-B2	0.999092	0.999891	0.773468	0.766672	0.999508	0.99873	0.999921	0.999918	0.999461	0.997588	1	0.999768	1	0.99587	1	0.999738	0.999929	0.999016	0.99866	0.998563	0.999753	0.998355	0.999216	0.999588	0.999599	0.999881	0.99995	0.920872	1	0.999609	1	0.998807	1	0.998832
Nontoxin	EF-SPT4	EF-SPT4	0.999092	0.999891	0.987452	0.996882	0.999508	0.99873	0.999921	0.999918	0.999461	0.997588	1	0.999768	1	0.947218	1	0.999738	0.999929	0.999016	0.99866	0.998563	0.999753	0.998355	0.999216	0.999588	0.999599	0.999881	0.99995	0.924799	1	0.999609	1	0.998807	1	0.998832
Nontoxin	EF1	EF1	0.999092	0.999891	0.806643	0.730717	0.999508	0.99873	0.999921	0.999918	0.999461	0.997588	1	0.999768	1	0.99587	1	0.999738	0.999929	0.999016	0.99866	0.998563	0.999753	0.998355	0.999216	0.852838	0.999599	0.978336	0.99995	0.728957	1	0.999609	1	0.998807	1	0.998832
Nontoxin	EF1-e-1	EF1-e-1	0.999092	0.999891	0.950678	0.948167	0.999508	0.99873	0.999921	0.999918	0.999461	0.997588	1	0.999768	1	0.99587	1	0.999738	0.999929	0.999016	0.99866	0.998563	0.999753	0.998355	0.999216	0.999588	0.999599	0.999881	0.99995	0.997745	1	0.999609	1	0.998807	1	0.998832
Nontoxin	EF2Kin	EF2Kin	0.999092	0.999891	NA	0.857204	0.999508	0.99873	0.999921	0.999918	0.999461	0.997588	1	0.999768	1	0.99587	1	0.999738	0.999929	0.999016	0.99866	0.998563	0.999753	0.998355	0.999216	0.999588	0.999599	0.999881	0.99995	0.989981	1	0.999609	1	0.998807	1	0.998832
Nontoxin	EGK06895	EGK06895	0.999092	0.999891	0.905238	0.900721	0.999508	0.99873	0.999921	0.999918	0.999461	0.997588	1	0.999768	1	0.99587	1	0.999738	0.999929	0.999016	0.99866	0.998563	0.999753	0.998355	0.999216	0.999588	0.999599	0.999881	0.99995	0.997745	1	0.999609	1	0.998807	1	0.998832
Nontoxin	EHDomain-4	EHDomain-4	0.999092	0.999891	NA	0.857204	0.999508	0.99873	0.999921	0.999918	0.999461	0.997588	1	0.999768	1	0.99587	1	0.999738	0.999929	0.999016	0.99866	0.998563	0.999753	0.998355	0.999216	0.999588	0.999599	0.999881	0.99995	0.997745	1	0.999609	1	0.998807	1	0.998832
Nontoxin	EIF1AD	EIF1AD	0.999092	0.999891	0.96215	0.953372	0.999508	0.99873	0.999921	0.999918	0.999461	0.997588	1	0.999768	1	0.99587	1	0.999738	0.999929	0.999016	0.99866	0.998563	0.999753	0.998355	0.999216	0.999588	0.999599	0.999881	0.99995	0.997745	1	0.999609	1	0.998807	1	0.998832
Nontoxin	ElastaseInhib	ElastaseInhib	0.999092	0.999891	NA	0.998386	0.999508	0.99873	0.999921	0.999918	0.999461	0.997588	1	0.999768	1	0.99587	1	0.999738	0.999929	0.999016	0.99866	0.998563	0.999753	0.998355	0.999216	0.999588	0.999599	0.999881	0.99995	0.981678	1	0.999609	1	0.998807	1	0.998832
Nontoxin	ElecTransferFlava	ElecTransferFlava	0.999092	0.999891	NA	0.577596	0.999508	0.99873	0.999921	0.999918	0.999461	0.997588	1	0.999768	1	0.99587	1	0.999738	0.999929	0.999016	0.99866	0.998563	0.999753	0.998355	0.999216	0.999588	0.999599	0.779197	0.99995	0.906583	1	0.999609	1	0.998807	1	0.998832
Nontoxin	ElectronTransFlavo	ElectronTransFlavo	0.999092	0.999891	NA	0.820501	0.999508	0.99873	0.999921	0.999918	0.999461	0.997588	1	0.999768	1	0.99587	1	0.999738	0.999929	0.999016	0.99866	0.998563	0.999753	0.998355	0.999216	0.999588	0.999599	0.999881	0.99995	0.999859	1	0.999609	1	0.998807	1	0.998832
Nontoxin	ELL-2	ELL-2	0.999092	0.999891	0.96215	0.960079	0.999508	0.99873	0.999921	0.999918	0.999461	0.997588	1	0.999768	1	0.99587	1	0.999738	0.999929	0.999016	0.99866	0.998563	0.999753	0.998355	0.999216	0.999588	0.999599	0.999881	0.99995	0.926659	1	0.999609	1	0.998807	1	0.998832
Nontoxin	Elongation1	Elongation1	0.999092	0.999891	NA	0.513943	0.999508	0.99873	0.999921	0.999918	0.999461	0.988503	1	0.999768	1	0.99587	1	0.999738	0.999929	0.999016	0.99866	0.998563	0.999753	0.998355	0.999216	0.600275	0.999599	0.642449	0.957023	0.478397	1	0.999609	1	0.998807	1	0.998832
Nontoxin	EMP2	EMP2	0.929912	0.999891	NA	0.874937	0.999508	0.769667	0.999921	0.999918	0.999461	0.988503	1	0.799581	1	0.690618	1	0.999738	0.999929	0.999016	0.99866	0.998563	0.999753	0.998355	0.999216	0.604131	0.999599	0.681179	0.957023	0.449065	1	0.996007	1	0.844877	1	0.998832
Nontoxin	emp24-2	emp24-2	0.999092	0.999891	0.806643	0.833354	0.999508	0.99873	0.999921	0.999918	0.999461	0.997588	1	0.999768	1	0.99587	1	0.999738	0.999929	0.999016	0.99866	0.998563	0.999753	0.998355	0.999216	0.999588	0.999599	0.999881	0.99995	0.989981	1	0.999609	1	0.998807	1	0.998832
Nontoxin	emp24-9	emp24-9	0.999092	0.999891	0.96215	0.97401	0.999508	0.99873	0.999921	0.999918	0.999461	0.997588	1	0.999768	1	0.99587	1	0.999738	0.999929	0.999016	0.99866	0.998563	0.999753	0.998355	0.999216	0.999588	0.999599	0.999881	0.99995	0.997745	1	0.999609	1	0.998807	1	0.998832
Nontoxin	EndophilinB1	EndophilinB1	0.999092	0.999891	0.967073	0.97401	0.999508	0.99873	0.999921	0.999918	0.999461	0.997588	1	0.999768	1	0.99587	1	0.999738	0.999929	0.999016	0.99866	0.998563	0.999753	0.998355	0.999216	0.999588	0.999599	0.999881	0.99995	0.997745	1	0.999609	1	0.998807	1	0.998832
Nontoxin	Endoplasmin	Endoplasmin	0.999092	0.999891	0.592808	0.622866	0.999508	0.760719	0.999921	0.999918	0.999461	0.835936	1	0.999768	1	0.959058	1	0.999738	0.999929	0.999016	0.99866	0.998563	0.999753	0.998355	0.999216	0.312693	0.999599	0.435264	0.377464	0.313269	1	0.999609	1	0.938693	1	0.998832
Nontoxin	EndothelialDiff1	EndothelialDiff1	0.999092	0.999891	0.804169	0.750481	0.999508	0.99873	0.999921	0.999918	0.999461	0.997588	1	0.999768	1	0.99587	1	0.999738	0.999929	0.999016	0.99866	0.998563	0.999753	0.998355	0.000338577	0.00550695	0.999599	0.999881	0.99995	0.920872	0.0042089	0.0240422	0.286305	0.301119	1	0.998832
Nontoxin	Engulfment2	Engulfment2	0.999092	0.999891	NA	0.829509	0.999508	0.99873	0.999921	0.999918	0.999461	0.997588	1	0.999768	1	0.99587	1	0.999738	0.999929	0.999016	0.99866	0.998563	0.999753	0.998355	0.999216	0.880989	0.999599	0.999881	0.99995	0.997745	1	0.999609	1	0.998807	1	0.998832
Nontoxin	EnhBinding-g	EnhBinding-g	0.999092	0.999891	0.905238	0.904355	0.999508	0.637878	0.999921	0.999918	0.999461	0.997588	1	0.366389	1	0.636895	1	0.999738	0.999929	0.999016	0.99866	0.998563	0.999753	0.998355	0.999216	0.89701	0.999599	0.994075	0.99995	0.832828	1	0.999609	1	0.998807	1	0.998832
Nontoxin	EnhRudimentary	EnhRudimentary	0.999092	0.999891	0.806643	0.785833	0.999508	0.99873	0.999921	0.999918	0.999461	0.997588	1	0.999768	1	0.99587	1	0.999738	0.999929	0.999016	0.99866	0.998563	0.999753	0.998355	0.999216	0.999588	0.999599	0.999881	0.99995	0.997745	1	0.999609	1	0.998807	1	0.998832
Nontoxin	ENTPDPHydrolase4	ENTPDPHydrolase4	0.999092	0.999891	0.936469	0.925419	0.999508	0.99873	0.999921	0.999918	0.999461	0.997588	1	0.999768	1	0.99587	1	0.999738	0.999929	0.999016	0.99866	0.998563	0.999753	0.998355	0.999216	0.999588	0.999599	0.999881	0.99995	0.997745	1	0.999609	1	0.998807	1	0.998832
Nontoxin	ENTPDPHydrolase6	ENTPDPHydrolase6	0.999092	0.999891	0.96215	0.957007	0.999508	0.99873	0.999921	0.999918	0.999461	0.997588	1	0.999768	1	0.99587	1	0.999738	0.999929	0.999016	0.99866	0.998563	0.999753	0.998355	0.999216	0.86469	0.999599	0.831008	0.99995	0.739194	1	0.999609	1	0.998807	1	0.998832
Nontoxin	ENTPDPHydrolase7	ENTPDPHydrolase7	0.999092	0.999891	0.96215	0.952442	0.999508	0.99873	0.999921	0.999918	0.999461	0.997588	1	0.999768	1	0.99587	1	0.999738	0.999929	0.999016	0.99866	0.998563	0.999753	0.998355	0.999216	0.999588	0.999599	0.999881	0.99995	0.997745	1	0.999609	1	0.998807	1	0.998832
Nontoxin	Epimerase	Epimerase	0.999092	0.999891	0.806643	0.766135	0.999508	0.99873	0.999921	0.95843	0.999461	0.997588	1	0.979305	1	0.99587	1	0.999738	0.999929	0.604744	0.99866	0.998563	0.999753	0.874536	0.999216	0.999588	0.989984	0.648044	0.99995	0.920341	0.663459	0.74761	1	0.998807	1	0.998832
Nontoxin	EpithelCellAdh	EpithelCellAdh	0.999092	0.999891	0.934019	0.948167	0.999508	0.99873	0.999921	0.999918	0.999461	0.997588	1	0.999768	1	0.99587	1	0.999738	0.999929	0.999016	0.99866	0.998563	0.999753	0.998355	0.999216	0.999588	0.999599	0.999881	0.99995	0.96901	1	0.999609	1	0.998807	1	0.998832
Nontoxin	ER-Golgi2	ER-Golgi2	0.999092	0.999891	0.96215	0.950192	0.999508	0.99873	0.999921	0.999918	0.999461	0.997588	1	0.999768	1	0.997803	1	0.999738	0.999929	0.993615	0.99866	0.998563	0.999753	0.998355	0.999216	0.999588	0.999599	0.999881	0.99995	0.997745	1	0.999609	1	0.998807	1	0.998832
Nontoxin	ER29	ER29	0.999092	0.999891	0.933705	0.948167	0.999508	0.99873	0.999921	0.999918	0.999461	0.997588	1	0.999768	1	0.99587	1	0.999738	0.999929	0.999016	0.99866	0.998563	0.999753	0.998355	0.999216	0.98929	0.999599	0.999881	0.99995	0.997745	1	0.999609	1	0.998807	1	0.998832
Nontoxin	ER44	ER44	0.999092	0.999891	0.0237644	0.0472015	0.999508	0.99873	0.999921	0.999918	0.999461	0.997588	1	0.999768	1	0.99587	1	0.999738	0.999929	0.999016	0.99866	0.998563	0.999753	0.998355	0.706672	0.214844	0.377566	0.108172	0.686642	0.29037	1	0.999609	1	0.998807	1	0.998832
Nontoxin	ERCC-1	ERCC-1	0.999092	0.999891	0.359012	0.156165	0.999508	0.99873	0.999921	0.999918	0.999461	0.997588	1	0.999768	1	0.99587	1	0.999738	0.999929	0.999016	0.99866	0.998563	0.999753	0.998355	0.954144	0.576889	0.999599	0.587478	0.99995	0.782908	1	0.999609	1	0.998807	1	0.998832
Nontoxin	ERGGIC1	ERGGIC1	0.941876	0.999891	0.750121	0.706347	0.999508	0.957308	0.999921	0.999918	0.999461	0.988503	1	0.999768	1	0.919105	1	0.999738	0.999929	0.999016	0.99866	0.998563	0.999753	0.998355	0.999216	0.519186	0.999599	0.640032	0.859055	0.394191	1	0.999609	1	0.998807	1	0.998832
Nontoxin	ERGIC-53	ERGIC-53	0.999092	0.999891	0.98976	0.996654	0.999508	0.99873	0.999921	0.999918	0.999461	0.997588	1	0.999768	1	0.99587	1	0.999738	0.999929	0.999016	0.99866	0.999955	0.999753	0.998355	0.999216	0.999588	0.999599	0.999881	0.99995	0.992873	1	0.999609	1	0.998807	1	0.998832
Nontoxin	ErgosterolBioSyn-28	ErgosterolBioSyn-28	0.999092	0.999891	NA	0.957007	0.999508	0.99873	0.999921	0.999918	0.999461	0.997588	1	0.999768	1	0.99587	1	0.999738	0.999929	0.999016	0.99866	0.998563	0.999753	0.998355	0.999216	0.798951	0.999599	0.999881	0.99995	0.924433	1	0.999609	1	0.974291	1	0.998832
Nontoxin	Erlin1	Erlin1	0.999092	0.999891	NA	0.744104	0.999508	0.99873	0.999921	0.999918	0.999461	0.997588	1	0.999768	1	0.99587	1	0.999738	0.999929	0.999016	0.99866	0.998563	0.999753	0.998355	0.999216	0.999588	0.999599	0.999881	0.99995	0.876994	1	0.999609	1	0.998807	1	0.998832
Nontoxin	Erlin2	Erlin2	0.999092	0.999891	NA	0.859092	0.999508	0.99873	0.999921	0.999918	0.999461	0.997588	1	0.999768	1	0.99587	1	0.999738	0.999929	0.999016	0.99866	0.998563	0.999753	0.998355	0.999216	0.999588	0.999599	0.999881	0.99995	0.961204	1	0.999609	1	0.998807	1	0.998832
Nontoxin	ERLumen1	ERLumen1	0.999092	0.999891	NA	0.817879	0.999508	0.99873	0.999921	0.999918	0.999461	0.997588	1	0.999768	1	0.99587	1	0.999738	0.999929	0.999016	0.99866	0.998563	0.999753	0.998355	0.999216	0.999588	0.999599	0.999881	0.99995	0.932469	1	0.999609	1	0.998807	1	0.998832
Nontoxin	ERLumenRR2	ERLumenRR2	0.999092	0.999891	0.96215	0.980105	0.999508	0.99873	0.999921	0.999918	0.999461	0.997588	1	0.999768	1	0.99587	1	0.999738	0.999929	0.999016	0.99866	0.998563	0.999753	0.998355	0.999216	0.999588	0.999599	0.999881	0.99995	0.992873	1	0.999609	1	0.998807	1	0.998832
Nontoxin	ERUbiq2	ERUbiq2	0.999092	0.999891	NA	0.094883	0.999508	0.99873	0.999921	0.999918	0.999461	0.997588	1	0.999768	1	0.99587	1	0.999738	0.999929	0.999016	0.99866	0.999955	0.999753	0.998355	0.912891	0.290193	0.999599	0.425606	0.99995	0.40281	1	0.999609	1	0.998807	1	0.998832
Nontoxin	ErythMem	ErythMem	0.999092	0.999891	0.987452	0.996882	0.999508	0.99873	0.999921	0.999918	0.999461	0.997588	1	0.999768	1	0.99587	1	0.999738	0.999929	0.999016	0.99866	0.998563	0.999753	0.998355	0.999216	0.999588	0.999599	0.999881	0.99995	0.973478	1	0.999609	1	0.998807	1	0.998832
Nontoxin	Etoposide	Etoposide	0.999092	0.999891	NA	0.459997	0.999508	0.99873	0.999921	0.999918	0.999461	0.997588	1	0.999768	1	0.99587	1	0.999738	0.999929	0.999016	0.99866	0.998563	0.999753	0.998355	0.999216	0.999588	0.999599	0.586666	0.99995	0.963966	1	0.999609	1	0.998807	1	0.998832
Nontoxin	ETS	ETS	0.929912	0.999891	0.912692	0.929364	0.999508	0.99873	0.999921	0.999918	0.999461	0.997588	1	0.999768	1	0.99587	1	0.999738	0.999929	0.999016	0.99866	0.998563	0.999753	0.998355	0.999216	0.999588	0.999599	0.999881	0.99995	0.997745	1	0.999609	1	0.998807	1	0.998832
Nontoxin	ETSElf3	ETSElf3	0.999092	0.999891	NA	0.925419	0.999508	0.99873	0.999921	0.999918	0.999461	0.997588	1	0.999768	1	0.99587	1	0.999738	0.999929	0.999016	0.99866	0.998563	0.999753	0.998355	0.999216	0.937064	0.999599	0.999881	0.99995	0.989981	1	0.999609	1	0.998807	1	0.998832
Nontoxin	EukTIF3H	EukTIF3H	0.999092	0.999891	0.988956	0.992722	0.999508	0.99873	0.999921	0.999918	0.999461	0.997588	1	0.999768	1	0.99587	1	0.999738	0.999929	0.999016	0.99866	0.998563	0.999753	0.998355	0.999216	0.999588	0.999599	0.941108	0.99995	0.923258	1	0.999609	1	0.998807	1	0.998832
Nontoxin	EukTran4E	EukTran4E	0.999092	0.999891	0.877551	0.859092	0.999508	0.99873	0.999921	0.999918	0.999461	0.997588	1	0.999768	1	0.99587	1	0.999738	0.999929	0.999016	0.99866	0.998563	0.999753	0.998355	0.999216	0.999588	0.999599	0.999881	0.99995	0.98242	1	0.999609	1	0.998807	1	0.998832
Nontoxin	EvoToll	EvoToll	0.999092	0.999891	NA	0.571407	0.999508	0.99873	0.999921	0.999918	0.999461	0.997588	1	0.999768	1	0.99587	1	0.999738	0.999929	0.999016	0.99866	0.998563	0.999753	0.998355	0.999216	0.937064	0.999599	0.874942	0.99995	0.785216	1	0.999609	1	0.998807	1	0.998832
Nontoxin	ExchangeTrans3	ExchangeTrans3	0.999092	0.999891	NA	0.929542	0.999508	0.99873	0.999921	0.999918	0.999461	0.997588	1	0.999768	1	0.99587	1	0.999738	0.999929	0.999016	0.99866	0.998563	0.999753	0.998355	0.999216	0.999588	0.999599	0.999881	0.99995	0.997745	1	0.999609	1	0.998807	1	0.998832
Nontoxin	Exocyst7	Exocyst7	0.999092	0.999891	NA	0.622866	0.999508	0.99873	0.999921	0.999918	0.999461	0.997588	1	0.999768	1	0.99587	1	0.999738	0.999929	0.999016	0.99866	0.998563	0.999753	0.998355	0.999216	0.790906	0.999599	0.952501	0.99995	0.999871	1	0.999609	1	0.998807	1	0.998832
Nontoxin	ExosomeCom2	ExosomeCom2	0.999092	0.999891	NA	0.622866	0.999508	0.99873	0.999921	0.999918	0.999461	0.997588	1	0.999768	1	0.99587	1	0.999738	0.999929	0.999016	0.99866	0.998563	0.999753	0.998355	0.999216	0.702781	0.999599	0.943822	0.99995	0.69678	1	0.999609	1	0.998807	1	0.998832
Nontoxin	Exostosin2-1	Exostosin2-1	0.999092	0.999891	NA	0.996882	0.999508	0.99873	0.999921	0.999918	0.999461	0.997588	1	0.999768	1	0.99587	1	0.999738	0.999929	0.999016	0.99866	0.998563	0.999753	0.998355	0.999216	0.999588	0.999599	0.999881	0.99995	0.997745	1	0.999609	1	0.998807	1	0.998832
Nontoxin	Ezrin	Ezrin	0.999092	0.999891	0.987452	0.996882	0.999508	0.99873	0.999921	0.999918	0.999461	0.997588	1	0.999768	1	0.99587	1	0.999738	0.999929	0.999016	0.99866	0.998563	0.999753	0.998355	0.999216	0.999588	0.999599	0.999881	0.99995	0.932469	1	0.999609	1	0.998807	1	0.998832
Nontoxin	facta2	facta2	0.999092	0.999891	0.905238	0.917872	0.999508	0.99873	0.999921	0.999918	0.999461	0.997588	1	0.999768	1	0.99587	1	0.999738	0.999929	0.999016	0.99866	0.998563	0.999753	0.998355	0.999216	0.999588	0.999599	0.999881	0.99995	0.974352	1	0.999609	1	0.99891	1	0.998832
Nontoxin	FactinCapa1	FactinCapa1	0.999092	0.999891	NA	0.912598	0.999508	0.99873	0.999921	0.999918	0.999461	0.997588	1	0.999768	1	0.99587	1	0.999738	0.999929	0.999016	0.99866	0.998563	0.999753	0.998355	0.999216	0.999588	0.999599	0.999881	0.99995	0.96901	1	0.999609	1	0.998807	1	0.998832
Nontoxin	FAM107A	FAM107A	0.999092	0.999891	NA	0.971764	0.999508	0.99873	0.999921	0.999918	0.999461	0.997588	1	0.999768	1	0.99587	1	0.999738	0.999929	0.999016	0.99866	0.998563	0.999753	0.998355	0.999216	0.999588	0.999599	0.999881	0.99995	0.933815	1	0.999609	1	0.998807	1	0.998832
Nontoxin	FAM108A	FAM108A	0.999092	0.999891	NA	0.948167	0.999508	0.99873	0.999921	0.999918	0.999461	0.997588	1	0.999768	1	0.99587	1	0.999738	0.999929	0.999016	0.99866	0.998563	0.999753	0.998355	0.999216	0.999588	0.999599	0.999881	0.99995	0.997745	1	0.999609	1	0.998807	1	0.998832
Nontoxin	FAM122B	FAM122B	0.999092	0.999891	NA	0.980923	0.999508	0.99873	0.999921	0.999918	0.999461	0.997588	1	0.999768	1	0.99587	1	0.999738	0.999929	0.999016	0.99866	0.998563	0.999753	0.998355	0.999216	0.999588	0.999599	0.999881	0.99995	0.992873	1	0.999609	1	0.998807	1	0.998832
Nontoxin	FAM136A	FAM136A	0.999092	0.999891	NA	0.97401	0.999508	0.99873	0.999921	0.999918	0.999461	0.997588	1	0.999768	1	0.99587	1	0.999738	0.999929	0.999016	0.99866	0.998563	0.999753	0.998355	0.999216	0.873985	0.999599	0.999881	0.99995	0.992873	1	0.999609	1	0.998807	1	0.998832
Nontoxin	FAM158A	FAM158A	0.999092	0.999891	0.763972	0.652207	0.999508	0.99873	0.999921	0.999918	0.999461	0.997588	1	0.999768	1	0.99587	1	0.999738	0.999929	0.999016	0.99866	0.998563	0.999753	0.998355	0.999216	0.984456	0.999599	0.943822	0.99995	0.82062	1	0.999609	1	0.998807	1	0.998832
Nontoxin	FAM168B	FAM168B	0.999092	0.999891	NA	0.462108	0.999508	0.99873	0.999921	0.999918	0.999461	0.997588	1	0.999768	1	0.99587	1	0.999738	0.999929	0.999016	0.99866	0.998563	0.999753	0.998355	0.999216	0.999588	0.999599	0.515976	0.99995	0.989981	1	0.999609	1	0.998807	1	0.998832
Nontoxin	FAM18B1	FAM18B1	0.999092	0.999891	0.905238	0.920038	0.999508	0.99873	0.999921	0.999918	0.999461	0.997588	1	0.999768	1	0.99587	1	0.999738	0.999929	0.999016	0.99866	0.998563	0.999753	0.998355	0.999216	0.999588	0.999599	0.999881	0.99995	0.997745	1	0.999609	1	0.998807	1	0.998832
Nontoxin	FAM195B	FAM195B	0.999092	0.999891	NA	0.927579	0.999508	0.99873	0.999921	0.999918	0.999461	0.997588	1	0.999768	1	0.99587	1	0.999738	0.999929	0.999016	0.99866	0.998563	0.999753	0.998355	0.999216	0.999588	0.999599	0.999881	0.99995	0.997745	1	0.999609	1	0.998807	1	0.998832
Nontoxin	FAM32A	FAM32A	0.999092	0.999891	0.651854	0.680547	0.999508	0.99873	0.999921	0.999918	0.999461	0.997588	1	0.999768	1	0.99587	1	0.999939	0.999929	0.999016	0.99866	0.998563	0.999753	0.998355	0.999216	0.999588	0.999599	0.999881	0.99995	0.932469	1	0.999609	1	0.998807	1	0.999638
Nontoxin	FAM36A	FAM36A	0.870269	0.999891	NA	0.98144	0.999508	0.99873	0.999921	0.470479	0.999461	0.997588	1	0.598314	1	0.99587	1	0.535489	0.999929	0.599332	0.99866	0.998563	0.999753	0.859874	0.999216	0.999588	0.999599	0.341096	0.99995	0.903676	1	0.227635	1	0.998807	1	0.518234
Nontoxin	FAM3A	FAM3A	0.999092	0.999891	NA	0.996882	0.999508	0.99873	0.999921	0.999918	0.999461	0.997588	1	0.999768	1	0.99587	1	0.999738	0.999929	0.999016	0.99866	0.998563	0.999753	0.998355	0.999216	0.999588	0.999599	0.999881	0.99995	0.997745	1	0.999609	1	0.998807	1	0.998832
Nontoxin	FAM3B	FAM3B	0.999092	0.999891	0.988956	0.996882	0.999508	0.99873	0.999921	0.999918	0.999461	0.988503	1	0.999768	1	0.99587	1	0.999738	0.999929	0.999016	0.99866	0.998563	0.999753	0.998355	0.999216	0.778628	0.999599	0.920018	0.99995	0.739194	1	0.999609	1	0.925223	1	0.998832
Nontoxin	FAM3C	FAM3C	0.999092	0.999891	NA	0.996882	0.999508	0.99873	0.999921	0.999918	0.999461	0.997588	1	0.999768	1	0.99587	1	0.999738	0.999929	0.999016	0.99866	0.998563	0.999753	0.998355	0.999216	0.999588	0.999599	0.999881	0.99995	0.997745	1	0.999609	1	0.998807	1	0.998832
Nontoxin	FAM3D	FAM3D	0.999092	0.999891	NA	0.952431	0.999508	0.99873	0.999921	0.999918	0.999461	0.997588	1	0.999768	1	0.99587	1	0.999738	0.999929	0.999016	0.99866	0.998563	0.999753	0.998355	0.999216	0.999588	0.999599	0.999881	0.99995	0.971592	1	0.999609	1	0.998807	1	0.998832
Nontoxin	FAM50A	FAM50A	0.999092	0.999891	0.959253	0.948167	0.999508	0.99873	0.999921	0.999918	0.999461	0.997588	1	0.999768	1	0.99587	1	0.999738	0.999929	0.999016	0.99866	0.998563	0.999753	0.998355	0.999216	0.999588	0.999599	0.999881	0.99995	0.96901	1	0.977737	1	0.998807	1	0.998832
Nontoxin	FAM54B	FAM54B	0.999092	0.999891	NA	0.895706	0.999508	0.99873	0.999921	0.999918	0.999461	0.997588	1	0.999768	1	0.99587	1	0.999738	0.999929	0.999016	0.99866	0.998563	0.999753	0.998355	0.999216	0.999588	0.999599	0.999881	0.99995	0.929348	1	0.999609	1	0.998807	1	0.998832
Nontoxin	FarnesylPPSyn	FarnesylPPSyn	0.788195	0.999891	NA	0.977138	0.999508	0.903048	0.999921	0.999918	0.999461	0.997588	1	0.873471	1	0.772258	1	0.974845	0.999929	0.999016	0.99866	0.998563	0.999753	0.998355	0.999216	0.726298	0.999599	0.64034	0.99995	0.505742	1	0.872131	1	0.998807	1	0.94601
Nontoxin	FattyAcidBind	FattyAcidBind	0.490946	0.779945	0.830984	0.823238	0.999508	0.760639	0.999921	0.999918	0.999461	0.997588	1	0.915018	1	0.772258	1	0.999738	0.999929	0.999016	0.99866	0.998563	0.999753	0.998355	0.999216	0.999588	0.999599	0.973752	0.99995	0.997745	1	0.999609	1	0.998807	1	0.998832
Nontoxin	FattyCoAReductase1	FattyCoAReductase1	0.999092	0.999891	0.987452	0.985238	0.999508	0.99873	0.999921	0.999918	0.999461	0.997588	1	0.999768	1	0.99587	1	0.999738	0.999929	0.999016	0.99866	0.998563	0.999753	0.998355	0.999216	0.999588	0.999599	0.999881	0.99995	0.992873	1	0.999609	1	0.998807	1	0.998832
Nontoxin	FBiP1	FBiP1	0.999092	0.999891	0.96215	0.970074	0.999508	0.99873	0.999921	0.999918	0.999461	0.997588	1	0.999768	1	0.99587	1	0.999738	0.999929	0.999016	0.99866	0.998563	0.999753	0.998355	0.999216	0.999588	0.999599	0.999881	0.99995	0.997745	1	0.999609	1	0.998807	1	0.998832
Nontoxin	FBox-WD-2	FBox-WD-2	0.999092	0.999891	NA	0.99735	0.999508	0.99873	0.999921	0.999918	0.999461	0.997588	1	0.999768	1	0.99587	1	0.999738	0.999929	0.999016	0.99866	0.998563	0.999753	0.998355	0.999216	0.999588	0.999599	0.999881	0.99995	0.989981	1	0.999609	1	0.998807	1	0.998832
Nontoxin	FBox4	FBox4	0.999092	0.999891	NA	0.97787	0.999508	0.99873	0.999921	0.999918	0.999461	0.997588	1	0.999768	1	0.99587	1	0.999738	0.999929	0.999016	0.99866	0.998563	0.999753	0.998355	0.999216	0.999588	0.999599	0.999881	0.99995	0.992078	1	0.999609	1	0.998807	1	0.998832
Nontoxin	FBox9	FBox9	0.999092	0.999891	NA	0.969025	0.999508	0.99873	0.999921	0.999918	0.999461	0.997588	1	0.999768	1	0.99587	1	0.999738	0.999929	0.999016	0.99866	0.998563	0.999753	0.998355	0.999216	0.999588	0.999599	0.999881	0.99995	0.997745	1	0.999609	1	0.998807	1	0.998832
Nontoxin	FBoxRR5	FBoxRR5	0.999092	0.999891	NA	0.857204	0.999508	0.99873	0.999921	0.999918	0.999461	0.997588	1	0.999768	1	0.99587	1	0.999738	0.999929	0.999016	0.99866	0.998563	0.999753	0.998355	0.999216	0.804397	0.999599	0.871328	0.99995	0.590556	1	0.999609	1	0.998807	1	0.998832
Nontoxin	Ferredoxin1	Ferredoxin1	0.999092	0.999891	0.806643	0.67688	0.999508	0.99873	0.999921	0.999918	0.999461	0.997588	1	0.999768	1	0.99587	1	0.999738	0.999929	0.999016	0.99866	0.998563	0.999753	0.998355	0.999216	0.999588	0.999599	0.999881	0.99995	0.992873	1	0.999609	1	0.998807	1	0.998832
Nontoxin	FerritinA	FerritinA	0.929912	0.999891	0.905238	0.917872	0.999508	0.99873	0.999921	0.999918	0.999461	0.997588	1	0.999768	1	0.959058	1	0.999738	0.999929	0.999016	0.99866	0.998563	0.999753	0.998355	0.999216	0.999588	0.999599	0.956815	0.99995	0.954535	1	0.999609	1	0.998807	1	0.998832
Nontoxin	FerritinHeavy	FerritinHeavy	0.999092	0.999891	0.877551	0.90912	0.999508	0.99873	0.999921	0.999918	0.999461	0.997588	1	0.999768	1	0.99587	1	0.999738	0.999929	0.999016	0.99866	0.998563	0.999753	0.998355	0.999216	0.999588	0.999599	0.999881	0.99995	0.876994	1	0.999609	1	0.998807	1	0.998832
Nontoxin	FerritinLight	FerritinLight	0.999092	0.999891	0.0482588	0.203752	0.999508	0.99873	0.999921	0.999918	0.999461	0.997588	1	0.999768	1	0.99587	1	0.999738	0.999929	0.999016	0.99866	0.998563	0.999753	0.998355	0.863599	0.841977	0.311733	0.394291	0.99995	0.851366	1	0.999609	1	0.998807	1	0.998832
Nontoxin	FeS1-CDGSH	FeS1-CDGSH	0.999092	0.999891	0.918863	0.917872	0.999508	0.99873	0.999921	0.999918	0.999461	0.997588	1	0.999768	1	0.99587	1	0.999738	0.999929	0.999016	0.99866	0.998563	0.999753	0.998355	0.999216	0.937064	0.999599	0.999881	0.99995	0.97056	1	0.999609	1	0.998807	1	0.998832
Nontoxin	FeSCluster1	FeSCluster1	0.999092	0.999891	0.970222	0.985238	0.999508	0.99873	0.999921	0.999918	0.999461	0.997588	1	0.999768	1	0.99587	1	0.999738	0.999929	0.999016	0.99866	0.998563	0.999753	0.998355	0.999216	0.999588	0.999599	0.999881	0.99995	0.997745	1	0.999609	1	0.998807	1	0.998832
Nontoxin	FGFR1	FGFR1	0.999092	0.999891	0.877551	0.888999	0.999508	0.99873	0.999921	0.999918	0.999461	0.997588	1	0.999768	1	0.99587	1	0.999738	0.999929	0.999016	0.99866	0.998563	0.999753	0.998355	0.999216	0.999588	0.999599	0.999881	0.99995	0.974352	1	0.999609	1	0.998807	1	0.998832
Nontoxin	fhl3	fhl3	0.999092	0.999891	NA	0.952431	0.999508	0.99873	0.999921	0.999918	0.999461	0.997588	1	0.999768	1	0.99587	1	0.999738	0.999929	0.999016	0.99866	0.998563	0.999753	0.998355	0.999216	0.999588	0.999599	0.999881	0.99995	0.997745	1	0.999609	1	0.998807	1	0.998832
Nontoxin	FibronectinIII-3B	FibronectinIII-3B	0.999092	0.999891	NA	0.286911	0.999508	0.99873	0.999921	0.999918	0.999461	0.997588	1	0.999768	1	0.99587	1	0.999738	0.999929	0.999016	0.99866	0.998563	0.999753	0.998355	0.801066	0.647985	0.999599	0.682568	0.99995	0.881883	1	0.999609	1	0.998807	1	0.998832
Nontoxin	FKBP3	FKBP3	0.999092	0.999891	NA	0.912598	0.999508	0.99873	0.999921	0.999918	0.999461	0.997588	1	0.999768	1	0.99587	1	0.999738	0.999929	0.999016	0.99866	0.998563	0.999753	0.998355	0.999216	0.999588	0.999599	0.999881	0.99995	0.944867	1	0.999609	1	0.998807	1	0.998832
Nontoxin	FKBP7	FKBP7	0.870269	0.999891	NA	0.657552	0.999508	0.994806	0.999921	0.999918	0.999461	0.997588	1	0.915018	1	0.911902	1	0.999738	0.999929	0.999016	0.99866	0.998563	0.999753	0.998355	0.999216	0.312693	0.999599	0.371921	0.859055	0.29037	1	0.87989	1	0.998807	1	0.94601
Nontoxin	Flotillin1	Flotillin1	0.999092	0.999891	NA	0.980923	0.999508	0.99873	0.999921	0.999918	0.999461	0.997588	1	0.999768	1	0.922498	1	0.999738	0.999929	0.999016	0.99866	0.998563	0.999753	0.998355	0.999216	0.999588	0.999599	0.999881	0.99995	0.932469	1	0.999609	1	0.998807	1	0.998832
Nontoxin	Flotillin2	Flotillin2	0.999092	0.999891	NA	0.462108	0.999508	0.99873	0.999921	0.999918	0.999461	0.997588	1	0.999768	1	0.99587	1	0.999738	0.999929	0.999016	0.99866	0.998563	0.999753	0.998355	0.656293	0.290193	0.999599	0.999881	0.99995	0.947914	1	0.999609	1	0.998807	1	0.998832
Nontoxin	Follistatin1	Follistatin1	0.999092	0.999891	NA	0.874937	0.999508	0.99873	0.999921	0.999918	0.999461	0.997588	1	0.999768	1	0.99587	1	0.999738	0.999929	0.999016	0.99866	0.998563	0.999753	0.998355	0.999216	0.92774	0.999599	0.957241	0.99995	0.758121	1	0.999609	1	0.998807	1	0.998832
Nontoxin	Forkhead-I1ema	Forkhead-I1ema	0.999092	0.999891	NA	0.358284	0.999508	0.99873	0.999921	0.816002	0.999461	0.988503	1	0.999768	1	0.99587	1	0.999738	0.999929	0.999016	0.99866	0.998563	0.999753	0.998355	0.999216	0.615711	0.999599	0.366944	0.99995	0.4431	1	0.999609	1	0.998807	1	0.998832
Nontoxin	FRG1	FRG1	0.999092	0.999891	NA	0.949202	0.999508	0.99873	0.999921	0.999918	0.999461	0.997588	1	0.999768	1	0.99587	1	0.999738	0.999929	0.999016	0.99866	0.998563	0.999753	0.998355	0.999216	0.999588	0.999599	0.999881	0.99995	0.944867	1	0.999609	1	0.998807	1	0.998832
Nontoxin	FrucBiPAldolaseB	FrucBiPAldolaseB	0.999092	0.999891	0.916741	0.917872	0.999508	0.507772	0.999921	0.999918	0.999461	0.997588	1	0.401941	1	0.622731	1	0.999738	0.999929	0.999016	0.99866	0.998563	0.999753	0.998355	0.999216	0.999588	0.999599	0.999881	0.99995	0.928236	1	0.999609	1	0.998807	1	0.998832
Nontoxin	Fucosyltransferase	Fucosyltransferase	0.999092	0.999891	NA	0.929542	0.999508	0.99873	0.999921	0.999918	0.999461	0.997588	1	0.999768	1	0.99587	1	0.999738	0.999929	0.999016	0.99866	0.998563	0.999753	0.998355	0.999216	0.999588	0.999599	0.999881	0.99995	0.944867	1	0.999609	1	0.998807	1	0.998832
Nontoxin	Fumarylacetoacetase	Fumarylacetoacetase	0.999092	0.999891	NA	0.77623	0.999508	0.99873	0.999921	0.999918	0.999461	0.997588	1	0.999768	1	0.99587	1	0.999738	0.999929	0.999016	0.99866	0.998563	0.999753	0.998355	0.912891	0.629123	0.999599	0.999881	0.99995	0.997745	1	0.999609	1	0.998807	1	0.998832
Nontoxin	FumarylacetoacetateHyd2A	FumarylacetoacetateHyd2A	0.999092	0.999891	0.897168	0.898382	0.999508	0.99873	0.999921	0.999918	0.999461	0.997588	1	0.999768	1	0.99587	1	0.999738	0.999929	0.999016	0.99866	0.998563	0.999753	0.998355	0.999216	0.999588	0.999599	0.999881	0.99995	0.992873	1	0.999609	1	0.998807	1	0.998832
Nontoxin	Fused-1	Fused-1	0.999092	0.999891	NA	0.0384709	NA	0.780403	NA	0.517924	NA	0.913724	NA	0.999768	NA	0.99587	NA	0.999738	0.999929	0.999016	0.99866	0.380814	0.999753	0.135115	0.687356	0.0987209	0.989984	0.0863497	0.819664	0.323112	1	0.999609	1	0.998807	1	0.998832
Nontoxin	G3PDH	G3PDH	0.999092	0.999891	0.592808	0.446173	0.999508	0.480973	0.999921	0.470479	0.999461	0.615705	1	0.999768	1	0.99587	1	0.999738	0.999929	0.999016	0.99866	0.998563	0.999753	0.998355	0.999216	0.290193	0.999599	0.349917	0.859055	0.286155	1	0.999609	1	0.925223	1	0.998832
Nontoxin	G3PTrans	G3PTrans	0.999092	0.999891	0.806643	0.766672	0.999508	0.99873	0.999921	0.999918	0.999461	0.997588	1	0.999768	1	0.99587	1	0.999738	0.999929	0.999016	0.99866	0.998563	0.999753	0.998355	0.989052	0.79189	0.999599	0.999881	0.99995	0.801126	1	0.999609	1	0.998807	1	0.998832
Nontoxin	G6PI1	G6PI1	0.929805	0.999891	NA	0.872595	0.999508	0.99873	0.999921	0.999918	0.999461	0.997588	1	0.999768	1	0.918625	1	0.999738	0.999929	0.999016	0.99866	0.998563	0.999753	0.998355	0.999216	0.843437	0.999599	0.831008	0.99995	0.646054	1	0.999609	1	0.998807	1	0.998832
Nontoxin	G6PNATrans	G6PNATrans	0.999092	0.999891	NA	0.932449	0.999508	0.901697	0.999921	0.999918	0.999461	0.997588	1	0.999768	1	0.99587	1	0.999738	0.999929	0.999016	0.99866	0.998563	0.999753	0.998355	0.999216	0.999588	0.999599	0.999881	0.99995	0.934737	1	0.999609	1	0.998807	1	0.998832
Nontoxin	GABA2	GABA2	0.999092	0.999891	0.877551	0.829509	0.999508	0.99873	0.999921	0.999918	0.999461	0.997588	1	0.999768	1	0.99587	1	0.999738	0.999929	0.999016	0.99866	0.998563	0.999753	0.998355	0.999216	0.999588	0.999599	0.999881	0.99995	0.929348	1	0.999609	1	0.998807	1	0.998832
Nontoxin	GABARec	GABARec	0.999092	0.999891	0.877551	0.874937	0.999508	0.99873	0.999921	0.999918	0.999461	0.997588	1	0.999768	1	0.99587	1	0.999738	0.999929	0.999016	0.99866	0.998563	0.999753	0.998355	0.999216	0.999588	0.999599	0.999881	0.99995	0.906583	1	0.999609	1	0.998807	1	0.998832
Nontoxin	GADD45	GADD45	0.999092	0.999891	NA	0.130161	0.999508	0.99873	0.999921	0.999918	0.999461	0.997588	1	0.999768	1	0.99587	1	0.999738	0.999929	0.999016	0.99866	0.998563	0.999753	0.998355	0.687356	0.214443	0.999599	0.673079	0.99995	0.739194	1	0.999609	1	0.998807	1	0.998832
Nontoxin	Galactosyltransferase1	Galactosyltransferase1	0.999092	0.999891	NA	0.218116	0.999508	0.99873	0.999921	0.999918	0.999461	0.997588	1	0.999768	1	0.99587	1	0.999738	0.999929	0.999016	0.99866	0.998563	0.999753	0.998355	0.999216	0.679335	0.999599	0.564008	0.99995	0.625749	1	0.999609	1	0.998807	1	0.998832
Nontoxin	GammaSecretase	GammaSecretase	0.999092	0.999891	0.593298	0.486009	0.999508	0.99873	0.999921	0.999918	0.999461	0.997588	1	0.999768	1	0.99587	1	0.999738	0.999929	0.999016	0.99866	0.998563	0.999753	0.998355	0.481456	0.329448	0.999599	0.955389	0.99995	0.739194	1	0.999609	1	0.998807	1	0.998832
Nontoxin	GangliosideGM2	GangliosideGM2	0.999092	0.999891	0.806643	0.744104	0.999508	0.99873	0.999921	0.999918	0.999461	0.997588	1	0.999768	1	0.99587	1	0.999738	0.999929	0.999016	0.99866	0.998563	0.999753	0.998355	0.999216	0.97303	0.999599	0.999881	0.99995	0.867804	1	0.999609	1	0.998807	1	0.998832
Nontoxin	GAPDH	GAPDH	0.999092	0.999891	0.855351	0.857204	0.999508	0.99873	0.999921	0.999918	0.999461	0.997588	1	0.999768	1	0.99587	1	0.999738	0.999929	0.999016	0.99866	0.998563	0.999753	0.998355	0.719904	0.869097	0.999599	0.999881	0.99995	0.992873	1	0.999609	1	0.998807	1	0.998832
Nontoxin	GapJunction-g1	GapJunction-g1	0.999092	0.999891	NA	0.930562	0.999508	0.99873	0.999921	0.999918	0.999461	0.997588	1	0.999768	1	0.99587	1	0.999738	0.999929	0.999016	0.99866	0.998563	0.999753	0.998355	0.999216	0.999588	0.999599	0.999881	0.99995	0.997745	1	0.999609	1	0.998807	1	0.998832
Nontoxin	GBinding	GBinding	0.999092	0.999891	0.905238	0.903635	0.999508	0.99873	0.999921	0.999918	0.999461	0.997588	1	0.999768	1	0.99587	1	0.999738	0.999929	0.999016	0.99866	0.998563	0.999753	0.998355	0.999216	0.827056	0.999599	0.999881	0.99995	0.997745	1	0.999609	1	0.998807	1	0.998832
Nontoxin	GC	GC	0.999092	0.999891	0.96215	0.953372	0.999508	0.99873	0.999921	0.999918	0.999461	0.997588	0.373165	0.595661	1	0.825676	1	0.999738	0.384234	0.461193	0.99866	0.998563	0.999753	0.704427	0.390974	0.296191	0.999599	0.999881	0.99995	0.961882	0.00333334	0.059729	0.323135	0.471657	1	0.998832
Nontoxin	GCR2Suppressor	GCR2Suppressor	0.999092	0.999891	NA	0.939998	0.999508	0.99873	0.999921	0.999918	0.999461	0.997588	1	0.999768	1	0.99587	1	0.999738	0.999929	0.999016	0.99866	0.998563	0.999753	0.998355	0.999216	0.999588	0.999599	0.999881	0.99995	0.997745	1	0.999609	1	0.998807	1	0.998832
Nontoxin	GDPFucoseTrans1	GDPFucoseTrans1	0.999092	0.999891	0.877551	0.851254	0.999508	0.99873	0.999921	0.999918	0.999461	0.997588	1	0.999768	1	0.99587	1	0.999738	0.999929	0.999016	0.99866	0.998563	0.999753	0.998355	0.999216	0.474177	0.999599	0.838699	0.99995	0.963164	1	0.857198	1	0.664101	1	0.998832
Nontoxin	GDPman46Deh	GDPman46Deh	0.999092	0.999891	0.981603	0.982596	0.999508	0.99873	0.999921	0.999918	0.999461	0.997588	1	0.999768	1	0.99587	1	0.999738	0.999929	0.999016	0.99866	0.998563	0.999753	0.998355	0.999216	0.999588	0.999599	0.999881	0.99995	0.999871	1	0.999609	1	0.998807	1	0.998832
Nontoxin	gemAsc8	gemAsc8	0.999092	0.999891	NA	0.364935	0.999508	0.99873	0.999921	0.999918	0.999461	0.997588	1	0.999768	1	0.999767	1	0.999738	0.999929	0.999016	0.99866	0.998563	0.999753	0.998355	0.999216	0.626005	0.999599	0.913777	0.99995	0.920872	1	0.999609	1	0.998807	1	0.998832
Nontoxin	Gemin6	Gemin6	0.999092	0.999891	NA	0.960832	0.999508	0.99873	0.999921	0.999918	0.999461	0.997588	1	0.999768	1	0.99587	1	0.999738	0.999929	0.999016	0.99866	0.998563	0.999753	0.998355	0.999216	0.999588	0.999599	0.999881	0.99995	0.992	1	0.999609	1	0.998807	1	0.998832
Nontoxin	GenVesTrans-p115	GenVesTrans-p115	0.999092	0.999891	0.530915	0.402627	0.999508	0.99873	0.999921	0.999918	0.999461	0.997588	1	0.999768	1	0.99587	1	0.999738	0.999929	0.999016	0.99866	0.998563	0.999753	0.998355	0.999216	0.80471	0.999599	0.894105	0.99995	0.814415	1	0.999609	1	0.998807	1	0.998832
Nontoxin	GeranylgeranylPyrophosphateSyn	GeranylgeranylPyrophosphateSyn	0.999092	0.999891	NA	0.998386	0.999508	0.99873	0.999921	0.999918	0.999461	0.997588	1	0.999768	1	0.959058	1	0.999738	0.999929	0.999016	0.99866	0.998563	0.999753	0.998355	0.999216	0.976109	0.999599	0.999881	0.99995	0.952411	1	0.999609	1	0.998807	1	0.998832
Nontoxin	GeranylgeranylTrans-2b	GeranylgeranylTrans-2b	0.999092	0.999891	NA	0.821473	0.999508	0.99873	0.999921	0.999918	0.999461	0.997588	1	0.999768	1	0.99587	1	0.999738	0.999929	0.999016	0.99866	0.998563	0.999753	0.998355	0.999216	0.999588	0.999599	0.999881	0.99995	0.997745	1	0.999609	1	0.998807	1	0.998832
Nontoxin	GerTran1D	GerTran1D	0.999092	0.999891	NA	0.976377	0.999508	0.99873	0.999921	0.999918	0.999461	0.997588	1	0.999768	1	0.99587	1	0.999738	0.999929	0.999016	0.99866	0.998563	0.999753	0.998355	0.999216	0.999588	0.999599	0.999881	0.99995	0.997861	1	0.999609	1	0.998807	1	0.998832
Nontoxin	GH-TMP	GH-TMP	0.986404	0.999891	0.877551	0.862201	0.999508	0.99873	0.999921	0.999918	0.999461	0.997588	1	0.999768	1	0.99587	1	0.999738	0.999929	0.999016	0.99866	0.998563	0.999753	0.998355	0.999216	0.774192	0.999599	0.843007	0.99995	0.590556	1	0.999609	1	0.998807	1	0.998832
Nontoxin	GINS	GINS	0.999092	0.999891	NA	0.896872	0.999508	0.99873	0.999921	0.999918	0.999461	0.997588	1	0.999768	1	0.99587	1	0.999738	0.999929	0.999016	0.99866	0.999993	0.999753	0.998355	0.999216	0.83632	0.999599	0.86542	0.99995	0.650554	1	0.999609	1	0.998807	1	0.998832
Nontoxin	GliaMaturationFactor-b	GliaMaturationFactor-b	0.870269	0.999891	NA	0.871561	0.999508	0.580606	0.999921	0.467023	0.999461	0.615705	1	0.386697	1	0.622731	1	0.358138	0.999929	0.999016	0.99866	0.283533	0.999753	0.144029	0.999216	0.0959373	0.999599	0.111791	0.99995	0.387292	1	0.0966312	0.728715	0.12274	1	0.150381
Nontoxin	GlnSyn	GlnSyn	0.999092	0.999891	0.877551	0.874937	0.999508	0.99873	0.999921	0.95843	0.999461	0.997588	1	0.940584	1	0.997803	1	0.999738	0.332863	0.32317	0.99866	0.998563	0.999753	0.416326	0.999216	0.999588	0.989984	0.583285	0.99995	0.992873	0.486104	0.660564	1	0.998807	1	0.998832
Nontoxin	GlucPIsom	GlucPIsom	0.999092	0.999891	0.987452	0.991674	0.999508	0.99873	0.999921	0.999918	0.999461	0.997588	1	0.999768	1	0.99587	1	0.999738	0.999929	0.999016	0.99866	0.998563	0.999753	0.998355	0.999216	0.999588	0.999599	0.999881	0.99995	0.997745	1	0.999609	1	0.998807	1	0.998832
Nontoxin	GluRichTetratricopeptide-a	GluRichTetratricopeptide-a	0.999092	0.999891	NA	0.71647	0.999508	0.99873	0.999921	0.999918	0.999461	0.997588	1	0.999768	1	0.99587	1	0.999738	0.999929	0.999016	0.99866	0.998563	0.999753	0.998355	0.777105	0.622695	0.999599	0.999881	0.99995	0.945595	1	0.999609	1	0.998807	1	0.998832
Nontoxin	GlutamateRec	GlutamateRec	0.999092	0.999891	NA	0.948167	0.999508	0.92158	0.999921	0.999918	0.999461	0.997588	1	0.999768	1	0.99587	1	0.999738	0.999929	0.999016	0.99866	0.998563	0.999753	0.998355	0.999216	0.999588	0.999599	0.999881	0.99995	0.997745	1	0.999609	1	0.998807	1	0.998832
Nontoxin	GlutamineSyn	GlutamineSyn	0.999092	0.999891	NA	0.895706	0.999508	0.99873	0.999921	0.999918	0.999461	0.997588	1	0.999768	1	0.99587	1	0.999738	0.999929	0.999016	0.99866	0.998563	0.999753	0.998355	0.999216	0.999588	0.999599	0.999881	0.99995	0.992873	1	0.999609	1	0.998807	1	0.998832
Nontoxin	glutamylcyclotransferase-gamma	glutamylcyclotransferase-gamma	0.999092	0.999891	NA	0.468503	0.999508	0.99873	0.999921	0.999918	0.999461	0.997588	1	0.999768	1	0.99587	1	0.999738	0.999929	0.999016	0.99866	0.998563	0.999753	0.998355	0.999216	0.937064	0.999599	0.869895	0.99995	0.832828	1	0.999609	1	0.998807	1	0.998832
Nontoxin	Glutaredoxin1	Glutaredoxin1	0.999092	0.999891	0.970222	0.97787	0.999508	0.99873	0.999921	0.999918	0.999461	0.997588	1	0.999768	1	0.99587	1	0.999738	0.999929	0.999016	0.99866	0.998563	0.999753	0.998355	0.999216	0.999588	0.999599	0.999881	0.99995	0.997745	1	0.999609	1	0.998807	1	0.998832
Nontoxin	Glutaredoxin5	Glutaredoxin5	0.999092	0.999891	0.897168	0.874937	0.999508	0.99873	0.999921	0.999918	0.999461	0.988503	1	0.999768	1	0.99587	1	0.999738	0.999929	0.999016	0.99866	0.998563	0.999753	0.998355	0.999216	0.739844	0.999599	0.92691	0.99995	0.664123	1	0.999609	1	0.998807	1	0.998832
Nontoxin	GlutathioneSTransferase1-1	GlutathioneSTransferase1-1	0.999092	0.999891	NA	0.930562	0.999508	0.99873	0.999921	0.46598	0.999461	0.997588	1	0.243329	1	0.853604	1	0.999738	0.94958	0.352872	0.99866	0.998563	0.999753	0.55369	0.999216	0.500618	0.989984	0.435264	0.99995	0.782908	0.234607	0.0240422	1	0.618708	1	0.998832
Nontoxin	GlutCoADeh	GlutCoADeh	0.999092	0.999891	NA	0.871561	0.999508	0.99873	0.999921	0.999918	0.999461	0.997588	1	0.999768	1	0.99587	1	0.999738	0.999929	0.999016	0.99866	0.998563	0.999753	0.998355	0.999216	0.999588	0.999599	0.999881	0.99995	0.945799	1	0.999609	1	0.998807	1	0.998832
Nontoxin	Gly-tRNALig	Gly-tRNALig	0.999092	0.999891	0.658722	0.577596	0.999508	0.99873	0.999921	0.999918	0.999461	0.997588	1	0.999768	1	0.99587	1	0.999738	0.999929	0.999016	0.99866	0.998563	0.999753	0.998355	0.999216	0.948807	0.999599	0.952501	0.99995	0.832828	1	0.999609	1	0.998807	1	0.998832
Nontoxin	GlycineNMethyltransferase	GlycineNMethyltransferase	0.999092	0.999891	NA	0.401682	0.999508	0.99873	0.999921	0.999918	0.999461	0.997588	1	0.999768	1	0.99587	1	0.999738	0.999929	0.999016	0.99866	0.998563	0.999753	0.998355	0.999216	0.89701	0.999599	0.913777	0.99995	0.922929	1	0.999609	1	0.998807	1	0.998832
Nontoxin	GlycNAcet3BGal1	GlycNAcet3BGal1	0.999092	0.999891	NA	0.0281779	0.999508	0.99873	0.999921	0.999918	0.999461	0.997588	1	0.999768	1	0.99587	1	0.999738	0.999929	0.999016	0.99866	0.998563	0.999753	0.998355	0.372311	0.165775	0.133447	0.044685	0.859055	0.40281	1	0.999609	1	0.998807	1	0.998832
Nontoxin	Glycogenin1	Glycogenin1	0.870269	0.999891	0.905238	0.895706	0.999508	0.99873	0.999921	0.999918	0.999461	0.997588	1	0.999768	1	0.959058	1	0.999738	0.999929	0.999016	0.99866	0.998563	0.999753	0.998355	0.999216	0.999588	0.999599	0.999881	0.99995	0.971592	1	0.999609	1	0.998807	1	0.998832
Nontoxin	GlycogenPhosphorylase	GlycogenPhosphorylase	0.999092	0.999891	NA	0.952431	0.999508	0.99873	0.999921	0.999918	0.999461	0.997588	1	0.999768	1	0.99587	1	0.999738	0.999929	0.999016	0.99866	0.998563	0.999753	0.998355	0.999216	0.999588	0.999599	0.999881	0.99995	0.997745	1	0.999609	1	0.998807	1	0.998832
Nontoxin	GlycolipidTransfer	GlycolipidTransfer	0.913968	0.999891	NA	0.785833	0.999508	0.99873	0.999921	0.999918	0.999461	0.997588	1	0.999768	1	0.99587	1	0.999738	0.999929	0.999016	0.99866	0.509419	0.999753	0.218714	0.999216	0.999588	0.999599	0.72566	0.99995	0.997745	1	0.999609	1	0.998807	1	0.998832
Nontoxin	Glycosyltransferase8-1	Glycosyltransferase8-1	0.999092	0.999891	NA	0.826034	0.999508	0.99873	0.999921	0.999918	0.999461	0.997588	1	0.999768	1	0.99587	1	0.999738	0.999929	0.999016	0.99866	0.998563	0.999753	0.998355	0.999216	0.999588	0.999599	0.999881	0.99995	0.947914	1	0.999609	1	0.998807	1	0.998832
Nontoxin	GlycPhosDeh	GlycPhosDeh	0.854843	0.999891	0.806643	0.744104	0.999508	0.66138	0.999921	0.999918	0.999461	0.997588	1	0.999768	1	0.985515	1	0.999738	0.999929	0.999016	0.99866	0.998563	0.999753	0.998355	0.999216	0.880989	0.999599	0.999881	0.99995	0.992873	1	0.999609	1	0.998807	1	0.998832
Nontoxin	Glyoxalase4	Glyoxalase4	0.999092	0.999891	NA	0.948167	0.999508	0.99873	0.999921	0.999918	0.999461	0.997588	1	0.999768	1	0.99587	1	0.999738	0.999929	0.999016	0.99866	0.998563	0.999753	0.998355	0.999216	0.999588	0.999599	0.999881	0.99995	0.997745	1	0.999609	1	0.998807	1	0.998832
Nontoxin	GlyoxylateRed	GlyoxylateRed	0.999092	0.999891	NA	0.826034	0.999508	0.99873	0.999921	0.999918	0.999461	0.997588	1	0.940584	1	0.99587	1	0.999738	0.999929	0.974248	0.99866	0.998563	0.999753	0.874536	0.999216	0.999588	0.999599	0.673079	0.99995	0.992873	1	0.819528	1	0.998807	1	0.998832
Nontoxin	GnbB2	GnbB2	0.999092	0.999891	0.987038	0.996654	0.999508	0.99873	0.999921	0.999918	0.999461	0.997588	1	0.999768	1	0.99587	1	0.999738	0.999929	0.999016	0.99866	0.998563	0.999753	0.998355	0.999216	0.999588	0.999599	0.999881	0.99995	0.997745	1	0.999609	1	0.998807	1	0.998832
Nontoxin	GNBP-a	GNBP-a	0.999092	0.999891	0.96215	0.948167	0.999508	0.99873	0.999921	0.999918	0.999461	0.997588	1	0.999768	1	0.99587	1	0.999738	0.999929	0.999016	0.99866	0.998563	0.999753	0.998355	0.999216	0.999588	0.999599	0.999881	0.99995	0.997745	1	0.999609	1	0.998807	1	0.998832
Nontoxin	GNBP3	GNBP3	0.999092	0.999891	0.905238	0.913364	0.999508	0.99873	0.999921	0.999918	0.999461	0.997588	1	0.999768	1	0.99587	1	0.999738	0.999929	0.999016	0.99866	0.998563	0.999753	0.998355	0.999216	0.999588	0.999599	0.999881	0.99995	0.992873	1	0.999609	1	0.998807	1	0.998832
Nontoxin	Golgi-SNAP	Golgi-SNAP	0.999092	0.999891	0.258923	0.117395	0.999508	0.99873	0.999921	0.999918	0.999461	0.997588	1	0.999768	1	0.99587	1	0.999738	0.999929	0.999016	0.99866	0.998563	0.999753	0.998355	0.903651	0.37365	0.999599	0.489855	0.99995	0.438134	1	0.999609	1	0.998807	1	0.998832
Nontoxin	GolgiERTraffic4	GolgiERTraffic4	0.999092	0.999891	NA	0.878333	0.999508	0.99873	0.999921	0.999918	0.999461	0.997588	1	0.999768	1	0.99587	1	0.999738	0.999929	0.999016	0.99866	0.998563	0.999753	0.998355	0.999216	0.999588	0.999599	0.999881	0.99995	0.934737	1	0.999609	1	0.998807	1	0.998832
Nontoxin	Golgin45	Golgin45	0.999092	0.999891	NA	0.895706	0.999508	0.99873	0.999921	0.999918	0.999461	0.997588	1	0.999768	1	0.99587	1	0.999738	0.999929	0.999016	0.999822	0.998563	0.999753	0.998355	0.999216	0.999588	0.999599	0.999881	0.99995	0.947914	1	0.999609	1	0.998807	1	0.998832
Nontoxin	GolginA5-1	GolginA5-1	0.999092	0.999891	NA	0.985836	0.999508	0.99873	0.999921	0.999918	0.999461	0.997588	1	0.999768	1	0.99587	1	0.999738	0.999929	0.999016	0.99866	0.999965	0.999753	0.998355	0.999216	0.999588	0.999599	0.999881	0.99995	0.992078	1	0.999609	1	0.998807	1	0.998832
Nontoxin	GolgipHReg	GolgipHReg	0.999092	0.999891	NA	0.932213	0.999508	0.99873	0.999921	0.999918	0.999461	0.997588	1	0.999768	1	0.959058	1	0.999738	0.999929	0.999016	0.99866	0.998563	0.999753	0.998355	0.999216	0.870324	0.999599	0.994514	0.99995	0.77149	1	0.999609	1	0.998807	1	0.998832
Nontoxin	GolgiPP3	GolgiPP3	0.999092	0.999891	NA	0.978542	0.999508	0.99873	0.999921	0.999918	0.999461	0.997588	1	0.999768	1	0.99587	1	0.999738	0.999929	0.999016	0.99866	0.998563	0.999753	0.998355	0.999216	0.999588	0.999599	0.999881	0.99995	0.992873	1	0.999609	1	0.998807	1	0.998832
Nontoxin	GolgiStacking2	GolgiStacking2	0.999092	0.999891	0.918863	0.927579	0.999508	0.99873	0.999921	0.999918	0.999461	0.997588	1	0.999768	1	0.99587	1	0.999738	0.999929	0.999016	0.99866	0.998563	0.999753	0.998355	0.999216	0.999588	0.999599	0.999881	0.99995	0.997745	1	0.999609	1	0.998807	1	0.998832
Nontoxin	GolgPhos3	GolgPhos3	0.999092	0.999891	NA	0.927579	0.999508	0.99873	0.999921	0.999918	0.999461	0.997588	1	0.999768	1	0.99587	1	0.999738	0.999929	0.999016	0.99866	0.998563	0.999753	0.998355	0.999216	0.952211	0.999599	0.999881	0.99995	0.973676	1	0.999609	1	0.998807	1	0.998832
Nontoxin	GOT1B	GOT1B	0.999092	0.999891	NA	0.978542	0.999508	0.99873	0.999921	0.999918	0.999461	0.998731	1	0.999768	1	0.99587	1	0.999738	0.999929	0.999016	0.99866	0.998563	0.999753	0.998355	0.999216	0.999588	0.999599	0.999881	0.99995	0.997745	1	0.999609	1	0.998807	1	0.998832
Nontoxin	GPatch-Ankyrin1	GPatch-Ankyrin1	0.999092	0.999891	NA	0.932449	0.999508	0.99873	0.999921	0.999918	0.999461	0.997588	1	0.999768	1	0.99587	1	0.999738	0.999929	0.999016	0.99866	0.998563	0.999753	0.998355	0.999216	0.999588	0.999599	0.999881	0.99995	0.96901	1	0.999609	1	0.998807	1	0.998832
Nontoxin	GPNLoop3	GPNLoop3	0.999092	0.999891	NA	0.97401	0.999508	0.99873	0.999921	0.999918	0.999461	0.997588	1	0.999768	1	0.99587	1	0.999738	0.999929	0.999016	0.99866	0.998563	0.999753	0.998355	0.999216	0.999588	0.999599	0.999881	0.99995	0.99251	1	0.999609	1	0.998807	1	0.998832
Nontoxin	GPNTDTransferase1	GPNTDTransferase1	0.999092	0.999891	NA	0.170697	0.999508	0.99873	0.999921	0.999918	0.999461	0.997588	1	0.999768	1	0.99587	1	0.999738	0.999929	0.999016	0.99866	0.998563	0.999753	0.999365	0.912891	0.234799	0.999599	0.453395	0.969761	0.349796	1	0.999609	1	0.998807	1	0.998832
Nontoxin	GProtein-g5	GProtein-g5	0.999092	0.999891	0.540661	0.488462	0.999508	0.99873	0.999921	0.999918	0.999461	0.997588	1	0.999768	1	0.99587	1	0.999738	0.999929	0.999016	0.99866	0.998563	0.999753	0.998355	0.999216	0.904909	0.999599	0.999881	0.99995	0.922929	1	0.999609	1	0.998807	1	0.998832
Nontoxin	GProtSupp2	GProtSupp2	0.999092	0.999891	NA	0.920038	0.999508	0.99873	0.999921	0.999918	0.999461	0.997588	1	0.999768	1	0.99587	1	0.999738	0.999929	0.999016	0.99866	0.998563	0.999753	0.998355	0.999216	0.966842	0.999599	0.999881	0.99995	0.944867	1	0.999609	1	0.998807	1	0.998832
Nontoxin	Grainyhead1	Grainyhead1	0.854843	0.999891	0.976006	0.97787	0.999508	0.99873	0.999921	0.999918	0.999461	0.997588	1	0.999768	1	0.935618	1	0.999738	0.999929	0.999016	0.99866	0.998563	0.999753	0.998355	0.999216	0.999588	0.999599	0.999881	0.99995	0.963966	1	0.999609	1	0.998807	1	0.998832
Nontoxin	Grancalcin	Grancalcin	0.999092	0.999891	0.971175	0.977138	0.999508	0.99873	0.999921	0.999918	0.999461	0.997588	1	0.999768	1	0.99587	1	0.999738	0.999929	0.999016	0.99866	0.998563	0.999753	0.998355	0.999216	0.999588	0.999599	0.999881	0.99995	0.947914	1	0.999609	1	0.998807	1	0.998832
Nontoxin	GRichSeq1	GRichSeq1	0.999092	0.999891	0.987452	0.996882	0.999508	0.99873	0.999921	0.999918	0.999461	0.997588	1	0.999768	1	0.99587	1	0.999738	0.999929	0.999016	0.99866	0.998563	0.999753	0.998355	0.999216	0.999588	0.999599	0.999881	0.99995	0.973676	1	0.999609	1	0.998807	1	0.998832
Nontoxin	GrowthArrestDNADamage-GADD45	GrowthArrestDNADamage-GADD45	0.999092	0.999891	NA	0.996882	0.999508	0.99873	0.999921	0.999918	0.999461	0.997588	1	0.802701	1	0.919105	1	0.999738	0.999929	0.999016	0.99866	0.998563	0.999753	0.998355	0.999216	0.798951	0.999599	0.999881	0.99995	0.944867	1	0.752268	1	0.998807	1	0.998832
Nontoxin	GrowthDiffFactor5	GrowthDiffFactor5	0.999092	0.999891	0.647961	0.488462	0.999508	0.99873	0.999921	0.999918	0.999461	0.997588	1	0.999768	1	0.99587	1	0.999738	0.999929	0.999016	0.99866	0.998563	0.999753	0.998355	0.999216	0.999588	0.999599	0.570076	0.99995	0.926659	1	0.999609	1	0.998807	1	0.998832
Nontoxin	GrowthFactorRec2-1	GrowthFactorRec2-1	0.999092	0.999891	NA	0.948167	0.999508	0.99873	0.999921	0.999918	0.999461	0.997588	1	0.999768	1	0.99587	1	0.999738	0.999929	0.999016	0.99866	0.998563	0.999753	0.998355	0.999216	0.999588	0.999599	0.999881	0.99995	0.997745	1	0.999609	1	0.998807	1	0.998832
Nontoxin	GRP78	GRP78	0.999092	0.999891	0.985032	0.985238	0.999508	0.99873	0.999921	0.999918	0.999461	0.997588	1	0.999768	1	0.99587	1	0.999738	0.999929	0.999016	0.99866	0.998563	0.999753	0.998355	0.999216	0.999588	0.999599	0.999881	0.99995	0.997745	1	0.999609	1	0.998807	1	0.998832
Nontoxin	GSK3-b	GSK3-b	0.999092	0.999891	NA	0.750481	0.999508	0.99873	0.999921	0.999918	0.999461	0.997588	1	0.999768	1	0.99587	1	0.999738	0.999929	0.999016	0.99866	0.998563	0.999753	0.998355	0.999216	0.999588	0.999599	0.999881	0.99995	0.989981	1	0.999609	1	0.998807	1	0.998832
Nontoxin	GST-3	GST-3	0.999092	0.999891	0.592808	0.504082	0.999508	0.99873	0.999921	0.999918	0.999461	0.997588	1	0.999768	1	0.99587	1	0.999738	0.999929	0.999016	0.99866	0.998563	0.999753	0.998355	0.999216	0.69855	0.999599	0.972619	0.99995	0.760806	1	0.999609	1	0.998807	1	0.998832
Nontoxin	GST-mu	GST-mu	0.490946	0.779945	0.965248	0.97401	0.999508	0.99873	0.65676	0.359152	0.999461	0.997588	1	0.515936	1	0.99587	0.526475	0.438829	0.999929	0.663719	0.99866	0.998563	0.999753	0.859874	0.999216	0.982635	0.999599	0.366944	0.99995	0.844511	0.212055	0.159309	1	0.998807	0.52461	0.518234
Nontoxin	GST-Mu1-1	GST-Mu1-1	0.870269	0.779945	NA	0.996882	0.999508	0.99873	0.0785219	0.0115259	0.999461	0.997588	1	0.0671602	1	0.99587	0.0511164	0.0405624	0.151082	0.0765762	0.99866	0.998563	0.418169	0.0780469	0.999216	0.985143	0.457785	0.0325322	0.99995	0.832828	0.0228443	0.00466176	1	0.998807	0.0501725	0.0219163
Nontoxin	GST-P	GST-P	0.999092	0.999891	0.516979	0.422995	0.999508	0.99873	0.999921	0.999918	0.999461	0.998935	1	0.999768	1	0.99587	1	0.999738	0.999929	0.999016	0.99866	0.998563	0.999753	0.998355	0.6871	0.395173	0.999599	0.999881	0.99995	0.906583	1	0.999609	1	0.998807	1	0.998832
Nontoxin	GST-t1	GST-t1	0.999092	0.999891	0.950678	0.952431	0.999508	0.99873	0.999921	0.999918	0.999461	0.997588	1	0.999768	1	0.99587	1	0.999738	0.999929	0.999016	0.99866	0.998563	0.999753	0.998355	0.999216	0.999588	0.999599	0.999881	0.99995	0.997745	1	0.999609	1	0.998807	1	0.998832
Nontoxin	Gtf2a1	Gtf2a1	0.999092	0.999891	NA	0.408819	0.999508	0.99873	0.999921	0.999918	0.999461	0.997588	1	0.999768	1	0.99587	1	0.999738	0.999929	0.999016	0.99866	0.998563	0.999753	0.998355	0.999216	0.504898	0.999599	0.581225	0.99995	0.385442	1	0.999609	1	0.998807	1	0.998832
Nontoxin	GTPBind10	GTPBind10	0.999092	0.999891	NA	0.650652	0.999508	0.99873	0.999921	0.999918	0.999461	0.997588	1	0.999768	1	0.99587	1	0.999738	0.999929	0.999016	0.99866	0.998563	0.999753	0.998355	0.794938	0.296191	0.999599	0.999881	0.99995	0.997745	1	0.933059	1	0.998807	1	0.998832
Nontoxin	GTPBinding-RhoE	GTPBinding-RhoE	0.999092	0.999891	NA	0.948167	0.999508	0.99873	0.999921	0.999918	0.999461	0.997588	1	0.999768	1	0.99587	1	0.999738	0.999929	0.999016	0.99866	0.998563	0.999753	0.998355	0.999216	0.999588	0.999599	0.999881	0.99995	0.96901	1	0.999609	1	0.998807	1	0.998832
Nontoxin	GTPBindingSAR1a	GTPBindingSAR1a	0.999092	0.999891	0.988956	0.996882	0.999508	0.99873	0.999921	0.999918	0.999461	0.997588	1	0.999768	1	0.99587	1	0.999738	0.999929	0.999016	0.99866	0.998563	0.999753	0.998355	0.999216	0.999588	0.999599	0.999881	0.99995	0.989981	1	0.999609	1	0.998807	1	0.998832
Nontoxin	GTPCyclohydrolase-1	GTPCyclohydrolase-1	0.999092	0.999891	NA	0.874937	0.999508	0.99873	0.999921	0.696867	0.999461	0.997588	1	0.915018	1	0.99587	1	0.999738	0.999929	0.663719	0.99866	0.998563	0.999753	0.416326	0.999216	0.854566	0.999599	0.544186	0.99995	0.997745	1	0.055472	1	0.998807	1	0.998832
Nontoxin	GTPnpRAN1	GTPnpRAN1	0.999092	0.999891	0.88247	0.917872	0.999508	0.99873	0.999921	0.999918	0.999461	0.997588	1	0.999768	1	0.99587	1	0.999738	0.999929	0.999016	0.99866	0.998563	0.999753	0.998355	0.999216	0.999588	0.999599	0.999881	0.99995	0.98845	1	0.999609	1	0.998807	1	0.998832
Nontoxin	GuanineBinding-a1	GuanineBinding-a1	0.999092	0.999891	NA	0.952442	0.999508	0.99873	0.999921	0.999918	0.999461	0.997588	1	0.999768	1	0.99587	1	0.999738	0.999929	0.999016	0.99866	0.998563	0.999753	0.998355	0.999216	0.999588	0.999599	0.999881	0.99995	0.997745	1	0.999609	1	0.998807	1	0.998832
Nontoxin	GuanineBinding3	GuanineBinding3	0.999092	0.999891	NA	0.874937	0.999508	0.99873	0.999921	0.999918	0.999461	0.997588	1	0.999768	1	0.99587	1	0.999738	0.999929	0.999016	0.99866	0.998563	0.999753	0.998355	0.999216	0.999588	0.999599	0.999881	0.99995	0.929348	1	0.999609	1	0.998807	1	0.998832
Nontoxin	GuanineNucBinding-b1	GuanineNucBinding-b1	0.999092	0.999891	NA	0.97401	0.999508	0.99873	0.999921	0.999918	0.999461	0.997588	1	0.999768	1	0.99587	1	0.999738	0.999929	0.999016	0.99866	0.998563	0.999753	0.998355	0.999216	0.999588	0.999599	0.999881	0.99995	0.997745	1	0.999609	1	0.998807	1	0.998832
Nontoxin	GuanMonRed	GuanMonRed	0.999092	0.999891	NA	0.917872	0.999508	0.99873	0.999921	0.999918	0.999461	0.997588	1	0.999768	1	0.948049	1	0.999738	0.999929	0.999016	0.99866	0.998563	0.999753	0.998355	0.999216	0.985143	0.999599	0.999881	0.99995	0.844345	1	0.999609	1	0.998807	1	0.998832
Nontoxin	Guk1	Guk1	0.999092	0.999891	NA	0.160959	0.999508	0.477503	0.999921	0.470479	0.999461	0.572429	1	0.999768	1	0.99587	1	0.999738	0.999929	0.999016	0.99866	0.998563	0.999753	0.998355	0.999216	0.0439253	0.999599	0.0678382	0.539511	0.0442202	1	0.872131	1	0.770463	1	0.998832
Nontoxin	H-ACARibonucleoprotein3	H-ACARibonucleoprotein3	0.999092	0.999891	0.784932	0.679843	0.999508	0.581866	0.999921	0.999918	0.999461	0.997588	0.736007	0.191064	1	0.622731	1	0.999738	0.999929	0.9954	0.99866	0.998563	0.999753	0.998355	0.999216	0.999588	0.999599	0.759154	0.99995	0.886545	1	0.999609	1	0.998807	1	0.998832
Nontoxin	HACoADH2	HACoADH2	0.999092	0.999891	0.965248	0.982596	0.999508	0.99873	0.999921	0.999918	0.999461	0.997588	1	0.999768	1	0.99587	1	0.999738	0.999929	0.999016	0.99866	0.998563	0.999753	0.998355	0.999216	0.999588	0.999599	0.999881	0.99995	0.997745	1	0.999609	1	0.998807	1	0.998832
Nontoxin	HAGH	HAGH	0.999092	0.999891	NA	0.857601	0.999508	0.99873	0.999921	0.999918	0.999461	0.997588	1	0.999768	1	0.99587	1	0.999738	0.999929	0.999016	0.99866	0.998563	0.999753	0.998355	0.999216	0.999588	0.999599	0.999881	0.99995	0.989981	1	0.999609	1	0.998807	1	0.998832
Nontoxin	HBDH	HBDH	0.999092	0.999891	0.806643	0.692232	0.999508	0.99873	0.999921	0.999918	0.999461	0.997588	1	0.999768	1	0.99587	1	0.999738	0.999929	0.999016	0.99866	0.998563	0.999753	0.998355	0.0904022	0.0255821	0.999599	0.994098	0.99995	0.739194	0.212055	0.0723184	1	0.998807	1	0.998832
Nontoxin	HCLS1-X1	HCLS1-X1	0.999092	0.999891	0.74732	0.581146	0.999508	0.99873	0.999921	0.999918	0.999461	0.997588	1	0.999768	1	0.99587	1	0.999738	0.999929	0.999016	0.99866	0.998563	0.999753	0.998355	0.838181	0.702781	0.999599	0.999881	0.99995	0.963164	1	0.999609	1	0.998807	1	0.998832
Nontoxin	HCoADH	HCoADH	0.999092	0.999891	0.96215	0.948167	0.999508	0.99873	0.999921	0.999918	0.999461	0.997588	1	0.999768	1	0.99587	1	0.999738	0.999929	0.999016	0.99866	0.998563	0.999753	0.998355	0.999216	0.999588	0.999599	0.999881	0.99995	0.971592	1	0.999609	1	0.998807	1	0.998832
Nontoxin	HD2	HD2	0.999092	0.999891	0.825525	0.826034	0.999508	0.99873	0.999921	0.999918	0.999461	0.988503	1	0.999768	1	0.928142	1	0.999738	0.999929	0.999016	0.99866	0.998563	0.999753	0.998355	0.999216	0.626005	0.999599	0.672976	0.954559	0.478784	1	0.999609	1	0.871154	1	0.998832
Nontoxin	HemaNeuro1	HemaNeuro1	0.999092	0.999891	0.96215	0.960832	0.999508	0.99873	0.999921	0.999918	0.999461	0.997588	1	0.999768	1	0.99587	1	0.999738	0.999929	0.999016	0.99866	0.998563	0.999753	0.998355	0.999216	0.999588	0.999599	0.999881	0.99995	0.997745	1	0.999609	1	0.998807	1	0.998832
Nontoxin	HemeBinding1	HemeBinding1	0.999092	0.999891	NA	0.871561	0.999508	0.99873	0.999921	0.999918	0.999461	0.997588	1	0.999768	1	0.99587	1	0.999738	0.999929	0.999016	0.99866	0.998563	0.999753	0.998355	0.999216	0.937064	0.999599	0.999881	0.99995	0.760806	1	0.999609	1	0.998807	1	0.998832
Nontoxin	Hemoglobin-a	Hemoglobin-a	0.999092	0.999891	0.82584	0.577596	0.999508	0.92158	0.999921	0.999918	0.999461	0.988503	1	0.999768	1	0.99587	1	0.999738	0.999929	0.999016	0.99866	0.998563	0.999753	0.998355	0.999216	0.712223	0.999599	0.779197	0.99995	0.508462	1	0.999609	1	0.998807	1	0.998832
Nontoxin	Hemoglobin-b1	Hemoglobin-b1	0.999092	0.999891	0.933705	0.895706	0.999508	0.99873	0.999921	0.999918	0.999461	0.997588	1	0.999768	1	0.99587	1	0.999738	0.999929	0.999016	0.99866	0.998563	0.999753	0.998355	0.999216	0.862302	0.999599	0.999881	0.99995	0.90721	1	0.999609	1	0.998807	1	0.998832
Nontoxin	Hemoglobin-rho	Hemoglobin-rho	0.999092	0.999891	0.897168	0.846538	0.999508	0.99873	0.999921	0.999918	0.999461	0.997588	1	0.999768	1	0.99587	1	0.999738	0.999929	0.999016	0.99866	0.998563	0.999753	0.998355	0.999216	0.999588	0.999599	0.999881	0.99995	0.925736	1	0.999609	1	0.998807	1	0.998832
Nontoxin	HepaticLeukemiaFactor	HepaticLeukemiaFactor	0.999092	0.999891	NA	0.710603	0.999508	0.99873	0.999921	0.999918	0.999461	0.997588	1	0.999768	1	0.99587	1	0.999738	0.999929	0.999016	0.99866	0.998563	0.999753	0.998355	0.999216	0.812977	0.999599	0.999881	0.99995	0.96901	1	0.999609	1	0.998807	1	0.998832
Nontoxin	Hepatocyte	Hepatocyte	0.999092	0.999891	NA	0.826034	0.999508	0.99873	0.999921	0.999918	0.999461	0.997588	1	0.999768	1	0.99587	1	0.999738	0.999929	0.999016	0.99866	0.998563	0.999753	0.998355	0.999216	0.89175	0.999599	0.999881	0.99995	0.739194	1	0.999609	1	0.998807	1	0.998832
Nontoxin	HepatomaGF-3	HepatomaGF-3	0.999092	0.999891	NA	0.925419	0.999508	0.99873	0.999921	0.999918	0.999461	0.997588	1	0.999768	1	0.99587	1	0.999738	0.999929	0.999016	0.99866	0.998563	0.999753	0.998355	0.999216	0.999588	0.999599	0.999881	0.99995	0.989981	1	0.999609	1	0.998807	1	0.998832
Nontoxin	HepBX	HepBX	0.870269	0.999891	0.976006	0.986341	0.999508	0.99873	0.999921	0.999918	0.999461	0.997588	1	0.999768	1	0.935618	1	0.999738	0.999929	0.999016	0.99866	0.998563	0.999753	0.998355	0.999216	0.999588	0.999599	0.999881	0.99995	0.963966	1	0.999609	1	0.998807	1	0.998832
Nontoxin	HetNucRnpG	HetNucRnpG	0.999092	0.999891	NA	0.667822	0.999508	0.99873	0.999921	0.999918	0.999461	0.997588	1	0.999768	1	0.99587	1	0.999738	0.999929	0.999016	0.99866	0.998563	0.999753	0.998355	0.999216	0.999588	0.999599	0.72732	0.99995	0.985639	1	0.999609	1	0.998807	1	0.998832
Nontoxin	hexokinase1	hexokinase1	0.999092	0.999891	NA	0.992722	0.999508	0.99873	0.999921	0.999918	0.999461	0.997588	1	0.999768	1	0.99587	1	0.999738	0.999929	0.999016	0.99866	0.998563	0.999753	0.998355	0.999216	0.999588	0.999599	0.999881	0.99995	0.96901	1	0.999609	1	0.998807	1	0.998832
Nontoxin	HexosaminidaseD-1	HexosaminidaseD-1	0.999092	0.999891	NA	0.622866	0.999508	0.99873	0.999921	0.999918	0.999461	0.997588	1	0.999768	1	0.99587	1	0.999738	0.999929	0.999016	0.99866	0.998563	0.999753	0.998355	0.999216	0.863297	0.999599	0.999881	0.99995	0.906583	1	0.999609	1	0.998807	1	0.998832
Nontoxin	Hippocampus1	Hippocampus1	0.999092	0.999891	NA	0.883941	0.999508	0.99873	0.999921	0.999918	0.999461	0.997588	1	0.999768	1	0.99587	1	0.999738	0.999929	0.999016	0.99866	0.998563	0.999753	0.998355	0.999216	0.999588	0.999599	0.999881	0.99995	0.985639	1	0.999609	1	0.998807	1	0.998832
Nontoxin	HistDeacet3	HistDeacet3	0.999092	0.999891	NA	0.971764	0.999508	0.99873	0.999921	0.999918	0.999461	0.997588	1	0.999768	1	0.99587	1	0.999738	0.999929	0.999016	0.99866	0.998563	0.999753	0.998355	0.999216	0.999588	0.999599	0.999881	0.99995	0.997745	1	0.999609	1	0.998807	1	0.998832
Nontoxin	HistidineNBP1	HistidineNBP1	0.999092	0.999891	0.98976	0.996654	0.999508	0.99873	0.999921	0.999918	0.999461	0.997588	1	0.999768	1	0.99587	1	0.999738	0.999929	0.999016	0.99866	0.998563	0.999753	0.998355	0.999216	0.999588	0.999599	0.999881	0.99995	0.992873	1	0.999609	1	0.998807	1	0.998832
Nontoxin	Histidyl-tRNASyn1	Histidyl-tRNASyn1	0.999092	0.999891	0.935846	0.923896	0.999508	0.99873	0.999921	0.999918	0.999461	0.997588	1	0.999768	1	0.99587	1	0.999738	0.999929	0.999016	0.99866	0.998563	0.999753	0.998355	0.999216	0.850588	0.999599	0.72566	0.99995	0.669106	1	0.999609	1	0.998807	1	0.998832
Nontoxin	HistoneAcetyltransferaseB	HistoneAcetyltransferaseB	0.999092	0.999891	NA	0.980923	0.999508	0.99873	0.999921	0.999918	0.999461	0.997588	1	0.999768	1	0.99587	1	0.999738	0.999929	0.999016	0.99866	0.998563	0.999753	0.998355	0.999216	0.999588	0.999599	0.999881	0.99995	0.997745	1	0.999609	1	0.998807	1	0.998832
Nontoxin	HistoneBind	HistoneBind	0.999092	0.999891	0.959253	0.958808	0.999508	0.99873	0.999921	0.999918	0.999461	0.997588	1	0.999768	1	0.99587	1	0.999738	0.999929	0.999016	0.99866	0.998563	0.999753	0.998355	0.999216	0.999588	0.999599	0.999881	0.99995	0.96901	1	0.999609	1	0.998807	1	0.998832
Nontoxin	HistoneDeacetylase2	HistoneDeacetylase2	0.999092	0.999891	NA	0.706426	0.999508	0.99873	0.999921	0.999918	0.999461	0.997588	1	0.999768	1	0.99587	1	0.999738	0.999929	0.999016	0.99866	0.998563	0.999753	0.998355	0.999216	0.943059	0.999599	0.999881	0.99995	0.922929	1	0.999609	1	0.998807	1	0.998832
Nontoxin	HistoneH2A-2	HistoneH2A-2	0.999092	0.999891	NA	0.976377	0.999508	0.477503	0.999921	0.999918	0.999461	0.997588	1	0.140592	1	0.622731	1	0.999738	0.999929	0.877627	0.99866	0.998563	0.999753	0.998355	0.999216	0.338288	0.999599	0.925188	0.99995	0.739194	1	0.132698	1	0.47976	1	0.998832
Nontoxin	HistoneH2AZ	HistoneH2AZ	0.999092	0.999891	NA	0.952431	0.999508	0.58605	0.999921	0.999918	0.999461	0.913724	1	0.720323	1	0.636895	1	0.999738	0.999929	0.999016	0.99866	0.998563	0.999753	0.998355	0.999216	0.342181	0.999599	0.72566	0.99995	0.524503	1	0.660564	1	0.47976	1	0.998832
Nontoxin	HistoneH3-2	HistoneH3-2	0.999092	0.999891	NA	0.996882	0.999508	0.760719	0.999921	0.999918	0.999461	0.997588	1	0.575894	1	0.684139	1	0.999738	0.999929	0.663719	0.99866	0.998563	0.999753	0.94349	0.433301	0.0243452	0.999599	0.999881	0.99995	0.992873	0.0936959	0.00451132	0.694627	0.0599586	1	0.998832
Nontoxin	HistoneH3-3-1	HistoneH3-3-1	0.999092	0.999891	0.194654	0.480826	0.999508	0.99873	0.999921	0.999918	0.999461	0.997588	1	0.999768	1	0.99587	1	0.999738	0.999929	0.999016	0.999607	0.999965	0.999753	0.998355	0.999216	0.841977	0.999599	0.952785	0.99995	0.785216	1	0.999609	1	0.998807	1	0.998832
Nontoxin	HistoneH3-3-2	HistoneH3-3-2	0.999092	0.999891	0.970222	0.97787	0.999508	0.99873	0.999921	0.999918	0.999461	0.997588	1	0.999768	1	0.99587	1	0.999738	0.999929	0.999016	0.99866	0.998563	0.999753	0.998355	0.999216	0.999588	0.999599	0.999881	0.99995	0.997745	1	0.999609	1	0.998807	1	0.998832
Nontoxin	HistoneH3-3-3	HistoneH3-3-3	0.999092	0.999891	0.950678	0.948167	0.999508	0.99873	0.999921	0.999918	0.999461	0.997588	1	0.999768	1	0.99587	1	0.999738	0.999929	0.999028	0.99866	0.998563	0.999753	0.998355	0.999216	0.999588	0.999599	0.999881	0.99995	0.997745	1	0.999609	1	0.998807	1	0.998832
Nontoxin	HMG-14	HMG-14	0.999092	0.999891	0.96215	0.952431	0.999508	0.99873	0.999921	0.999918	0.999461	0.997588	1	0.999768	1	0.99587	1	0.999738	0.999929	0.999016	0.99866	0.998563	0.999753	0.998355	0.999216	0.999588	0.999599	0.999881	0.99995	0.96901	1	0.999609	1	0.998807	1	0.998832
Nontoxin	HMG-14A	HMG-14A	0.999092	0.999891	0.473023	0.422995	0.999508	0.99873	0.999921	0.999918	0.999461	0.997588	1	0.999768	1	0.99587	1	0.999738	0.999929	0.999016	0.99866	0.998563	0.999753	0.998355	0.999216	0.999588	0.867727	0.556867	0.99995	0.922929	1	0.999609	1	0.998807	1	0.998832
Nontoxin	HMG-17	HMG-17	0.986404	0.999891	0.987452	0.996882	0.999508	0.99873	0.999921	0.999918	0.999461	0.997588	1	0.999768	1	0.935618	1	0.999738	0.999929	0.999016	0.99866	0.998563	0.999753	0.998355	0.999216	0.850588	0.999599	0.999881	0.99995	0.875774	1	0.999609	1	0.998807	1	0.998832
Nontoxin	HMGBox1	HMGBox1	0.999092	0.999891	NA	0.94723	0.999508	0.99873	0.999921	0.999918	0.999461	0.997588	1	0.999768	1	0.99587	1	0.999738	0.999929	0.999016	0.99866	0.998563	0.999753	0.998355	0.999216	0.937064	0.999599	0.952501	0.99995	0.785216	1	0.999609	1	0.998807	1	0.998832
Nontoxin	HMGCoASyn	HMGCoASyn	0.999092	0.999891	NA	0.895706	0.999508	0.99873	0.999921	0.999918	0.999461	0.997588	1	0.999768	1	0.99587	1	0.999738	0.999929	0.999016	0.99866	0.998563	0.999753	0.998355	0.999216	0.999588	0.999599	0.999881	0.99995	0.844511	1	0.999609	1	0.998807	1	0.998832
Nontoxin	HPFB1	HPFB1	0.999092	0.999891	0.905238	0.920562	0.999508	0.99873	0.999921	0.999918	0.999461	0.997588	1	0.999768	1	0.99587	1	0.999738	0.999929	0.999016	0.99866	0.998563	0.999753	0.998355	0.999216	0.999588	0.999599	0.999881	0.99995	0.989981	1	0.999609	1	0.998807	1	0.998832
Nontoxin	HRP12	HRP12	0.999092	0.999891	NA	0.824928	0.999508	0.99873	0.999921	0.999918	0.999461	0.997588	1	0.999768	1	0.99587	1	0.999738	0.999929	0.999016	0.99866	0.998563	0.999753	0.998355	0.999216	0.798951	0.999599	0.831008	0.99995	0.604511	1	0.999609	1	0.998807	1	0.998832
Nontoxin	HSG3OST1	HSG3OST1	0.999092	0.999891	0.890087	0.871561	0.999508	0.99873	0.999921	0.999918	0.999461	0.997588	1	0.999768	1	0.999481	1	0.999738	0.999929	0.999016	0.99866	0.998563	0.999753	0.998355	0.999216	0.999588	0.999599	0.999881	0.99995	0.989981	1	0.999609	1	0.998807	1	0.998832
Nontoxin	HSP-b8	HSP-b8	0.999092	0.999891	NA	0.650429	0.231136	0.00927715	0.999921	0.999918	0.999461	0.997588	0.638345	0.0210235	1	0.804594	1	0.999738	0.999929	0.999016	0.99866	0.998563	0.999753	0.998355	0.419737	0.340251	0.999599	0.999881	0.99995	0.903676	0.828106	0.796888	1	0.998807	1	0.998832
Nontoxin	HSP10	HSP10	0.986404	0.999891	0.787764	0.750481	0.999508	0.99873	0.999921	0.999918	0.999461	0.997588	1	0.999768	1	0.99587	1	0.999738	0.999929	0.999016	0.99866	0.998563	0.999753	0.998355	0.999216	0.858727	0.999599	0.952501	0.96867	0.68101	1	0.999609	1	0.998807	1	0.998832
Nontoxin	HSP60	HSP60	0.788195	0.999891	0.877551	0.83762	0.999508	0.99873	0.999921	0.999918	0.999461	0.997588	1	0.999768	1	0.947218	1	0.999738	0.999929	0.999016	0.99866	0.998563	0.999753	0.998355	0.999216	0.536755	0.999599	0.549316	0.99995	0.387292	1	0.977737	1	0.998807	1	0.998832
Nontoxin	HSP70	HSP70	0.999092	0.999891	0.903356	0.916713	0.999508	0.99873	0.999921	0.999918	0.999461	0.997588	1	0.999768	1	0.99587	1	0.999738	0.999929	0.999016	0.99866	0.998563	0.999753	0.998355	0.999216	0.999588	0.999599	0.999881	0.99995	0.992873	1	0.999609	1	0.998807	1	0.998832
Nontoxin	HSP70-13	HSP70-13	0.999092	0.999891	0.877551	0.874937	0.999508	0.99873	0.999921	0.999918	0.999461	0.997588	1	0.999768	1	0.99587	1	0.999738	0.999929	0.999016	0.99866	0.998563	0.999753	0.998355	0.999216	0.999588	0.999599	0.999881	0.99995	0.997745	1	0.999609	1	0.998807	1	0.998832
Nontoxin	HSP70-4	HSP70-4	0.999092	0.999891	NA	0.955224	0.999508	0.99873	0.999921	0.999918	0.999461	0.997588	1	0.999768	1	0.99587	1	0.999738	0.999929	0.999016	0.99866	0.998563	0.999753	0.998355	0.999216	0.999588	0.999599	0.999881	0.99995	0.997745	1	0.999609	1	0.998807	1	0.998832
Nontoxin	HSP71-1	HSP71-1	0.999092	0.999891	0.950678	0.948167	0.999508	0.99873	0.999921	0.999918	0.999461	0.997588	1	0.999768	1	0.99587	1	0.999738	0.999929	0.999016	0.99866	0.998563	0.999753	0.998355	0.999216	0.940808	0.999599	0.994514	0.99995	0.944867	1	0.999609	1	0.998807	1	0.998832
Nontoxin	HSP71-2	HSP71-2	0.999092	0.999891	0.96215	0.971764	0.999508	0.99873	0.999921	0.999918	0.999461	0.997588	1	0.999768	1	0.99587	1	0.999738	0.999929	0.999016	0.99866	0.998563	0.999753	0.998355	0.999216	0.999588	0.999599	0.999881	0.99995	0.997745	1	0.999609	1	0.998807	1	0.998832
Nontoxin	HSP90-Cdc37	HSP90-Cdc37	0.999092	0.999891	0.92866	0.922191	0.999508	0.99873	0.999921	0.999918	0.999461	0.997588	1	0.999768	1	0.99587	1	0.999738	0.999929	0.999016	0.99866	0.998563	0.999753	0.998355	0.999216	0.999588	0.999599	0.999881	0.99995	0.997745	1	0.999609	1	0.998807	1	0.998832
Nontoxin	HSP90a	HSP90a	0.929912	0.999891	0.473023	0.462108	0.999508	0.780403	0.999921	0.999918	0.999461	0.835936	1	0.999768	1	0.959058	1	0.999738	0.999929	0.999016	0.99866	0.998563	0.999753	0.998355	0.999216	0.142974	0.999599	0.21649	0.358154	0.142284	1	0.857198	1	0.935805	1	0.965112
Nontoxin	HSP90b	HSP90b	0.999092	0.999891	0.950678	0.948167	0.999508	0.99873	0.999921	0.999918	0.999461	0.997588	1	0.999768	1	0.99587	1	0.999738	0.999929	0.999016	0.99866	0.998563	0.999753	0.998355	0.999216	0.999588	0.999599	0.999881	0.99995	0.975413	1	0.999609	1	0.998807	1	0.998832
Nontoxin	HSPC171	HSPC171	0.999092	0.999891	0.96215	0.956351	0.999508	0.99873	0.999921	0.999918	0.999461	0.997588	1	0.999768	1	0.99587	1	0.999738	0.999929	0.999016	0.99866	0.998563	0.999753	0.998355	0.999216	0.999588	0.999599	0.999881	0.99995	0.997745	1	0.999609	1	0.998807	1	0.998832
Nontoxin	Hunt1	Hunt1	0.999092	0.999891	NA	0.952431	0.999508	0.99873	0.999921	0.999918	0.999461	0.997588	1	0.999768	1	0.997803	1	0.999738	0.999929	0.999016	0.99866	0.998563	0.999753	0.998355	0.999216	0.999588	0.99982	0.999881	0.99995	0.992873	1	0.999609	1	0.998807	1	0.998832
Nontoxin	HuntingtinK	HuntingtinK	0.999092	0.999891	0.623514	0.577596	0.999508	0.99873	0.999921	0.999918	0.999461	0.997588	1	0.999768	1	0.99587	1	0.999738	0.999929	0.999016	0.99866	0.998563	0.999753	0.998355	0.366044	0.338956	0.999599	0.999881	0.99995	0.832828	1	0.999609	1	0.998807	1	0.998832
Nontoxin	HyalBind4	HyalBind4	0.999092	0.999891	NA	0.900721	0.999508	0.99873	0.999921	0.999918	0.999461	0.997588	1	0.999768	1	0.99587	1	0.999738	0.999929	0.999016	0.99866	0.998563	0.999753	0.998355	0.999216	0.940808	0.999599	0.999881	0.99995	0.785216	1	0.999609	1	0.998807	1	0.998832
Nontoxin	HydroxybutyrateDH-2	HydroxybutyrateDH-2	0.999092	0.999891	NA	0.603754	0.999508	0.99873	0.999921	0.999918	0.999461	0.997588	1	0.999768	1	0.99587	1	0.999738	0.999929	0.999016	0.99866	0.998563	0.999753	0.998355	0.989052	0.372174	0.999599	0.65335	0.99995	0.992078	1	0.999609	1	0.871154	1	0.998832
Nontoxin	HyoxiaUpReg1	HyoxiaUpReg1	0.986404	0.999891	0.912692	0.927579	0.999508	0.99873	0.999921	0.916764	0.999461	0.997588	1	0.802701	1	0.99587	1	0.752037	0.999929	0.999016	0.99866	0.998563	0.999753	0.998355	0.999216	0.916492	0.999599	0.407945	0.99995	0.922929	1	0.578587	1	0.998807	1	0.638242
Nontoxin	HypoxanthineGPT	HypoxanthineGPT	0.999092	0.999891	NA	0.895706	0.999508	0.99873	0.999921	0.999918	0.999461	0.997588	1	0.799581	1	0.99587	1	0.974845	0.999929	0.999016	0.99866	0.998563	0.999753	0.998355	0.999216	0.642483	0.999599	0.489855	0.99995	0.478784	1	0.544511	1	0.998807	1	0.819056
Nontoxin	HypPro1-3	HypPro1-3	0.999092	0.999891	NA	0.992722	0.999508	0.99873	0.999921	0.999918	0.999461	0.997588	1	0.999768	1	0.99587	1	0.999738	0.999929	0.999016	0.99866	0.998563	0.999753	0.998355	0.999216	0.999588	0.999599	0.999881	0.99995	0.997745	1	0.999609	1	0.998807	1	0.998832
Nontoxin	ICCaKChannel4	ICCaKChannel4	0.999092	0.999891	NA	0.908177	0.999508	0.99873	0.999921	0.999918	0.999461	0.997588	1	0.999768	1	0.99587	1	0.999738	0.999929	0.999016	0.99866	0.998563	0.999753	0.998355	0.999216	0.985143	0.999599	0.999881	0.99995	0.832828	1	0.999609	1	0.998807	1	0.998832
Nontoxin	ID-g1	ID-g1	0.999092	0.999891	NA	0.986341	0.999508	0.99873	0.999921	0.999918	0.999461	0.997588	1	0.999768	1	0.99587	1	0.999738	0.999929	0.999016	0.99866	0.998563	0.999753	0.998355	0.999216	0.999588	0.999599	0.999881	0.99995	0.989981	1	0.999609	1	0.998807	1	0.998832
Nontoxin	IER2	IER2	0.999092	0.999891	NA	0.985195	0.999508	0.99873	0.999921	0.999918	0.999461	0.997588	1	0.966793	1	0.853604	1	0.999738	0.999929	0.999016	0.99866	0.998563	0.999753	0.998355	0.131397	0.0133524	0.999599	0.999881	0.99995	0.928236	0.00560758	0.00451132	0.0370715	0.0155698	1	0.998832
Nontoxin	ImmatColonCar	ImmatColonCar	0.999092	0.999891	0.96215	0.960079	0.999508	0.99873	0.999921	0.999918	0.999461	0.997588	1	0.999768	1	0.99587	1	0.999738	0.999929	0.999016	0.99866	0.998563	0.999753	0.998355	0.999216	0.999588	0.999599	0.999881	0.99995	0.937532	1	0.999609	1	0.998807	1	0.998832
Nontoxin	ImmEarlyResp3Int1	ImmEarlyResp3Int1	0.999092	0.999891	0.877551	0.871561	0.655168	0.460269	0.999921	0.999918	0.999461	0.997588	0.638345	0.386697	1	0.622731	1	0.999738	0.999929	0.999016	0.99866	0.998563	0.999753	0.998355	0.0951455	0.166403	0.999599	0.999881	0.99995	0.997861	0.267712	0.342984	0.523861	0.47976	1	0.998832
Nontoxin	IMP	IMP	0.999092	0.999891	NA	0.0904357	0.999508	0.99873	0.999921	0.999918	0.999461	0.997588	1	0.999768	1	0.996544	1	0.999738	0.999929	0.999016	0.99866	0.998563	0.999753	0.998355	0.926443	0.330868	0.999599	0.420962	0.99995	0.60603	1	0.999609	1	0.998807	1	0.998832
Nontoxin	IMP-2A	IMP-2A	0.999092	0.999891	0.806643	0.871561	0.999508	0.99873	0.999921	0.999918	0.999461	0.997588	1	0.999768	1	0.99587	1	0.999738	0.999929	0.999016	0.99866	0.998563	0.999753	0.998355	0.999216	0.999588	0.999599	0.999881	0.99995	0.933206	1	0.999609	1	0.998807	1	0.998832
Nontoxin	IMP-erythrocyteband7	IMP-erythrocyteband7	0.999092	0.999891	NA	0.402627	0.999508	0.99873	0.999921	0.999918	0.999461	0.997588	1	0.999768	1	0.997803	1	0.999738	0.999929	0.999016	0.99866	0.998563	0.999753	0.998355	0.733996	0.716288	0.999599	0.955389	0.99995	0.919959	1	0.999609	1	0.998807	1	0.998832
Nontoxin	IMPDehydro2	IMPDehydro2	0.999092	0.999891	0.877551	0.830356	0.999508	0.99873	0.999921	0.999918	0.999461	0.997588	1	0.999768	1	0.99587	1	0.999738	0.999929	0.999016	0.99866	0.998563	0.999753	0.998355	0.999216	0.999588	0.999599	0.999881	0.99995	0.997861	1	0.999609	1	0.998807	1	0.998832
Nontoxin	Importin-a1	Importin-a1	0.999092	0.999891	NA	0.895706	0.999508	0.99873	0.999921	0.999918	0.999461	0.997588	1	0.999768	1	0.99587	1	0.999738	0.999929	0.999016	0.99866	0.998563	0.999753	0.998355	0.999216	0.999588	0.999599	0.999881	0.99995	0.997745	1	0.999609	1	0.998807	1	0.998832
Nontoxin	Importin-a2	Importin-a2	0.999092	0.999891	NA	0.971764	0.999508	0.99873	0.999921	0.999918	0.999461	0.997588	1	0.999768	1	0.99587	1	0.999738	0.999929	0.999016	0.99866	0.998563	0.999753	0.998355	0.999216	0.999588	0.999599	0.999881	0.99995	0.998217	1	0.999609	1	0.998807	1	0.998832
Nontoxin	Importin-a4	Importin-a4	0.999092	0.999891	NA	0.97787	0.999508	0.99873	0.999921	0.999918	0.999461	0.997588	1	0.999768	1	0.99587	1	0.999738	0.999929	0.999016	0.99866	0.998563	0.999753	0.998355	0.999216	0.999588	0.999599	0.999881	0.99995	0.992078	1	0.999609	1	0.998807	1	0.998832
Nontoxin	InorganicPP	InorganicPP	0.986404	0.999891	0.899416	0.895706	0.999508	0.99873	0.999921	0.999918	0.999461	0.997588	1	0.999768	1	0.99587	1	0.999738	0.999929	0.999016	0.99866	0.998563	0.999753	0.998355	0.999216	0.999588	0.999599	0.957241	0.99995	0.989981	1	0.999609	1	0.998807	1	0.998832
Nontoxin	InositolHexKin2	InositolHexKin2	0.999092	0.999891	NA	0.948167	0.999508	0.99873	0.999921	0.999918	0.999461	0.997588	1	0.999768	1	0.99587	1	0.999738	0.999929	0.999016	0.99866	0.998563	0.999753	0.998355	0.999216	0.961018	0.999599	0.999881	0.99995	0.801126	1	0.999609	1	0.998807	1	0.998832
Nontoxin	InositolMonophosphatase1	InositolMonophosphatase1	0.999092	0.999891	NA	0.603754	0.999508	0.99873	0.999921	0.470479	0.999461	0.997588	1	0.999768	1	0.99587	1	0.999738	0.999929	0.461193	0.99866	0.998563	0.999753	0.524904	0.999216	0.999588	0.970811	0.309152	0.99995	0.997745	1	0.74761	1	0.998807	1	0.998832
Nontoxin	InsulinInd1	InsulinInd1	0.765522	0.999891	0.359858	0.364151	0.999508	0.760639	9.93091e-05	3.96353e-06	0.999461	0.997588	1	0.323725	1	0.99587	0.516946	0.500868	0.0906266	0.0642986	0.99866	0.998563	0.16166	0.0189987	0.999216	0.999588	0.0119105	0.0134599	0.99995	0.936794	0.0641118	0.059729	1	0.998807	0.770868	0.890567
Nontoxin	InsulinInd2	InsulinInd2	0.999092	0.999891	NA	0.932449	0.999508	0.99873	0.999921	0.999918	0.999461	0.997588	1	0.999768	1	0.99587	1	0.999738	0.999929	0.999016	0.99866	0.998563	0.999753	0.998355	0.999216	0.999588	0.999599	0.999881	0.99995	0.997745	1	0.999609	1	0.998807	1	0.998832
Nontoxin	IntegrinKin	IntegrinKin	0.999092	0.999891	NA	0.969025	0.999508	0.99873	0.999921	0.999918	0.999461	0.997588	1	0.999768	1	0.99587	1	0.999738	0.999929	0.999016	0.99866	0.998563	0.999753	0.998355	0.999216	0.999588	0.999599	0.999881	0.99995	0.96901	1	0.999609	1	0.998807	1	0.998832
Nontoxin	InterferonReg	InterferonReg	0.999092	0.999891	NA	0.820501	0.999508	0.657529	0.999921	0.508108	0.999461	0.615705	1	0.999768	1	0.935618	1	0.999738	0.999929	0.999016	0.99866	0.998563	0.999753	0.998355	0.999216	0.385619	0.999599	0.489855	0.957023	0.385442	1	0.699578	1	0.578605	1	0.998832
Nontoxin	Intraflagellar20	Intraflagellar20	0.999092	0.999891	NA	0.866754	0.999508	0.99873	0.999921	0.999918	0.999461	0.997588	1	0.999768	1	0.935618	1	0.999738	0.999929	0.999016	0.99866	0.998563	0.999753	0.998355	0.999216	0.739844	0.999599	0.952501	0.99995	0.713166	1	0.999609	1	0.938693	1	0.998832
Nontoxin	IPDPDIsomerase	IPDPDIsomerase	0.63804	0.999891	0.592808	0.577596	0.999508	0.99873	0.999921	0.403058	0.999461	0.997588	1	0.999768	1	0.99587	1	0.999738	0.999929	0.974248	0.99866	0.998563	0.95228	0.700699	0.999216	0.999588	0.620224	0.309152	0.99995	0.997745	1	0.866103	1	0.998807	1	0.998832
Nontoxin	IscU	IscU	0.999092	0.999891	0.584104	0.47228	0.999508	0.99873	0.999921	0.999918	0.999461	0.997588	1	0.999768	1	0.99587	1	0.999738	0.999929	0.999016	0.99866	0.998563	0.999753	0.998355	0.999216	0.566193	0.999599	0.72566	0.957023	0.505742	1	0.999609	1	0.998807	1	0.998832
Nontoxin	isletCell1	isletCell1	0.999092	0.999891	NA	0.0453441	0.999508	0.99873	0.999921	0.999918	0.999461	0.988503	1	0.999768	1	0.99587	1	0.999738	0.999929	0.999016	0.99866	0.998563	0.999753	0.998355	0.696022	0.0519839	0.809424	0.0678382	0.400252	0.0551621	1	0.999609	1	0.998807	1	0.998832
Nontoxin	IsocitrateDH	IsocitrateDH	0.999092	0.999891	0.897168	0.874937	0.999508	0.99873	0.999921	0.999918	0.999461	0.997588	1	0.999768	1	0.99587	1	0.999738	0.999929	0.999016	0.99866	0.998563	0.999753	0.998355	0.999216	0.999588	0.999599	0.999881	0.99995	0.937532	1	0.999609	1	0.998807	1	0.998832
Nontoxin	IsocitrateDHCyt	IsocitrateDHCyt	0.999092	0.999891	0.787764	0.657552	0.999508	0.99873	0.999921	0.999918	0.999461	0.997588	1	0.999768	1	0.99587	1	0.999738	0.999929	0.999016	0.99866	0.998563	0.999753	0.998355	0.999216	0.937064	0.999599	0.999881	0.99995	0.798017	1	0.999609	1	0.998807	1	0.998832
Nontoxin	IST1	IST1	0.999092	0.999891	0.847379	0.789246	0.999508	0.99873	0.999921	0.999918	0.999461	0.997588	1	0.999768	1	0.99587	1	0.999738	0.999929	0.999016	0.99866	0.998563	0.999753	0.998355	0.999216	0.999588	0.999599	0.999881	0.99995	0.934737	1	0.999609	1	0.998807	1	0.998832
Nontoxin	ITPPP	ITPPP	0.999092	0.999891	0.970222	0.960079	0.999508	0.99873	0.999921	0.999918	0.999461	0.997588	1	0.999768	1	0.99587	1	0.999738	0.999929	0.999016	0.99866	0.998563	0.999753	0.998355	0.999216	0.999588	0.999599	0.999881	0.99995	0.997745	1	0.999609	1	0.998807	1	0.998832
Nontoxin	Jagunal-1	Jagunal-1	0.999092	0.999891	NA	0.706347	0.999508	0.99873	0.999921	0.999918	0.999461	0.997588	1	0.999768	1	0.99587	1	0.999738	0.999929	0.999016	0.99866	0.998563	0.999753	0.998355	0.999216	0.999588	0.999599	0.999881	0.99995	0.963966	1	0.999609	1	0.998807	1	0.998832
Nontoxin	JunctionPlakoglobin	JunctionPlakoglobin	0.999092	0.999891	NA	0.160959	0.999508	0.99873	0.999921	0.999918	0.999461	0.997588	1	0.999768	1	0.99587	1	0.999738	0.999929	0.999016	0.99866	0.998563	0.999753	0.998355	0.999216	0.496261	0.999599	0.581225	0.99995	0.69678	1	0.999609	1	0.998807	1	0.998832
Nontoxin	Katp60A1	Katp60A1	0.999092	0.999891	NA	0.985238	0.999508	0.99873	0.999921	0.999918	0.999461	0.997588	1	0.999768	1	0.99587	1	0.999738	0.999929	0.999016	0.99866	0.998563	0.999753	0.998355	0.999216	0.999588	0.999599	0.999881	0.99995	0.997745	1	0.999609	1	0.998807	1	0.998832
Nontoxin	KeratinAsc2	KeratinAsc2	0.999092	0.999891	0.491489	0.537482	0.999508	0.99873	0.999921	0.999918	0.999461	0.997588	1	0.999768	1	0.99587	1	0.999738	0.999929	0.999016	0.99866	0.998563	0.999753	0.998355	0.999216	0.999588	0.801811	0.586666	0.99995	0.992	1	0.999609	1	0.998807	1	0.998832
Nontoxin	KeratinII-8	KeratinII-8	0.999092	0.999891	NA	0.851254	0.999508	0.423518	0.999921	0.644053	0.999461	0.615705	1	0.966793	1	0.99587	1	0.999738	0.999929	0.999016	0.99866	0.998563	0.999753	0.998355	0.999216	0.500618	0.999599	0.570076	0.859055	0.385442	1	0.979251	1	0.802031	1	0.998832
Nontoxin	KH-RNABinding3	KH-RNABinding3	0.999092	0.999891	NA	0.859092	0.999508	0.99873	0.999921	0.999918	0.999461	0.997588	1	0.999768	1	0.947218	1	0.999738	0.999929	0.999016	0.99866	0.998563	0.999753	0.998355	0.999216	0.937064	0.999599	0.994514	0.99995	0.785216	1	0.999609	1	0.998807	1	0.998832
Nontoxin	KIAA0319	KIAA0319	0.999092	0.999891	NA	0.980923	0.999508	0.99873	0.999921	0.999918	0.999461	0.997588	1	0.962015	1	0.99587	1	0.999738	0.999929	0.999016	0.99866	0.998563	0.999753	0.998355	0.999216	0.999588	0.999599	0.999881	0.99995	0.992873	1	0.999609	1	0.998807	1	0.998832
Nontoxin	KIAA1143	KIAA1143	0.999092	0.999891	NA	0.0845798	0.999508	0.99873	0.999921	0.999918	0.999461	0.997588	1	0.999768	1	0.99587	1	0.999738	0.999929	0.999016	0.99866	0.998563	0.999753	0.998355	0.719904	0.296191	0.972376	0.353331	0.957023	0.394191	1	0.999609	1	0.998807	1	0.998832
Nontoxin	KIAA1324	KIAA1324	0.999092	0.999891	0.938825	0.932449	0.999508	0.99873	0.999921	0.999918	0.999461	0.997588	1	0.999768	1	0.947218	1	0.999738	0.999929	0.999016	0.99866	0.998563	0.999753	0.998355	0.999216	0.89175	0.999599	0.999881	0.99995	0.920872	1	0.999609	1	0.998807	1	0.998832
Nontoxin	KIAA1370	KIAA1370	0.999092	0.999891	NA	0.917872	0.999508	0.99873	0.999921	0.999918	0.999461	0.997588	1	0.999768	1	0.99587	1	0.999738	0.999929	0.999016	0.99866	0.998563	0.999753	0.998355	0.999216	0.999588	0.999599	0.999881	0.99995	0.992078	1	0.999609	1	0.998807	1	0.998832
Nontoxin	KinC-1	KinC-1	0.999092	0.999891	0.970222	0.985238	0.999508	0.99873	0.999921	0.999918	0.999461	0.997588	1	0.966793	1	0.99587	1	0.999738	0.999929	0.999016	0.99866	0.998563	0.999753	0.998355	0.999216	0.999588	0.999599	0.999881	0.99995	0.973478	1	0.999609	1	0.998807	1	0.998832
Nontoxin	KinC-2	KinC-2	0.986404	0.999891	0.987452	0.996882	0.999508	0.0319826	0.999921	0.999918	0.999461	0.997588	0.846813	0.00384296	1	0.0818091	1	0.999738	0.999929	0.999016	0.99866	0.998563	0.999753	0.998355	0.999216	0.428716	0.999599	0.999881	0.99995	0.816161	1	0.317514	1	0.578605	1	0.998832
Nontoxin	KinC-d	KinC-d	0.999092	0.999891	NA	0.874365	0.999508	0.99873	0.999921	0.999918	0.999461	0.997588	1	0.999768	1	0.99587	1	0.999738	0.999929	0.999016	0.99866	0.998563	0.999753	0.998355	0.999216	0.999588	0.999599	0.999881	0.99995	0.832828	1	0.999609	1	0.998807	1	0.998832
Nontoxin	KinII-d	KinII-d	0.999092	0.999891	0.987452	0.996882	0.999508	0.99873	0.999921	0.999918	0.999461	0.997588	1	0.999768	1	0.99587	1	0.999738	0.999929	0.999016	0.99866	0.998563	0.999753	0.998355	0.999216	0.999588	0.999599	0.999881	0.99995	0.997745	1	0.999609	1	0.998807	1	0.998832
Nontoxin	KishA	KishA	0.999092	0.999891	0.877551	0.871561	0.999508	0.99873	0.999921	0.999918	0.999461	0.997588	1	0.999768	1	0.99587	1	0.999738	0.999929	0.999016	0.99866	0.998563	0.999753	0.998355	0.999216	0.999588	0.999599	0.999881	0.99995	0.897631	1	0.999609	1	0.998807	1	0.998832
Nontoxin	KishB	KishB	0.999092	0.999891	0.912692	0.927406	0.999508	0.99873	0.999921	0.999918	0.999461	0.997588	1	0.999768	1	0.99587	1	0.999738	0.999929	0.999016	0.99866	0.998563	0.999753	0.998355	0.999216	0.999588	0.999599	0.999881	0.99995	0.997745	1	0.999609	1	0.998807	1	0.998832
Nontoxin	KOTransaminase1	KOTransaminase1	0.999092	0.999891	NA	0.996882	0.999508	0.99873	0.999921	0.999918	0.999461	0.997588	1	0.999768	1	0.99587	1	0.999738	0.999929	0.999016	0.99866	0.998563	0.999753	0.998355	0.999216	0.999588	0.999599	0.999881	0.99995	0.997745	1	0.999609	1	0.998807	1	0.998832
Nontoxin	KRas	KRas	0.999092	0.999891	0.831263	0.761543	0.999508	0.99873	0.999921	0.999918	0.999461	0.997588	1	0.999768	1	0.99587	1	0.999738	0.999929	0.999016	0.99866	0.998563	0.999753	0.998355	0.999216	0.870324	0.999599	0.999881	0.99995	0.875774	1	0.999609	1	0.998807	1	0.998832
Nontoxin	la-rel4	la-rel4	0.999092	0.999891	NA	0.94723	0.999508	0.99873	0.999921	0.999918	0.999461	0.997588	1	0.999768	1	0.99587	1	0.999738	0.999929	0.999016	0.99866	0.998563	0.999753	0.998355	0.999216	0.999588	0.999599	0.999881	0.99995	0.989981	1	0.999609	1	0.998807	1	0.998832
Nontoxin	LactatDH-A	LactatDH-A	0.999092	0.999891	0.592808	0.577596	0.0570281	0.0404986	0.999921	0.999918	0.999461	0.997588	0.218837	0.0991403	1	0.853604	1	0.999738	0.999929	0.999016	0.99866	0.998563	0.999753	0.998355	0.136547	0.229142	0.999599	0.999881	0.99995	0.886545	0.543017	0.74761	1	0.998807	1	0.998832
Nontoxin	LactoglutathioneLyase	LactoglutathioneLyase	0.999092	0.999891	0.877551	0.84815	0.999508	0.99873	0.999921	0.999918	0.999461	0.997588	1	0.999768	1	0.99587	1	0.999738	0.999929	0.999016	0.99866	0.998563	0.999753	0.998355	0.999216	0.841977	0.999599	0.999881	0.99995	0.992873	1	0.999609	1	0.998807	1	0.998832
Nontoxin	LAMTOR1	LAMTOR1	0.999092	0.999891	NA	0.664253	0.999508	0.99873	0.999921	0.999918	0.999461	0.997588	1	0.999768	1	0.99587	1	0.999738	0.999929	0.999016	0.99866	0.998563	0.999753	0.998355	0.782454	0.566193	0.999599	0.999881	0.99995	0.920872	1	0.999609	1	0.998807	1	0.998832
Nontoxin	LAMTOR2	LAMTOR2	0.999092	0.999891	0.977599	0.989771	0.999508	0.99873	0.999921	0.999918	0.999461	0.997588	1	0.999768	1	0.99587	1	0.999738	0.999929	0.999016	0.99866	0.998563	0.999753	0.998355	0.999216	0.999588	0.999599	0.999881	0.99995	0.953332	1	0.999609	1	0.998807	1	0.998832
Nontoxin	lanC1	lanC1	0.999092	0.999891	NA	0.895706	0.999508	0.99873	0.999921	0.999918	0.999461	0.997588	1	0.999768	1	0.99587	1	0.999738	0.999929	0.999016	0.99866	0.998563	0.999753	0.998355	0.999216	0.989523	0.999599	0.999881	0.99995	0.832828	1	0.999609	1	0.998807	1	0.998832
Nontoxin	LanosterolDemethylase	LanosterolDemethylase	0.0880743	0.254911	NA	0.427368	0.999508	0.0474036	0.999921	0.0238476	0.999461	0.997588	1	0.19948	1	0.334515	0.770787	0.303842	0.999929	0.999016	0.99866	0.95732	0.560336	0.416326	0.687356	0.163382	0.61685	0.0773598	0.99995	0.947914	1	0.4249	1	0.501167	0.808427	0.518234
Nontoxin	laRel7	laRel7	0.999092	0.999891	0.806643	0.678701	0.999508	0.99873	0.999921	0.999918	0.999461	0.997588	1	0.999768	1	0.99587	1	0.999738	0.999929	0.999016	0.99866	0.998563	0.999753	0.998355	0.999216	0.999588	0.999599	0.999881	0.99995	0.957317	1	0.999609	1	0.998807	1	0.998832
Nontoxin	LathoserolOx	LathoserolOx	0.999092	0.999891	0.910649	0.917872	0.999508	0.99873	0.999921	0.999918	0.999461	0.997588	1	0.999768	1	0.99587	1	0.999738	0.999929	0.999016	0.99866	0.998563	0.999753	0.998355	0.999216	0.999588	0.999599	0.999881	0.99995	0.989981	1	0.999609	1	0.998807	1	0.998832
Nontoxin	LCFACoALig1	LCFACoALig1	0.999092	0.999891	0.877551	0.859092	0.999508	0.99873	0.999921	0.999918	0.999461	0.997588	1	0.999768	1	0.99587	1	0.999738	0.999929	0.999016	0.99866	0.998563	0.999753	0.998355	0.999216	0.999588	0.999599	0.999881	0.99995	0.932469	1	0.999609	1	0.998807	1	0.998832
Nontoxin	LCFACoALig3	LCFACoALig3	0.999092	0.999891	0.647961	0.622866	0.999508	0.99873	0.999921	0.999918	0.999461	0.997588	1	0.999768	1	0.99587	1	0.999738	0.999929	0.999016	0.99866	0.998563	0.999753	0.998355	0.999216	0.874854	0.999599	0.999881	0.99995	0.785216	1	0.999609	1	0.998807	1	0.998832
Nontoxin	LCM1	LCM1	0.999092	0.999891	NA	0.897165	0.999508	0.99873	0.999921	0.999918	0.999461	0.997588	1	0.999768	1	0.99587	1	0.999738	0.999929	0.999016	0.99866	0.998563	0.999753	0.998355	0.999216	0.999588	0.999599	0.999881	0.99995	0.992873	1	0.999609	1	0.998807	1	0.998832
Nontoxin	LDH-B	LDH-B	0.999092	0.999891	0.877551	0.866754	0.999508	0.99873	0.999921	0.999918	0.999461	0.997588	1	0.999768	1	0.99587	1	0.999738	0.999929	0.999016	0.99866	0.998563	0.999753	0.998355	0.999216	0.999588	0.999599	0.999881	0.99995	0.997745	1	0.999609	1	0.998807	1	0.998832
Nontoxin	LDLRec1	LDLRec1	0.490946	0.689387	NA	0.857204	0.999508	0.99873	0.999921	0.101036	0.999461	0.997588	1	0.339862	1	0.99587	0.646084	0.358138	0.999929	0.663719	0.99866	0.998563	0.16166	0.035013	0.999216	0.924526	0.989984	0.0872224	0.99995	0.82473	1	0.0809102	1	0.998807	0.526743	0.298256
Nontoxin	Legumain	Legumain	0.999092	0.999891	NA	0.952431	0.999508	0.99873	0.999921	0.999918	0.999461	0.997588	1	0.999768	1	0.99587	1	0.999738	0.999929	0.999016	0.99866	0.998563	0.999753	0.998355	0.999216	0.999588	0.999599	0.999881	0.99995	0.992873	1	0.999609	1	0.998807	1	0.998832
Nontoxin	Leptin1	Leptin1	0.999092	0.999891	NA	0.879712	0.999508	0.99873	0.999921	0.999918	0.999461	0.997588	1	0.999768	1	0.99587	1	0.999738	0.999929	0.999016	0.99866	0.998563	0.999753	0.998355	0.999216	0.999588	0.999599	0.999881	0.99995	0.997745	1	0.999609	1	0.998807	1	0.998832
Nontoxin	LeptinReceptor	LeptinReceptor	0.999092	0.999891	NA	0.932449	0.999508	0.99873	0.999921	0.999918	0.999461	0.997588	1	0.999768	1	0.99587	1	0.999738	0.999929	0.999016	0.99866	0.998563	0.999753	0.998355	0.999216	0.999588	0.999599	0.999881	0.99995	0.923258	1	0.999609	1	0.998807	1	0.998832
Nontoxin	Leukemia1	Leukemia1	0.999092	0.999891	NA	0.996654	0.999508	0.99873	0.999921	0.999918	0.999461	0.997588	1	0.999768	1	0.99587	1	0.999738	0.999929	0.999016	0.99866	0.998563	0.999753	0.998355	0.999216	0.999588	0.999599	0.999881	0.99995	0.98845	1	0.999609	1	0.998807	1	0.998832
Nontoxin	LeukemiaInh	LeukemiaInh	0.999092	0.999891	NA	0.307867	0.999508	0.99873	0.999921	0.999918	0.999461	0.997588	1	0.999768	1	0.99587	1	0.999738	0.999929	0.999016	0.99866	0.998563	0.999753	0.998355	0.999216	0.700961	0.999599	0.673079	0.99995	0.944867	1	0.999609	1	0.998807	1	0.998832
Nontoxin	LeuRich1	LeuRich1	0.999092	0.999891	NA	0.997334	0.999508	0.99873	0.999921	0.999918	0.999461	0.997588	1	0.999768	1	0.99587	1	0.999738	0.999929	0.999016	0.99866	0.998563	0.999753	0.998355	0.999216	0.999588	0.999599	0.999881	0.99995	0.989981	1	0.999609	1	0.998807	1	0.998832
Nontoxin	LeuRich20	LeuRich20	0.999092	0.999891	NA	0.978763	0.999508	0.99873	0.999921	0.999918	0.999461	0.997588	1	0.999768	1	0.99587	1	0.999738	0.999929	0.999016	0.99866	0.998563	0.999753	0.998355	0.999216	0.999588	0.999599	0.999881	0.99995	0.985639	1	0.999609	1	0.998807	1	0.998832
Nontoxin	LeuRich59	LeuRich59	0.999092	0.999891	0.987452	0.996882	0.999508	0.99873	0.999921	0.999918	0.999461	0.997588	1	0.999768	1	0.99587	1	0.999738	0.999929	0.999016	0.99866	0.998563	0.999753	0.998355	0.999216	0.999588	0.999599	0.999881	0.99995	0.971592	1	0.999609	1	0.998807	1	0.998832
Nontoxin	LeuRichPPR	LeuRichPPR	0.999092	0.999891	0.877551	0.820501	0.999508	0.99873	0.999921	0.999918	0.999461	0.997588	1	0.999768	1	0.99587	1	0.999738	0.999929	0.999016	0.99866	0.998563	0.999753	0.998355	0.999216	0.999588	0.999599	0.999881	0.99995	0.997745	1	0.999609	1	0.998807	1	0.998832
Nontoxin	LeuRichRepeat-57	LeuRichRepeat-57	0.999092	0.999891	NA	0.978542	0.999508	0.99873	0.999921	0.999918	0.999461	0.997588	1	0.999768	1	0.99587	1	0.999738	0.999929	0.999016	0.99866	0.998563	0.999753	0.998355	0.999216	0.760466	0.999599	0.999881	0.99995	0.922929	1	0.999609	1	0.925223	1	0.998832
Nontoxin	LIM-SH3	LIM-SH3	0.999092	0.999891	NA	0.488462	0.999508	0.99873	0.999921	0.999918	0.999461	0.997588	1	0.999768	1	0.99587	1	0.999738	0.999929	0.999016	0.99866	0.998563	0.999753	0.998355	0.999216	0.566193	0.999599	0.999881	0.99995	0.928225	1	0.999609	1	0.998807	1	0.999241
Nontoxin	LipidPPH2	LipidPPH2	0.999092	0.999891	NA	0.951347	0.999508	0.99873	0.999921	0.999918	0.999461	0.997588	1	0.999768	1	0.99587	1	0.999738	0.999929	0.999016	0.99866	0.999965	0.999753	0.998355	0.999216	0.999588	0.999599	0.999881	0.99995	0.922929	1	0.999609	1	0.998807	1	0.998832
Nontoxin	LipoylSyn	LipoylSyn	0.999092	0.999891	NA	0.846538	0.999508	0.99873	0.999921	0.999918	0.999461	0.997588	1	0.999768	1	0.99587	1	0.999738	0.999929	0.999016	0.99866	0.998563	0.999753	0.998355	0.999216	0.999588	0.999599	0.999881	0.99995	0.963966	1	0.999609	1	0.998807	1	0.998832
Nontoxin	LLP	LLP	0.999092	0.999891	0.647961	0.604057	0.999508	0.99873	0.999921	0.999918	0.999461	0.997588	1	0.999768	1	0.99587	1	0.999738	0.999929	0.999016	0.99866	0.998563	0.999753	0.998355	0.999216	0.999588	0.999599	0.999881	0.99995	0.932469	1	0.999609	1	0.998807	1	0.998832
Nontoxin	LMWPTyrPP	LMWPTyrPP	0.999092	0.999891	0.969318	0.971764	0.999508	0.99873	0.999921	0.999918	0.999461	0.997588	1	0.999768	1	0.99587	1	0.999738	0.999929	0.999016	0.99866	0.998563	0.999753	0.998355	0.999216	0.999588	0.999599	0.999881	0.99995	0.997745	1	0.999609	1	0.998807	1	0.998832
Nontoxin	LOC100559892	LOC100559892	0.999092	0.999891	NA	0.829509	0.999508	0.99873	0.999921	0.999918	0.999461	0.997588	1	0.999768	1	0.997803	1	0.999738	0.999929	0.999016	0.99866	0.998563	0.999753	0.998355	0.999216	0.999588	0.999599	0.999881	0.99995	0.947914	1	0.999609	1	0.998807	1	0.998832
Nontoxin	LOC100567767	LOC100567767	0.999092	0.999891	0.933653	0.952442	0.999508	0.99873	0.999921	0.999918	0.999461	0.997588	1	0.999768	1	0.99587	1	0.999738	0.999929	0.999016	0.99866	0.998563	0.999753	0.998355	0.999216	0.999588	0.999599	0.999881	0.99995	0.950568	1	0.999609	1	0.998807	1	0.998832
Nontoxin	LOC100687415	LOC100687415	0.999092	0.999891	NA	0.399669	0.999508	0.99873	0.999921	0.999918	0.999461	0.997588	1	0.999768	1	0.99587	1	0.999738	0.999929	0.999016	0.99866	0.998563	0.999753	0.998355	0.999216	0.850588	0.999599	0.858448	0.99995	0.853897	1	0.999609	1	0.998807	1	0.998832
Nontoxin	LOC395778	LOC395778	0.999092	0.999891	NA	0.991674	0.999508	0.99873	0.999921	0.999918	0.999461	0.997588	1	0.999768	1	0.99587	1	0.999738	0.999929	0.999016	0.99866	0.998563	0.999753	0.998355	0.999216	0.999588	0.999599	0.999881	0.99995	0.963164	1	0.999609	1	0.998807	1	0.998832
Nontoxin	LOC417941	LOC417941	0.999092	0.999891	NA	0.789246	0.999508	0.99873	0.999921	0.999918	0.999461	0.997588	1	0.999768	1	0.99587	1	0.999738	0.999929	0.999016	0.99866	0.998563	0.999753	0.998355	0.999216	0.937064	0.999599	0.999881	0.99995	0.997745	1	0.999609	1	0.998807	1	0.998832
Nontoxin	LOC427100	LOC427100	0.999092	0.999891	0.897168	0.871561	0.999508	0.99873	0.999921	0.999918	0.999461	0.997588	1	0.999768	1	0.99587	1	0.999738	0.999929	0.999016	0.99866	0.998563	0.999753	0.998355	0.999216	0.870324	0.999599	0.937279	0.99995	0.757211	1	0.999609	1	0.998807	1	0.998832
Nontoxin	LPCAcyltransferase2	LPCAcyltransferase2	0.999092	0.999891	0.647961	0.635483	0.999508	0.99873	0.999921	0.999918	0.999461	0.997588	1	0.999768	1	0.99587	1	0.999738	0.999929	0.999016	0.99866	0.998563	0.999753	0.998355	0.696022	0.802732	0.999599	0.999881	0.99995	0.997745	1	0.999609	1	0.998807	1	0.998832
Nontoxin	LSM10	LSM10	0.999092	0.999891	NA	0.866754	0.999508	0.352215	0.999921	0.999918	0.999461	0.997588	0.638345	0.19099	1	0.772258	1	0.999738	0.999929	0.999016	0.99866	0.998563	0.999753	0.998355	7.51348e-06	1.64113e-11	0.999599	0.309152	0.539511	0.227879	1.0566e-05	4.0714e-11	0.339546	0.0915534	1	0.569786
Nontoxin	LSM12	LSM12	0.999092	0.999891	NA	0.948167	0.999508	0.99873	0.999921	0.999918	0.999461	0.997588	1	0.999768	1	0.99587	1	0.999738	0.999929	0.999016	0.99866	0.998563	0.999753	0.998355	0.999216	0.999588	0.999599	0.999881	0.99995	0.997745	1	0.999609	1	0.998807	1	0.998832
Nontoxin	LSM14A	LSM14A	0.999092	0.999891	NA	0.996348	0.999508	0.99873	0.999921	0.999918	0.999461	0.997588	1	0.999768	1	0.99587	1	0.999738	0.999929	0.999016	0.99866	0.998563	0.999753	0.998355	0.999216	0.999588	0.999599	0.999881	0.99995	0.96901	1	0.999609	1	0.998807	1	0.998832
Nontoxin	LSm4	LSm4	0.999092	0.999891	NA	0.956351	0.999508	0.99873	0.999921	0.999918	0.999461	0.997588	1	0.999768	1	0.99587	1	0.999738	0.999929	0.999016	0.99866	0.998563	0.999753	0.998355	0.999216	0.999588	0.999599	0.999881	0.99995	0.906583	1	0.999609	1	0.998807	1	0.998832
Nontoxin	LSm6	LSm6	0.999092	0.999891	NA	0.817879	0.999508	0.99873	0.999921	0.999918	0.999461	0.997588	1	0.999768	1	0.99587	1	0.999738	0.999929	0.999016	0.99866	0.998563	0.999753	0.998355	0.999216	0.999588	0.999599	0.999881	0.99995	0.997745	1	0.999609	1	0.998807	1	0.998832
Nontoxin	LThr3DH	LThr3DH	0.999092	0.999891	NA	0.650429	0.999508	0.760719	0.999921	0.999918	0.999461	0.997588	1	0.515936	1	0.690618	1	0.999738	0.999929	0.999016	0.99866	0.998563	0.999753	0.998355	0.999216	0.824167	0.999599	0.640032	0.99995	0.705347	1	0.977737	1	0.998807	1	0.998832
Nontoxin	LTV1	LTV1	0.999092	0.999891	0.877551	0.858839	0.999508	0.99873	0.999921	0.999918	0.999461	0.997588	1	0.999768	1	0.99587	1	0.999738	0.999929	0.999016	0.99866	0.998563	0.999753	0.998355	0.999216	0.999588	0.999599	0.999881	0.99995	0.997745	1	0.999609	1	0.998807	1	0.998832
Nontoxin	Lumican	Lumican	0.999092	0.999891	NA	0.577596	0.999508	0.99873	0.999921	0.999918	0.999461	0.997588	1	0.999768	1	0.99587	1	0.999738	NA	0.999016	NA	0.998563	NA	0.998355	0.164832	0.296191	0.999599	0.999881	0.99995	0.785216	0.619888	0.810829	1	0.998807	1	0.998832
Nontoxin	LupusLa	LupusLa	0.999092	0.999891	0.96215	0.968615	0.999508	0.99873	0.999921	0.999918	0.999461	0.997588	1	0.999768	1	0.99587	1	0.999738	0.999929	0.999016	0.99866	0.998563	0.999753	0.998355	0.999216	0.999588	0.999599	0.999881	0.99995	0.928236	1	0.999609	1	0.998807	1	0.998832
Nontoxin	LYR-5	LYR-5	0.999092	0.999891	0.897168	0.895706	0.999508	0.99873	0.999921	0.999918	0.999461	0.997588	1	0.999768	1	0.99587	1	0.999738	0.999929	0.999016	0.99866	0.998563	0.999753	0.998355	0.999216	0.999588	0.999599	0.999881	0.99995	0.876994	1	0.999609	1	0.998807	1	0.998832
Nontoxin	LysMpeptidoglycanBinding3	LysMpeptidoglycanBinding3	0.999092	0.999891	NA	0.750481	0.999508	0.99873	0.999921	0.999918	0.999461	0.997588	1	0.999768	1	0.99587	1	0.999738	0.999929	0.999016	0.99866	0.999965	0.999753	0.998355	0.999216	0.985143	0.999599	0.999881	0.99995	0.87333	1	0.999609	1	0.998807	1	0.998832
Nontoxin	LysoAcyl5	LysoAcyl5	0.999092	0.999891	NA	0.829509	0.999508	0.99873	0.999921	0.999918	0.999461	0.997588	1	0.999768	1	0.99587	1	0.999738	0.999929	0.710644	0.99866	0.380814	0.999753	0.44795	0.649466	0.535771	0.999599	0.999881	0.99995	0.96901	1	0.999609	1	0.998807	1	0.998832
Nontoxin	LysophospholipidAcyltransferase1	LysophospholipidAcyltransferase1	0.870269	0.999891	NA	0.99456	0.999508	0.99873	0.999921	0.999918	0.999461	0.997588	1	0.999768	1	0.99587	1	0.999738	0.999929	0.999016	0.99866	0.998563	0.999753	0.998355	0.999216	0.999588	0.999599	0.999881	0.99995	0.932469	1	0.999609	1	0.998807	1	0.998832
Nontoxin	LysosomalAcidLipase	LysosomalAcidLipase	0.999092	0.999891	0.951334	0.943392	0.999508	0.99873	0.999921	0.999918	0.999461	0.997588	1	0.999768	1	0.99587	1	0.999738	0.999929	0.999016	0.99866	0.998563	0.999753	0.998355	0.999216	0.999588	0.999599	0.999881	0.99995	0.983285	1	0.999609	1	0.998807	1	0.998832
Nontoxin	LysosomalAcidP	LysosomalAcidP	0.999092	0.999891	NA	0.952442	0.999508	0.99873	0.999921	0.999918	0.999461	0.997588	1	0.999768	1	0.99587	1	0.999738	0.999929	0.999016	0.99866	0.998563	0.999753	0.998355	0.999216	0.999588	0.999599	0.999881	0.99995	0.997745	1	0.999609	1	0.998807	1	0.998832
Nontoxin	LysosomalTMP4A	LysosomalTMP4A	0.999092	0.999891	0.82584	0.830356	0.999508	0.99873	0.999921	0.999918	0.999461	0.997588	1	0.999768	1	0.99587	1	0.999738	0.999929	0.999016	0.99866	0.998563	0.999753	0.998355	0.999216	0.999588	0.999599	0.999881	0.99995	0.928236	1	0.999609	1	0.998807	1	0.998832
Nontoxin	MacrophageCapping	MacrophageCapping	0.999092	0.999891	NA	0.920038	0.999508	0.99873	0.999921	0.999918	0.999461	0.913724	1	0.999768	1	0.959058	1	0.999738	0.999929	0.999016	0.99866	0.998563	0.999753	0.998355	0.999216	0.60815	0.999599	0.810364	0.99995	0.524503	1	0.939094	1	0.770463	1	0.998832
Nontoxin	MacrophageMigInh	MacrophageMigInh	0.999092	0.999891	0.905238	0.89459	0.999508	0.913798	0.999921	0.999918	0.999461	0.997588	1	0.720291	1	0.99587	1	0.999738	NA	0.999016	NA	0.998563	NA	0.998355	2.73738e-07	1.63352e-06	0.999599	0.526334	0.33605	0.385442	1.61635e-07	1.7475e-06	0.286305	0.232946	0.316417	0.872763
Nontoxin	MAD4	MAD4	0.999092	0.999891	NA	0.948167	0.999508	0.99873	0.999921	0.999918	0.999461	0.997588	1	0.999768	1	0.99587	1	0.999738	0.999929	0.999016	0.99866	0.998563	0.999753	0.998355	0.999216	0.999588	0.999599	0.999881	0.99995	0.944867	1	0.999609	1	0.998807	1	0.998832
Nontoxin	mAdenylateKin4	mAdenylateKin4	0.999092	0.999891	NA	0.976377	0.999508	0.99873	0.999921	0.999918	0.999461	0.997588	1	0.999768	1	0.99587	1	0.999738	0.999929	0.999016	0.99866	0.998563	0.999753	0.998355	0.999216	0.999588	0.999599	0.999881	0.99995	0.997745	1	0.999609	1	0.998807	1	0.998832
Nontoxin	MagoNashi-2	MagoNashi-2	0.999092	0.999891	0.970222	0.97401	0.999508	0.99873	0.999921	0.999918	0.999461	0.913724	1	0.999768	1	0.99587	1	0.999738	0.999929	0.999016	0.99866	0.998563	0.999753	0.998355	0.999216	0.527704	0.999599	0.640032	0.99995	0.671126	1	0.796888	1	0.642867	1	0.94601
Nontoxin	MagTran1	MagTran1	0.986404	0.999891	0.879076	0.871561	0.999508	0.99873	0.999921	0.999918	0.999461	0.997588	1	0.999768	1	0.99587	1	0.999738	0.999929	0.999016	0.99866	0.998563	0.999753	0.998355	0.999216	0.999588	0.999599	0.999881	0.99995	0.997745	1	0.999609	1	0.998807	1	0.998832
Nontoxin	MajorVault	MajorVault	0.999092	0.999891	NA	0.275713	0.999508	0.99873	0.999921	0.999918	0.999461	0.997588	1	0.999768	1	0.99587	1	0.999738	0.999929	0.999016	0.99866	0.998563	0.999753	0.998355	0.999216	0.688314	0.999599	0.72566	0.99995	0.906583	1	0.999609	1	0.998807	1	0.998832
Nontoxin	MAK16	MAK16	0.999092	0.999891	NA	0.996882	0.999508	0.99873	0.999921	0.999918	0.999461	0.997588	1	0.999768	1	0.99587	1	0.999738	0.999929	0.999016	0.99866	0.998563	0.999753	0.998355	0.999216	0.999588	0.999599	0.995325	0.99995	0.96901	1	0.999609	1	0.998807	1	0.998832
Nontoxin	MAL2	MAL2	0.999092	0.999891	0.936469	0.932449	0.999508	0.99873	0.999921	0.999918	0.999461	0.997588	1	0.999768	1	0.99587	1	0.999738	0.999929	0.999016	0.99866	0.998563	0.999753	0.998355	0.999216	0.999588	0.999599	0.999881	0.99995	0.947914	1	0.999609	1	0.998807	1	0.998832
Nontoxin	MalateDH	MalateDH	0.999092	0.999891	0.899416	0.921433	0.999508	0.99873	0.999921	0.999918	0.999461	0.997588	1	0.999768	1	0.99587	1	0.999738	0.999929	0.999016	0.99866	0.998563	0.999753	0.998355	0.999216	0.999588	0.999599	0.999881	0.99995	0.992873	1	0.999609	1	0.998807	1	0.998832
Nontoxin	MaleEnh1	MaleEnh1	0.999092	0.999891	0.912692	0.916713	0.999508	0.99873	0.999921	0.999918	0.999461	0.997588	1	0.999768	1	0.99587	1	0.999738	0.999929	0.999016	0.99866	0.998563	0.999753	0.998355	0.999216	0.999588	0.999599	0.999881	0.99995	0.997745	1	0.999609	1	0.998807	1	0.998832
Nontoxin	MaleylacetoacetateIsomerase	MaleylacetoacetateIsomerase	0.999092	0.999891	0.96215	0.976377	0.999508	0.99873	0.999921	0.999918	0.999461	0.997588	1	0.999768	1	0.99587	1	0.999738	0.999929	0.999016	0.99866	0.998563	0.999753	0.998355	0.999216	0.999588	0.999599	0.999881	0.99995	0.944867	1	0.999609	1	0.998807	1	0.998832
Nontoxin	MalignantTCell	MalignantTCell	0.999092	0.999891	0.806643	0.78077	0.999508	0.99873	0.999921	0.999918	0.999461	0.997588	1	0.999768	1	0.99587	1	0.999738	0.999929	0.999016	0.99866	0.998563	0.999753	0.998355	0.999216	0.999588	0.999599	0.92691	0.99995	0.997745	1	0.999609	1	0.998807	1	0.998832
Nontoxin	Man9GlcNAc2	Man9GlcNAc2	0.999092	0.999891	NA	0.985238	0.999508	0.99873	0.999921	0.999918	0.999461	0.997588	1	0.999768	1	0.99587	1	0.999738	0.999929	0.999016	0.99866	0.998563	0.999753	0.998355	0.999216	0.984456	0.999599	0.999881	0.99995	0.992873	1	0.999609	1	0.998807	1	0.998832
Nontoxin	MannOligoGluc	MannOligoGluc	0.999092	0.999891	NA	0.922191	0.999508	0.99873	0.999921	0.999918	0.999461	0.997588	1	0.999768	1	0.99587	1	0.999738	0.999929	0.999016	0.99866	0.998563	0.999753	0.998355	0.960076	0.566193	0.999599	0.999881	0.99995	0.989981	1	0.977737	1	0.802031	1	0.998832
Nontoxin	Mannose1PGT-b	Mannose1PGT-b	0.999092	0.999891	0.98985	0.996882	0.999508	0.99873	0.999921	0.999918	0.999461	0.997588	1	0.999768	1	0.99587	1	0.999738	0.999929	0.999016	0.99866	0.998563	0.999753	0.998355	0.999216	0.999588	0.999599	0.999881	0.99995	0.987443	1	0.999609	1	0.998807	1	0.998832
Nontoxin	MannosidaseIB	MannosidaseIB	0.999092	0.999891	0.905238	0.925419	0.999508	0.99873	0.999921	0.999918	0.999461	0.997588	1	0.999768	1	0.99587	1	0.999738	0.999929	0.999016	0.99866	0.998563	0.999753	0.998355	0.999216	0.999588	0.999599	0.999881	0.99995	0.992873	1	0.999609	1	0.998807	1	0.998832
Nontoxin	Mannosyltransferase	Mannosyltransferase	0.999092	0.999891	NA	0.866754	0.999508	0.99873	0.999921	0.999918	0.999461	0.997588	1	0.999768	1	0.99587	1	0.999738	0.999929	0.999016	0.99866	0.998563	0.999753	0.998355	0.999216	0.999588	0.999599	0.999881	0.99995	0.947511	1	0.999609	1	0.998807	1	0.998832
Nontoxin	Maspardin	Maspardin	0.999092	0.999891	NA	0.976377	0.999508	0.99873	0.999921	0.999918	0.999461	0.997588	1	0.999768	1	0.99587	1	0.999738	0.999929	0.999016	0.99866	0.998563	0.999753	0.998355	0.999216	0.862302	0.999599	0.999881	0.99995	0.844511	1	0.999609	1	0.998807	1	0.998832
Nontoxin	MBTFS1Protease	MBTFS1Protease	0.999092	0.999891	NA	0.851254	0.999508	0.99873	0.999921	0.999918	0.999461	0.997588	1	0.999768	1	0.99587	1	0.999738	0.999929	0.999016	0.99866	0.998563	0.999753	0.998355	0.999216	0.999588	0.999599	0.999881	0.99995	0.992873	1	0.999609	1	0.998807	1	0.998832
Nontoxin	MCFD2	MCFD2	0.999092	0.999891	0.184538	0.250916	0.999508	0.99873	0.999921	0.999918	0.999461	0.913724	1	0.999768	1	0.99587	1	0.999738	0.999929	0.999016	0.99866	0.998563	0.999753	0.998355	0.999216	0.22078	0.989984	0.294821	0.427527	0.218908	1	0.999609	1	0.998807	1	0.998832
Nontoxin	mCG18710	mCG18710	0.999092	0.999891	0.98976	0.996654	0.999508	0.99873	0.999921	0.999918	0.999461	0.997588	1	0.999768	1	0.99587	1	0.999738	0.999929	0.999016	0.99866	0.998563	0.999753	0.998355	0.999216	0.999588	0.999599	0.999881	0.99995	0.997745	1	0.999609	1	0.998807	1	0.998832
Nontoxin	MCP	MCP	0.999092	0.999891	NA	0.399669	0.999508	0.99873	0.999921	0.999918	0.999461	0.997588	1	0.999768	1	0.99587	1	0.999738	0.999929	0.999016	0.99866	0.998563	0.999753	0.998355	0.526039	0.142974	0.999599	0.583043	0.859055	0.385442	1	0.984901	1	0.998807	1	0.998832
Nontoxin	mDicarboxylateCarrier	mDicarboxylateCarrier	0.999092	0.999891	NA	0.975645	0.999508	0.99873	0.999921	0.999918	0.999461	0.997588	1	0.999768	1	0.99587	1	0.999738	0.999929	0.999016	0.99866	0.998563	0.999753	0.998355	0.999216	0.999588	0.999599	0.999881	0.99995	0.997745	1	0.999609	1	0.998807	1	0.998832
Nontoxin	mDienoylCoAisomerase	mDienoylCoAisomerase	0.999092	0.999891	NA	0.399669	0.999508	0.99873	0.999921	0.999918	0.999461	0.997588	1	0.999768	1	0.99587	1	0.999738	0.999929	0.999016	0.99866	0.998563	0.999753	0.998355	0.999216	0.880989	0.999599	0.776266	0.99995	0.876994	1	0.999609	1	0.998807	1	0.998832
Nontoxin	mDienoylCoAreductase	mDienoylCoAreductase	0.999092	0.999891	0.987452	0.985238	0.999508	0.99873	0.999921	0.999918	0.999461	0.997588	1	0.999768	1	0.99587	1	0.999738	0.999929	0.999016	0.99866	0.998563	0.999753	0.998355	0.999216	0.999588	0.999599	0.999881	0.99995	0.936794	1	0.999609	1	0.998807	1	0.998832
Nontoxin	mDNABinding	mDNABinding	0.999092	0.999891	NA	0.743308	0.999508	0.99873	0.999921	0.999918	0.999461	0.997588	1	0.999768	1	0.99587	1	0.999738	0.999929	0.999016	0.99866	0.998563	0.999753	0.998355	0.989052	0.585982	0.999599	0.999881	0.99995	0.963966	1	0.999609	1	0.998807	1	0.998832
Nontoxin	MedRNAPolII	MedRNAPolII	0.999092	0.999891	0.877551	0.859214	0.999508	0.99873	0.999921	0.999918	0.999461	0.997588	1	0.999768	1	0.99587	1	0.999738	0.999929	0.999016	0.99866	0.999965	0.999753	0.998355	0.999216	0.999588	0.999599	0.999881	0.99995	0.947914	1	0.999609	1	0.998807	1	0.998832
Nontoxin	MedRNAPolII21	MedRNAPolII21	0.999092	0.999891	NA	0.431467	0.999508	0.99873	0.999921	0.999918	0.999461	0.997588	1	0.999768	1	0.99587	1	0.999738	0.999929	0.999016	0.99866	0.998563	0.999753	0.998355	0.999216	0.338288	0.999599	0.495896	0.859055	0.383611	1	0.999609	1	0.998807	1	0.998832
Nontoxin	MemMgTrans	MemMgTrans	0.999092	0.999891	0.918863	0.948167	0.999508	0.99873	0.999921	0.999918	0.999461	0.997588	1	0.999768	1	0.99587	1	0.999738	0.999929	0.999016	0.99866	0.998563	0.999753	0.998355	0.999216	0.999588	0.999599	0.999881	0.99995	0.992873	1	0.999609	1	0.998807	1	0.998832
Nontoxin	MEMO1	MEMO1	0.999092	0.999891	NA	0.930542	0.999508	0.99873	0.999921	0.999918	0.999461	0.997588	1	0.999768	1	0.99587	1	0.999738	0.999929	0.999016	0.99866	0.998563	0.999753	0.998355	0.999216	0.999588	0.999599	0.999881	0.99995	0.997745	1	0.999609	1	0.998807	1	0.998832
Nontoxin	MetAdenosyltransferase2b	MetAdenosyltransferase2b	0.999092	0.999891	NA	0.900721	0.999508	0.99873	0.999921	0.999918	0.999461	0.997588	1	0.999768	1	0.99587	1	0.999738	0.999929	0.999016	0.99866	0.998563	0.999753	0.998355	0.999216	0.999588	0.999599	0.999881	0.99995	0.96901	1	0.999609	1	0.998807	1	0.998832
Nontoxin	Metaxin2-2	Metaxin2-2	0.999092	0.999891	NA	0.978421	0.999508	0.99873	0.999921	0.999918	0.999461	0.997588	1	0.999768	1	0.99587	1	0.999738	0.999929	0.999016	0.99866	0.998563	0.999753	0.998355	0.999216	0.999588	0.999599	0.999881	0.99995	0.992873	1	0.999609	1	0.998807	1	0.998832
Nontoxin	Meteorin	Meteorin	0.999092	0.999891	0.913157	0.927579	0.999508	0.99873	0.999921	0.999918	0.999461	0.997588	1	0.999768	1	0.882331	1	0.999738	0.999929	0.999016	0.99866	0.998563	0.999753	0.998355	0.999216	0.828854	0.999599	0.952501	0.99995	0.69678	1	0.999609	1	0.998807	1	0.998832
Nontoxin	MethionineAminopeptidase1	MethionineAminopeptidase1	0.999092	0.999891	NA	0.917872	0.999508	0.99873	0.999921	0.999918	0.999461	0.997588	1	0.999768	1	0.99587	1	0.999738	0.999929	0.999016	0.99866	0.998563	0.999753	0.998355	0.999216	0.999588	0.999599	0.999881	0.99995	0.997745	1	0.999609	1	0.998807	1	0.998832
Nontoxin	MethionylAminopeptidase2	MethionylAminopeptidase2	0.999092	0.999891	0.986788	0.996882	0.999508	0.99873	0.999921	0.999918	0.999461	0.997588	1	0.999768	1	0.99587	1	0.999738	0.999929	0.999016	0.99866	0.998563	0.999753	0.998355	0.999216	0.999588	0.999599	0.999881	0.99995	0.997745	1	0.999609	1	0.998807	1	0.998832
Nontoxin	Methylosome-pICIn	Methylosome-pICIn	0.999092	0.999891	0.592808	0.399669	0.999508	0.99873	0.999921	0.999918	0.999461	0.997588	1	0.999768	1	0.99587	1	0.999738	0.999929	0.999016	0.99866	0.998563	0.999753	0.998355	0.999216	0.488791	0.999599	0.640032	0.99995	0.447029	1	0.999609	1	0.998807	1	0.998832
Nontoxin	MethylsterolOx	MethylsterolOx	0.986404	0.999891	0.854688	0.84969	0.999508	0.99873	0.999921	0.916764	0.999461	0.997588	1	0.871471	1	0.99587	1	0.992517	0.999929	0.999016	0.99866	0.998563	0.999753	0.998355	0.999216	0.999588	0.989984	0.435264	0.99995	0.945799	1	0.782702	1	0.998807	1	0.94601
Nontoxin	MethylsterolOx	MethylsterolOx	0.999092	0.999891	NA	0.117395	0.999508	0.968618	0.999921	0.999918	0.999461	0.997588	1	0.999768	1	0.99587	1	0.999738	0.999929	0.999016	0.0237373	0.00945382	0.466452	0.00745252	0.0353202	0.0849253	0.643819	0.549316	0.859055	0.912975	1	0.999609	1	0.935805	1	0.998832
Nontoxin	Methylthioribulose-P-Dehydratase	Methylthioribulose-P-Dehydratase	0.999092	0.999891	NA	0.897049	0.999508	0.99873	0.999921	0.999918	0.999461	0.997588	1	0.999768	1	0.99587	1	0.999738	0.999929	0.999016	0.99866	0.998563	0.999753	0.998355	0.999216	0.83632	0.999599	0.957241	0.99995	0.7255	1	0.999609	1	0.998807	1	0.998832
Nontoxin	Methyltransferase-METT10D	Methyltransferase-METT10D	0.999092	0.999891	NA	0.236347	0.999508	0.99873	0.999921	0.999918	0.999461	0.997588	1	0.999768	1	0.99587	1	0.999738	0.999929	0.999016	0.99866	0.998563	0.999753	0.998355	0.675546	0.282645	0.999599	0.764065	0.99995	0.920341	1	0.999609	1	0.998807	1	0.998832
Nontoxin	Methyltransferase-WBSCR22	Methyltransferase-WBSCR22	0.999092	0.999891	NA	0.985836	0.999508	0.99873	0.999921	0.999918	0.999461	0.997588	1	0.999768	1	0.99587	1	0.999738	0.999929	0.999016	0.99866	0.998563	0.999753	0.998355	0.999216	0.999588	0.999599	0.999881	0.99995	0.96901	1	0.999609	1	0.998807	1	0.998832
Nontoxin	Methyltransferase5	Methyltransferase5	0.999092	0.999891	0.806643	0.706347	0.999508	0.99873	0.999921	0.999918	0.999461	0.997588	1	0.999768	1	0.99587	1	0.999738	0.999929	0.999016	0.99866	0.998563	0.999753	0.998355	0.999216	0.939855	0.999599	0.999881	0.99995	0.862477	1	0.999609	1	0.998807	1	0.998832
Nontoxin	Methyltransferase7A	Methyltransferase7A	0.999092	0.999891	NA	0.971764	0.999508	0.99873	0.999921	0.999918	0.999461	0.997588	1	0.999768	1	0.99587	1	0.999738	0.999929	0.999016	0.99866	0.998563	0.999753	0.998355	0.999216	0.999588	0.999599	0.957241	0.99995	0.979189	1	0.999609	1	0.998807	1	0.998832
Nontoxin	Methyltransferase9	Methyltransferase9	0.999092	0.999891	0.806643	0.750481	0.999508	0.99873	0.999921	0.999918	0.999461	0.997588	1	0.999768	1	0.99587	1	0.999738	0.999929	0.999016	0.99866	0.998563	0.999753	0.998355	0.999216	0.999588	0.999599	0.999881	0.99995	0.997745	1	0.999609	1	0.998807	1	0.998832
Nontoxin	MettRnaSynth	MettRnaSynth	0.999092	0.999891	NA	0.996882	0.999508	0.99873	0.999921	0.999918	0.999461	0.997588	1	0.999768	1	0.99587	1	0.999738	0.999929	0.999016	0.99866	0.998563	0.999753	0.998355	0.999216	0.999588	0.999599	0.999881	0.99995	0.989981	1	0.999609	1	0.998807	1	0.998832
Nontoxin	mFumarateHydratase	mFumarateHydratase	0.999092	0.999891	0.237376	0.25317	0.999508	0.99873	0.999921	0.999918	0.999461	0.997588	1	0.999768	1	0.99587	1	0.999738	0.999929	0.999016	0.99866	0.998563	0.999753	0.998355	0.869698	0.84834	0.384203	0.397251	0.99995	0.906583	1	0.999609	1	0.998807	1	0.998832
Nontoxin	MGAGAT	MGAGAT	0.999092	0.999891	NA	0.170697	0.999508	0.99873	0.999921	0.999918	0.999461	0.997588	1	0.999768	1	0.99587	1	0.999738	0.999929	0.999016	0.99866	0.998563	0.999753	0.998355	0.677551	0.183598	0.999599	0.642449	0.99995	0.578886	1	0.999609	1	0.998807	1	0.998832
Nontoxin	MgPP	MgPP	0.999092	0.999891	NA	0.874937	0.999508	0.99873	0.999921	0.46598	0.999461	0.997588	1	0.966793	1	0.99587	1	0.999738	0.999929	0.540496	0.99866	0.998563	0.999753	0.859874	0.999216	0.702781	0.999599	0.526334	0.99995	0.758121	1	0.159309	1	0.845192	1	0.998832
Nontoxin	MgTransporter-NIPA2-1	MgTransporter-NIPA2-1	0.999092	0.999891	NA	0.798026	0.999508	0.99873	0.999921	0.999918	0.999461	0.997588	1	0.999768	1	0.99587	1	0.999738	0.999929	0.999016	0.99866	0.998563	0.999753	0.998355	0.999216	0.999588	0.999599	0.999881	0.99995	0.947914	1	0.999609	1	0.998807	1	0.998832
Nontoxin	MHC-H13	MHC-H13	0.999092	0.999891	0.877551	0.874937	0.999508	0.99873	0.999921	0.999918	0.999461	0.997588	1	0.999768	1	0.99587	1	0.999738	0.999929	0.999016	0.99866	0.998563	0.999753	0.998355	0.999216	0.999588	0.999599	0.999881	0.99995	0.944867	1	0.999609	1	0.998807	1	0.998832
Nontoxin	mHydroxyisobutyrateDH	mHydroxyisobutyrateDH	0.999092	0.999891	0.555558	0.402627	0.999508	0.99873	0.999921	0.999918	0.999461	0.997588	1	0.999768	1	0.99587	1	0.999738	0.999929	0.999016	0.99866	0.998563	0.999753	0.998355	0.999216	0.385619	0.999599	0.489855	0.954559	0.353152	1	0.999609	1	0.998807	1	0.998832
Nontoxin	Microfibril3	Microfibril3	0.999092	0.999891	NA	0.622866	0.999508	0.99873	0.999921	0.999918	0.999461	0.997588	1	0.999768	1	0.996329	1	0.999738	0.999929	0.999016	0.99866	0.998563	0.999753	0.998355	0.999216	0.999588	0.999599	0.999881	0.99995	0.973676	1	0.999609	1	0.998807	1	0.998832
Nontoxin	Microfibrillar1	Microfibrillar1	0.999092	0.999891	NA	0.750481	0.999508	0.99873	0.999921	0.999918	0.999461	0.997588	1	0.999768	1	0.918625	1	0.999738	0.999929	0.999016	0.99866	0.998563	0.999753	0.998355	0.999216	0.754679	0.999599	0.756558	0.99995	0.527313	1	0.999609	1	0.998807	1	0.998832
Nontoxin	MicrotubuleAss	MicrotubuleAss	0.999092	0.999891	0.750121	0.766672	0.999508	0.99873	0.999921	0.999918	0.999461	0.997588	1	0.999768	1	0.99587	1	0.999738	0.999929	0.999016	0.99866	0.998563	0.999753	0.998355	0.999216	0.999588	0.999599	0.999881	0.99995	0.989981	1	0.999609	1	0.998807	1	0.998832
Nontoxin	MicrotubuleAss1-3a	MicrotubuleAss1-3a	0.999092	0.999891	NA	0.577596	0.999508	0.99873	0.999921	0.999918	0.999461	0.997588	1	0.965459	1	0.99587	1	0.999738	0.999929	0.663719	0.99866	0.998563	0.999753	0.994532	0.999216	0.999588	0.999599	0.390892	0.99995	0.90592	1	0.972232	1	0.998807	1	0.998832
Nontoxin	MicrotubuleAssRP-EB	MicrotubuleAssRP-EB	0.986404	0.999891	0.877551	0.859214	0.999508	0.99873	0.999921	0.999918	0.999461	0.997588	1	0.999768	1	0.99587	1	0.999738	0.999929	0.999016	0.99866	0.998563	0.999753	0.998355	0.999216	0.947844	0.999599	0.999881	0.99995	0.785216	1	0.999609	1	0.998807	1	0.998832
Nontoxin	MicrotubuleReg1	MicrotubuleReg1	0.443918	0.4499	NA	0.948167	0.999508	0.352215	0.999921	0.0194995	0.999461	0.561875	1	0.0200995	1	0.709529	0.516946	0.0174033	0.999929	0.999016	0.99866	0.998563	0.999753	0.874536	0.999216	0.0975725	0.999599	0.00769617	0.859055	0.152647	1	0.00454507	1	0.305222	0.397074	0.00446705
Nontoxin	MID1	MID1	0.999092	0.999891	NA	0.925419	0.999508	0.461917	0.999921	0.227095	0.999461	0.561875	1	0.191064	1	0.772258	0.558801	0.142924	0.999929	0.999016	0.99866	0.998563	0.999753	0.998355	0.999216	0.0894003	0.999599	0.0755685	0.412382	0.083636	1	0.0383575	1	0.489873	0.471763	0.0521581
Nontoxin	MIF4G	MIF4G	0.999092	0.999891	NA	0.820501	0.999508	0.99873	0.999921	0.999918	0.999461	0.997588	1	0.999768	1	0.99587	1	0.999738	0.999929	0.999016	0.99866	0.998563	0.999753	0.998355	0.999216	0.999588	0.999599	0.999881	0.99995	0.973676	1	0.999609	1	0.998807	1	0.998832
Nontoxin	Mimecan	Mimecan	0.944107	0.999891	NA	0.820501	0.999508	0.99873	0.999921	0.999918	0.999461	0.997588	1	0.999768	1	0.935618	1	0.999738	0.999929	0.999016	0.99866	0.998563	0.999753	0.998355	0.999216	0.940272	0.999599	0.999881	0.99995	0.90592	1	0.999609	1	0.998807	1	0.998832
Nontoxin	MIMO1	MIMO1	0.999092	0.999891	0.399352	0.481797	0.999508	0.99873	0.999921	0.999918	0.999461	0.997588	1	0.999768	1	0.99587	1	0.999738	0.999929	0.999016	0.99866	0.998563	0.999753	0.998355	0.999216	0.931546	0.999599	0.972619	0.99995	0.963966	1	0.999609	1	0.998807	1	0.998832
Nontoxin	mIntermemImport40	mIntermemImport40	0.999092	0.999891	0.96215	0.948167	0.999508	0.99873	0.999921	0.999918	0.999733	0.997588	1	0.999768	1	0.999459	1	0.999738	0.999929	0.999016	0.99866	0.998563	0.999753	0.998355	0.999216	0.999588	0.999599	0.999881	0.99995	0.992873	1	0.999609	1	0.998807	1	0.998832
Nontoxin	MIP18	MIP18	0.999092	0.999891	0.877551	0.829509	0.999508	0.99873	0.999921	0.999918	0.999461	0.997588	1	0.999768	1	0.919105	1	0.999738	0.999929	0.999016	0.99866	0.998563	0.999753	0.998355	0.14376	0.0324198	0.999599	0.999881	0.99995	0.997745	0.362117	0.075158	0.728715	0.186027	1	0.998832
Nontoxin	mIsochorismatase2	mIsochorismatase2	0.999092	0.999891	NA	0.231613	0.999508	0.760639	0.999921	0.916764	0.999461	0.760036	1	0.999768	1	0.99587	1	0.999738	0.999929	0.999016	0.99866	0.998563	0.999753	0.998355	0.999216	0.122712	0.989984	0.187659	0.358154	0.127305	1	0.999609	1	0.974291	1	0.998832
Nontoxin	MitActKin6	MitActKin6	0.854843	0.999891	0.926484	0.926239	0.999508	0.99873	0.999921	0.999918	0.999461	0.997588	1	0.999768	1	0.99587	1	0.999738	0.999929	0.999016	0.99866	0.998563	0.999753	0.998355	0.999216	0.999588	0.999599	0.999881	0.99995	0.992078	1	0.999609	1	0.998807	1	0.998832
Nontoxin	MitChkBub3	MitChkBub3	0.999092	0.999891	NA	0.922191	0.999508	0.99873	0.999921	0.999918	0.999461	0.997588	1	0.999768	1	0.99587	1	0.999738	0.999929	0.999016	0.99866	0.998563	0.999753	0.998355	0.999216	0.999588	0.999599	0.999881	0.99995	0.924799	1	0.999609	1	0.998807	1	0.998832
Nontoxin	MitFissionReg1	MitFissionReg1	0.999092	0.999891	0.950678	0.952431	0.999508	0.99873	0.999921	0.999918	0.999461	0.988503	1	0.999768	1	0.99587	1	0.999738	0.999929	0.999016	0.99866	0.998563	0.999753	0.998355	0.999216	0.874901	0.999599	0.913777	0.99995	0.725382	1	0.999609	1	0.998807	1	0.998832
Nontoxin	MitoCarrier2	MitoCarrier2	0.999092	0.999891	NA	0.998522	0.999508	0.99873	0.999921	0.999918	0.999461	0.997588	1	0.999768	1	0.99587	1	0.999738	0.999929	0.999016	0.99866	0.998563	0.999753	0.998355	0.999216	0.999588	0.999599	0.999881	0.99995	0.997861	1	0.999609	1	0.998807	1	0.998832
Nontoxin	Mitofusin1	Mitofusin1	0.999092	0.999891	NA	0.917872	0.999508	0.99873	0.999921	0.999918	0.999461	0.997588	1	0.999768	1	0.99587	1	0.999738	0.999929	0.999016	0.99866	0.998563	0.999753	0.998355	0.999216	0.999588	0.999599	0.999881	0.99995	0.997745	1	0.999609	1	0.998807	1	0.998832
Nontoxin	MitogenActKinKin1	MitogenActKinKin1	0.999092	0.999891	NA	0.948167	0.999508	0.99873	0.999921	0.999918	0.999461	0.997588	1	0.999768	1	0.99587	1	0.999738	0.999929	0.999016	0.99866	0.998563	0.999753	0.998355	0.999216	0.999588	0.999599	0.999881	0.99995	0.997745	1	0.999609	1	0.998807	1	0.998832
Nontoxin	MitogenKinScaff1	MitogenKinScaff1	0.999092	0.999891	NA	0.851254	0.999508	0.99873	0.999921	0.999918	0.999461	0.997588	1	0.999768	1	0.99587	1	0.999738	0.999929	0.999016	0.99866	0.998563	0.999753	0.998355	0.999216	0.999588	0.999599	0.999881	0.99995	0.912975	1	0.999609	1	0.998807	1	0.998832
Nontoxin	mMalateDH	mMalateDH	0.999092	0.999891	0.987452	0.991674	0.999508	0.99873	0.999921	0.999918	0.999461	0.997588	1	0.999768	1	0.99587	1	0.999738	0.999929	0.999016	0.99866	0.998563	0.999753	0.998355	0.999216	0.999588	0.999599	0.999881	0.99995	0.992873	1	0.999609	1	0.998807	1	0.998832
Nontoxin	mMethylmalonicAciduriaD	mMethylmalonicAciduriaD	0.999092	0.999891	NA	0.948167	0.999508	0.99873	0.999921	0.999918	0.999461	0.997588	1	0.999768	1	0.99587	1	0.999738	0.999929	0.999016	0.99866	0.998563	0.999753	0.998355	0.999216	0.999588	0.999599	0.999881	0.99995	0.997745	1	0.999609	1	0.998807	1	0.998832
Nontoxin	MOBKinAct-1B-2	MOBKinAct-1B-2	0.999092	0.999891	NA	0.750481	0.999508	0.99873	0.999921	0.999918	0.999461	0.997588	1	0.999768	1	0.99587	1	0.999738	0.999929	0.999016	0.99866	0.998563	0.999753	0.998355	0.999216	0.999588	0.999599	0.999881	0.99995	0.997745	1	0.999609	1	0.998807	1	0.998832
Nontoxin	MolybopterinSyn	MolybopterinSyn	0.999092	0.999891	NA	0.982596	0.999508	0.99873	0.999921	0.999918	0.999461	0.997588	1	0.999768	1	0.99587	1	0.999738	0.999929	0.999016	0.99866	0.998563	0.999753	0.998355	0.999216	0.999588	0.999599	0.999881	0.99995	0.997745	1	0.999609	1	0.998807	1	0.998832
Nontoxin	Mortal4	Mortal4	0.999092	0.999891	0.96215	0.975789	0.999508	0.99873	0.999921	0.999918	0.999461	0.997588	1	0.999768	1	0.99587	1	0.999738	0.999929	0.999016	0.99866	0.998563	0.999753	0.998355	0.999216	0.999588	0.999599	0.999881	0.99995	0.997745	1	0.999609	1	0.998807	1	0.998832
Nontoxin	MotileSperm1	MotileSperm1	0.999092	0.999891	NA	0.991674	0.999508	0.99873	0.999921	0.999918	0.999461	0.997588	1	0.999768	1	0.99587	1	0.999738	0.999929	0.999016	0.99866	0.998563	0.999753	0.998355	0.999216	0.999588	0.999599	0.999881	0.99995	0.992873	1	0.999609	1	0.998807	1	0.998832
Nontoxin	mOxoisovalerateDH-b	mOxoisovalerateDH-b	0.999092	0.999891	0.938825	0.948167	0.999508	0.99873	0.999921	0.999918	0.999461	0.997588	1	0.999768	1	0.99587	1	0.999738	0.999929	0.999016	0.99866	0.998563	0.999753	0.998355	0.999216	0.999588	0.999599	0.999881	0.99995	0.997745	1	0.999609	1	0.998807	1	0.998832
Nontoxin	MPhasePP6	MPhasePP6	0.999092	0.999891	0.806643	0.743308	0.999508	0.99873	0.999921	0.999918	0.999461	0.997588	1	0.999768	1	0.99587	1	0.999738	0.999929	0.999016	0.99866	0.998563	0.999753	0.998355	0.999216	0.702781	0.999599	0.72566	0.99995	0.484553	1	0.999609	1	0.998807	1	0.998832
Nontoxin	mpsOneBinderKin3	mpsOneBinderKin3	0.999092	0.999891	NA	0.996882	0.999508	0.99873	0.999921	0.999918	0.999461	0.997588	1	0.999768	1	0.99587	1	0.999738	0.999929	0.999016	0.99866	0.998563	0.999753	0.998355	0.999216	0.999588	0.999599	0.999881	0.99995	0.997745	1	0.999609	1	0.998807	1	0.998832
Nontoxin	mRNAExport	mRNAExport	0.999092	0.999891	NA	0.929542	0.999508	0.99873	0.999921	0.999918	0.999461	0.997588	1	0.999768	1	0.99587	1	0.999738	0.999929	0.999016	0.99866	0.998563	0.999753	0.998355	0.999216	0.999588	0.999599	0.999881	0.99995	0.997745	1	0.999609	1	0.998807	1	0.998832
Nontoxin	mRNATurnover4	mRNATurnover4	0.999092	0.999891	NA	0.829509	0.999508	0.99873	0.999921	0.999918	0.999461	0.997588	1	0.999768	1	0.99587	1	0.999738	0.999929	0.999016	0.99866	0.998563	0.999753	0.998355	0.999216	0.940808	0.999599	0.999881	0.99995	0.997745	1	0.999609	1	0.998807	1	0.998832
Nontoxin	mRp63	mRp63	0.999092	0.999891	0.98976	0.996882	0.999508	0.99873	0.999921	0.999918	0.999461	0.997588	1	0.999768	1	0.99587	1	0.999738	0.999929	0.999016	0.99866	0.998563	0.999753	0.998355	0.999216	0.999588	0.999599	0.999881	0.99995	0.947914	1	0.999609	1	0.998807	1	0.998832
Nontoxin	mRpL10	mRpL10	0.999092	0.999891	NA	0.0845798	0.999508	0.99873	0.999921	0.999918	0.999461	0.997588	1	0.999768	1	0.99587	1	0.999738	0.999929	0.999016	0.99866	0.998563	0.999753	0.998355	0.576178	0.211183	0.999599	0.373205	0.954559	0.385442	1	0.999609	1	0.998807	1	0.998832
Nontoxin	mRpL13	mRpL13	0.999092	0.999891	0.938825	0.930562	0.999508	0.99873	0.999921	0.999918	0.999461	0.997588	1	0.999768	1	0.99587	1	0.999738	0.999929	0.999016	0.99866	0.998563	0.999753	0.998355	0.999216	0.999588	0.999599	0.999881	0.99995	0.920341	1	0.999609	1	0.998807	1	0.998832
Nontoxin	mRpL14	mRpL14	0.999092	0.999891	0.877551	0.851254	0.999508	0.99873	0.999921	0.953056	0.999461	0.997588	1	0.629741	1	0.928142	1	0.999738	0.999929	0.710644	0.99866	0.998563	0.999753	0.998355	0.999216	0.870324	0.999599	0.640032	0.99995	0.816378	1	0.528992	1	0.998807	1	0.998832
Nontoxin	mRpL15	mRpL15	0.999092	0.999891	NA	0.789246	0.999508	0.99873	0.999921	0.999918	0.999461	0.997588	1	0.999768	1	0.99587	1	0.999738	0.999929	0.999016	0.99866	0.998563	0.999753	0.998355	0.999216	0.999588	0.999599	0.999881	0.99995	0.992078	1	0.999609	1	0.998807	1	0.998832
Nontoxin	mRpL16	mRpL16	0.999092	0.999891	NA	0.857601	0.999508	0.99873	0.999921	0.999918	0.999461	0.997588	1	0.999768	1	0.99587	1	0.999738	0.999929	0.999016	0.99866	0.998563	0.999753	0.998355	0.999216	0.999588	0.999599	0.953061	0.99995	0.997745	1	0.999609	1	0.998807	1	0.998832
Nontoxin	mRpL17	mRpL17	0.999092	0.999891	NA	0.871561	0.999508	0.99873	0.999921	0.999918	0.999461	0.997588	1	0.999768	1	0.99587	1	0.999738	0.999929	0.999016	0.99866	0.998563	0.999753	0.998355	0.0353202	0.00677371	0.999599	0.999881	0.99995	0.844511	0.0354727	0.00489634	1	0.697038	1	0.998832
Nontoxin	mRpL2	mRpL2	0.999092	0.999891	NA	0.925419	0.999508	0.99873	0.999921	0.999918	0.999461	0.997588	1	0.999768	1	0.99587	1	0.999738	0.999929	0.999016	0.99866	0.998563	0.999753	0.998355	0.999216	0.999588	0.999599	0.999881	0.99995	0.928236	1	0.999609	1	0.998807	1	0.998832
Nontoxin	mRpL20	mRpL20	0.999092	0.999891	0.987452	0.993697	0.999508	0.99873	0.999921	0.999918	0.999461	0.997588	1	0.999768	1	0.99587	1	0.999738	0.999929	0.999016	0.99866	0.998563	0.999753	0.998355	0.999216	0.999588	0.999599	0.999881	0.99995	0.974352	1	0.999609	1	0.998807	1	0.998832
Nontoxin	mRpL23	mRpL23	0.999092	0.999891	0.877551	0.83392	0.999508	0.99873	0.999921	0.999918	0.999461	0.997588	1	0.999768	1	0.99587	1	0.999738	0.999929	0.999016	0.99866	0.998563	0.999753	0.998355	0.999216	0.999588	0.999599	0.999881	0.99995	0.98845	1	0.999609	1	0.998807	1	0.998832
Nontoxin	mRpL3	mRpL3	0.999092	0.999891	0.057852	0.0520667	0.999508	0.99873	0.999921	0.999918	0.999461	0.997588	1	0.999768	1	0.99587	1	0.999738	0.999929	0.999016	0.99866	0.998563	0.999753	0.998355	0.484577	0.214443	0.643819	0.243227	0.99995	0.719369	1	0.999609	1	0.998807	1	0.998832
Nontoxin	mRpL32	mRpL32	0.999092	0.999891	0.0482588	0.0453441	0.999508	0.477503	0.999921	0.517924	0.999461	0.997588	1	0.999768	1	0.99587	1	0.999738	0.999929	0.999016	0.99866	0.998563	0.999753	0.998355	0.482239	0.214443	0.588087	0.222634	0.957023	0.438134	1	0.999609	1	0.998807	1	0.998832
Nontoxin	mRpL33	mRpL33	0.999092	0.999891	0.74732	0.603754	0.999508	0.99873	0.999921	0.999918	0.999461	0.997588	1	0.999768	1	0.99587	1	0.999738	0.999929	0.999016	0.99866	0.998563	0.999753	0.998355	0.999216	0.989778	0.999599	0.999881	0.99995	0.920872	1	0.999609	1	0.998807	1	0.998832
Nontoxin	mRpL38	mRpL38	0.999092	0.999891	NA	0.996882	0.999508	0.99873	0.999921	0.999918	0.999461	0.997588	1	0.999768	1	0.99587	1	0.999738	0.999929	0.999016	0.99866	0.998563	0.999753	0.998355	0.999216	0.999588	0.999599	0.999881	0.99995	0.997745	1	0.999609	1	0.998807	1	0.998832
Nontoxin	mRpL39	mRpL39	0.999092	0.999891	NA	0.996882	0.999508	0.99873	0.999921	0.999918	0.999461	0.997588	1	0.999768	1	0.99587	1	0.999738	0.999929	0.999016	0.99866	0.998563	0.999753	0.998355	0.999216	0.999588	0.999599	0.999881	0.99995	0.997745	1	0.999609	1	0.998807	1	0.998832
Nontoxin	mRpL42	mRpL42	0.999092	0.999891	0.806643	0.787821	0.999508	0.99873	0.999921	0.999918	0.999461	0.997588	1	0.999768	1	0.99587	1	0.999738	0.999929	0.999016	0.99866	0.998563	0.999753	0.998355	0.999216	0.999588	0.999599	0.999881	0.99995	0.922929	1	0.999609	1	0.998807	1	0.998832
Nontoxin	mRpL48	mRpL48	0.999092	0.999891	NA	0.83392	0.999508	0.99873	0.999921	0.999918	0.999461	0.997588	1	0.999768	1	0.99587	1	0.999738	0.999929	0.999016	0.99866	0.998563	0.999753	0.998355	0.999216	0.940808	0.999599	0.999881	0.99995	0.906583	1	0.999609	1	0.998807	1	0.998832
Nontoxin	mRpL50	mRpL50	0.999092	0.999891	NA	0.98144	0.999508	0.99873	0.999921	0.999918	0.999461	0.997588	1	0.999768	1	0.99587	1	0.999738	0.999929	0.999028	0.99866	0.998563	0.999753	0.998355	0.999216	0.999588	0.999599	0.999881	0.99995	0.922929	1	0.999609	1	0.998807	1	0.998832
Nontoxin	mRpL55	mRpL55	0.999092	0.999891	0.0648205	0.0903338	0.999508	0.99873	0.999921	0.999918	0.999461	0.997588	1	0.999768	1	0.99587	1	0.999738	0.999929	0.999016	0.99866	0.998563	0.999753	0.998355	0.649466	0.330234	0.6571	0.349917	0.892029	0.40281	1	0.999609	1	0.998807	1	0.998832
Nontoxin	mRpS17	mRpS17	0.999092	0.999891	0.415345	0.364935	0.999508	0.99873	0.999921	0.999918	0.999461	0.997588	1	0.999768	1	0.99587	1	0.999738	0.999929	0.999016	0.99866	0.998563	0.999753	0.998355	0.999216	0.634818	0.999599	0.640032	0.954559	0.482838	1	0.999609	1	0.998807	1	0.998832
Nontoxin	mRpS18a	mRpS18a	0.999092	0.999891	NA	0.785833	0.999508	0.99873	0.999921	0.999918	0.999461	0.997588	1	0.999768	1	0.99587	1	0.999738	0.999929	0.999016	0.99866	0.998563	0.999753	0.998355	0.999216	0.999588	0.999599	0.999881	0.99995	0.997745	1	0.999609	1	0.998807	1	0.998832
Nontoxin	mRpS21	mRpS21	0.767111	0.999891	0.950678	0.952431	0.999508	0.581866	0.999921	0.999918	0.999461	0.988503	1	0.625156	1	0.636895	1	0.999738	0.999929	0.999016	0.99866	0.998563	0.999753	0.998355	0.131136	0.0112271	0.999599	0.581225	0.99995	0.739194	0.455186	0.0127446	0.00979739	0.0104184	1	0.887444
Nontoxin	mRpS29	mRpS29	0.999092	0.999891	NA	0.917872	0.999508	0.99873	0.999921	0.999918	0.999461	0.997588	1	0.999768	1	0.99587	1	0.999738	0.999929	0.999016	0.99866	0.998563	0.999753	0.998355	0.999216	0.999588	0.999599	0.999881	0.99995	0.875774	1	0.999609	1	0.998807	1	0.998832
Nontoxin	mRpS31	mRpS31	0.999092	0.999891	NA	0.952431	0.999508	0.99873	0.999921	0.999918	0.999461	0.997588	1	0.999768	1	0.99587	1	0.999738	0.999929	0.999016	0.99866	0.998563	0.999753	0.998355	0.999216	0.999588	0.999599	0.999881	0.99995	0.997745	1	0.999609	1	0.998807	1	0.998832
Nontoxin	mRpS34	mRpS34	0.999092	0.999891	NA	0.912598	0.999508	0.99873	0.999921	0.999918	0.999461	0.988503	1	0.999768	1	0.959058	1	0.999738	0.999929	0.999016	0.99866	0.998563	0.999753	0.998355	0.999216	0.437016	0.999599	0.72566	0.99995	0.816161	1	0.810829	1	0.57919	1	0.998832
Nontoxin	mRpS5	mRpS5	0.999092	0.999891	NA	0.895706	0.999508	0.99873	0.999921	0.999918	0.999461	0.997588	1	0.999768	1	0.99587	1	0.999738	0.999929	0.999016	0.99866	0.998563	0.999753	0.998355	0.999216	0.999588	0.999599	0.999881	0.99995	0.997745	1	0.999609	1	0.998807	1	0.998832
Nontoxin	mRpS6	mRpS6	0.999092	0.999891	NA	0.84815	0.999508	0.99873	0.999921	0.999918	0.999461	0.997588	1	0.999768	1	0.99587	1	0.999738	0.999929	0.999016	0.99866	0.998563	0.999753	0.998355	0.999216	0.999588	0.999599	0.999881	0.99995	0.924799	1	0.999609	1	0.998807	1	0.998832
Nontoxin	mRpS7	mRpS7	0.999092	0.999891	NA	0.657552	0.999508	0.99873	0.999921	0.999918	0.999461	0.997588	1	0.999768	1	0.99587	1	0.999738	0.999929	0.999016	0.99866	0.998563	0.999753	0.998355	0.999216	0.999588	0.999599	0.999881	0.99995	0.973676	1	0.999609	1	0.998807	1	0.998832
Nontoxin	mRpS9	mRpS9	0.999092	0.999891	NA	0.916713	0.999508	0.99873	0.999921	0.999918	0.999461	0.997588	1	0.999768	1	0.99587	1	0.999738	0.999929	0.999016	0.99866	0.998563	0.999753	0.998355	0.999216	0.999588	0.999599	0.999881	0.99995	0.997745	1	0.999609	1	0.998807	1	0.998832
Nontoxin	mSCO1	mSCO1	0.999092	0.999891	NA	0.932449	0.999508	0.99873	0.999921	0.999918	0.999461	0.997588	1	0.999768	1	0.99587	1	0.999738	0.999929	0.999016	0.99866	0.998563	0.999753	0.998355	0.999216	0.999588	0.999599	0.999881	0.99995	0.997745	1	0.999609	1	0.998807	1	0.998832
Nontoxin	mSulfideQuinoneOxidoreductase	mSulfideQuinoneOxidoreductase	0.999092	0.999891	NA	0.996882	0.999508	0.451562	0.999921	0.999918	0.999461	0.997588	1	0.236937	1	0.622731	1	0.999738	0.999929	0.999016	0.99866	0.998563	0.999753	0.998355	0.999216	0.726298	0.999599	0.999881	0.99995	0.922929	1	0.810829	1	0.925223	1	0.998832
Nontoxin	mTIM21	mTIM21	0.999092	0.999891	NA	0.985238	0.999508	0.99873	0.999921	0.999918	0.999461	0.997588	1	0.999768	1	0.99587	1	0.999738	0.999929	0.999016	0.99866	0.998563	0.999753	0.998355	0.999216	0.999588	0.999599	0.999881	0.99995	0.947511	1	0.977737	1	0.998807	1	0.998832
Nontoxin	mTranslocase-Tim17B	mTranslocase-Tim17B	0.999092	0.999891	0.98985	0.996882	0.999508	0.99873	0.999921	0.999918	0.999461	0.997588	1	0.999768	1	0.99587	1	0.999738	0.999929	0.999016	0.99866	0.998563	0.999753	0.998355	0.999216	0.999588	0.999599	0.999881	0.99995	0.932469	1	0.999609	1	0.998807	1	0.998832
Nontoxin	MTSG1346aa	MTSG1346aa	0.999092	0.999891	NA	0.996882	0.999508	0.99873	0.999921	0.999918	0.999461	0.997588	1	0.999768	1	0.99587	1	0.999738	0.999929	0.999016	0.99866	0.998563	0.999753	0.998355	0.999216	0.999588	0.999599	0.999881	0.99995	0.989981	1	0.999609	1	0.998807	1	0.998832
Nontoxin	Multivesicular-2b	Multivesicular-2b	0.999092	0.999891	NA	0.948167	0.999508	0.99873	0.999921	0.999918	0.999461	0.997588	1	0.999768	1	0.997803	1	0.999738	0.999929	0.999016	0.99866	0.998563	0.999753	0.998355	0.999216	0.999588	0.999599	0.999881	0.99995	0.997745	1	0.999609	1	0.998807	1	0.998832
Nontoxin	MultivesicularBody-3	MultivesicularBody-3	0.999092	0.999891	0.184538	0.0904357	0.999508	0.99873	0.999921	0.999918	0.999461	0.997588	1	0.999768	1	0.99587	1	0.999738	0.999929	0.999016	0.99866	0.998563	0.999753	0.998355	0.497743	0.115019	0.999599	0.438406	0.96867	0.385442	1	0.999609	1	0.998807	1	0.998832
Nontoxin	MultivesicularBody1b-1	MultivesicularBody1b-1	0.986404	0.999891	0.970222	0.97401	0.999508	0.99873	0.999921	0.999918	0.999461	0.997588	1	0.999768	1	0.99587	1	0.999738	0.999929	0.999016	0.99866	0.998563	0.999753	0.998355	0.999216	0.999588	0.999599	0.999881	0.99995	0.992873	1	0.999609	1	0.998807	1	0.998832
Nontoxin	MultivesicularBody6	MultivesicularBody6	0.999092	0.999891	NA	0.806057	0.999508	0.99873	0.999921	0.999918	0.999461	0.997588	1	0.999768	1	0.947218	1	0.999738	0.999929	0.999016	0.99866	0.998563	0.999753	0.998355	0.999216	0.940808	0.999599	0.943822	0.99995	0.785216	1	0.999609	1	0.998807	1	0.998832
Nontoxin	mUniquinone8	mUniquinone8	0.999092	0.999891	NA	0.996882	0.999508	0.99873	0.999921	0.999918	0.999461	0.997588	1	0.999768	1	0.99587	1	0.999738	0.999929	0.999016	0.99866	0.998563	0.999753	0.998355	0.999216	0.999588	0.999599	0.999881	0.99995	0.992873	1	0.999609	1	0.998807	1	0.998832
Nontoxin	myeAscMark	myeAscMark	0.999092	0.999891	NA	0.318096	0.999508	0.851977	0.999921	0.999918	0.999461	0.997588	1	0.999768	1	0.99587	1	0.999738	0.999929	0.999016	0.99866	0.998563	0.999753	0.998355	0.696022	0.312693	0.999599	0.875336	0.99995	0.932469	1	0.999609	1	0.998807	1	0.998832
Nontoxin	MyeLeuk2	MyeLeuk2	0.999092	0.999891	NA	0.895706	0.999508	0.99873	0.999921	0.999918	0.999461	0.997588	1	0.999768	1	0.99587	1	0.999738	0.999929	0.999016	0.99866	0.998563	0.999753	0.998355	0.999216	0.999588	0.999599	0.999881	0.99995	0.918817	1	0.999609	1	0.998807	1	0.998832
Nontoxin	MyoEF2c1b	MyoEF2c1b	0.999092	0.999891	NA	0.859092	0.58142	0.137175	0.999921	0.999918	0.999461	0.997588	0.848916	0.176993	1	0.853604	1	0.999738	0.999929	0.999016	0.99866	0.998563	0.999753	0.998355	0.702503	0.729262	0.999599	0.999881	0.99995	0.992873	1	0.977737	1	0.998807	1	0.998832
Nontoxin	Myosin7	Myosin7	0.999092	0.999891	0.877551	0.785833	0.999508	0.461917	0.999921	0.999918	0.999461	0.997588	1	0.601441	1	0.99587	1	0.999738	NA	0.999016	NA	0.998563	NA	0.998355	0.999216	0.808944	0.999599	0.999881	0.99995	0.920341	1	0.999609	1	0.998807	1	0.998832
Nontoxin	MyosinId	MyosinId	0.999092	0.999891	NA	0.650429	0.999508	0.99873	0.999921	0.999918	0.999461	0.997588	1	0.999768	1	0.99587	1	0.999738	0.999929	0.999016	0.99866	0.998563	0.999753	0.998355	0.999216	0.999588	0.999599	0.999881	0.99995	0.944867	1	0.999609	1	0.998807	1	0.998832
Nontoxin	MyosinLight	MyosinLight	0.999092	0.999891	0.910649	0.895706	0.01819	0.155858	0.999921	0.517924	0.999461	0.997588	5.14964e-06	0.00245242	1	0.99587	0.0914492	0.416313	NA	0.43113	NA	0.998563	NA	0.668805	0.773493	0.733443	0.999599	0.583285	0.99995	0.932469	0.2553	0.075158	1	0.998807	1	0.887444
Nontoxin	MyosinLight6	MyosinLight6	0.999092	0.999891	0.905238	0.917872	0.999508	0.99873	0.999921	0.999918	0.999461	0.997588	1	0.999768	1	0.99587	1	0.999738	0.0906266	0.0642986	0.99866	0.442285	0.999753	0.0780469	0.999216	0.940272	0.999599	0.999881	0.99995	0.978979	0.288046	0.752268	1	0.998807	1	0.998832
Nontoxin	MyosinLight6	MyosinLight6	0.999092	0.999891	0.96215	0.952431	0.999508	0.99873	0.999921	0.999918	0.999461	0.997588	1	0.999768	1	0.99587	1	0.999738	0.999929	0.999016	0.99866	0.998563	0.999753	0.998355	0.999216	0.999588	0.999599	0.999881	0.99995	0.997745	1	0.999609	1	0.998807	1	0.998832
Nontoxin	MyosinLight9	MyosinLight9	0.999092	0.999891	NA	0.917872	0.999508	0.99873	0.999921	0.999918	0.999461	0.997588	1	0.999768	1	0.99587	1	0.999738	0.999929	0.877627	0.99866	0.998563	0.999753	0.994532	0.999216	0.999588	0.999599	0.891357	0.99995	0.997745	0.77656	0.53118	1	0.998807	1	0.998832
Nontoxin	MyosinRegLight2	MyosinRegLight2	0.999092	0.999891	0.877551	0.874937	0.999508	0.99873	0.999921	0.999918	0.999461	0.997588	1	0.999768	1	0.99587	1	0.999738	0.999929	0.999016	0.99866	0.998563	0.999753	0.998355	0.999216	0.870324	0.999599	0.999881	0.99995	0.997745	1	0.999609	1	0.998807	1	0.998832
Nontoxin	Myotrophin	Myotrophin	0.999092	0.999891	NA	0.929364	0.999508	0.99873	0.999921	0.999918	0.999461	0.997588	1	0.999768	1	0.99587	1	0.999738	0.999929	0.999108	0.99866	0.998563	0.999753	0.998355	0.999216	0.999588	0.999599	0.999881	0.99995	0.997745	1	0.999609	1	0.998807	1	0.998832
Nontoxin	N-LysMethyltransferase-SMYD2	N-LysMethyltransferase-SMYD2	0.999092	0.999891	NA	0.650429	0.999508	0.99873	0.999921	0.999918	0.999461	0.997588	1	0.999768	1	0.99587	1	0.999738	0.999929	0.999016	0.99866	0.998563	0.999753	0.998355	0.999216	0.985143	0.999599	0.955389	0.99995	0.832828	1	0.999609	1	0.998807	1	0.998832
Nontoxin	Na-K-TransportingATPase-b3	Na-K-TransportingATPase-b3	0.999092	0.999891	NA	0.956351	0.999508	0.99873	0.999921	0.999918	0.999461	0.997588	1	0.999768	1	0.99587	1	0.999738	0.999929	0.999016	0.99866	0.998563	0.999753	0.998355	0.999216	0.999588	0.999599	0.999881	0.99995	0.997745	1	0.999609	1	0.998807	1	0.998832
Nontoxin	NaAT-NatB	NaAT-NatB	0.999092	0.999891	0.877551	0.835198	0.999508	0.99873	0.999921	0.999918	0.999461	0.997588	1	0.999768	1	0.99587	1	0.999738	0.999929	0.999016	0.99866	0.998563	0.999753	0.998355	0.999216	0.999588	0.999599	0.999881	0.99995	0.997745	1	0.999609	1	0.998807	1	0.998832
Nontoxin	NAATran3	NAATran3	0.999092	0.999891	NA	0.895706	0.999508	0.99873	0.999921	0.999918	0.999461	0.997588	1	0.999768	1	0.959058	1	0.999738	0.999929	0.999016	0.99866	0.998563	0.999753	0.998355	0.999216	0.496261	0.999599	0.999881	0.99995	0.997861	1	0.828724	1	0.998807	1	0.998832
Nontoxin	NAB	NAB	0.999092	0.999891	0.899416	0.917872	0.999508	0.99873	0.999921	0.999918	0.999461	0.988503	1	0.999768	1	0.99587	1	0.999738	0.999929	0.999016	0.99866	0.998563	0.999753	0.998355	0.999216	0.729262	0.999599	0.72566	0.954559	0.505742	1	0.999609	1	0.998807	1	0.998832
Nontoxin	NaClATB0	NaClATB0	0.999092	0.999891	NA	0.996882	0.999508	0.99873	0.999921	0.999918	0.999461	0.997588	1	0.999768	1	0.99587	1	0.999738	0.999929	0.999016	0.99866	0.998563	0.999753	0.998355	0.999216	0.999588	0.999599	0.999881	0.99995	0.997745	1	0.999609	1	0.998807	1	0.998832
Nontoxin	NADH-DH1a-7	NADH-DH1a-7	0.999092	0.999891	NA	0.83392	0.999508	0.99873	0.999921	0.999918	0.999461	0.997588	1	0.999768	1	0.99587	1	0.999738	0.999929	0.999016	0.99866	0.998563	0.999753	0.998355	0.719904	0.601362	0.999599	0.999881	0.99995	0.992873	1	0.999609	1	0.998807	1	0.998832
Nontoxin	NADHDehydro-1a1	NADHDehydro-1a1	0.999092	0.999891	0.96215	0.97401	0.999508	0.99873	0.999921	0.999918	0.999461	0.997588	1	0.999768	1	0.999481	1	0.999738	0.999929	0.999016	0.99866	0.998563	0.999753	0.998355	0.999216	0.999588	0.999599	0.999881	0.99995	0.997745	1	0.999609	1	0.998807	1	0.998832
Nontoxin	NADHDehydro-1a10	NADHDehydro-1a10	0.999092	0.999891	0.938433	0.948167	0.999508	0.99873	0.999921	0.999918	0.999461	0.997588	1	0.999768	1	0.99587	1	0.999738	0.999929	0.999016	0.99866	0.998563	0.999753	0.998355	0.999216	0.999588	0.999599	0.999881	0.99995	0.997745	1	0.999609	1	0.998807	1	0.998832
Nontoxin	NADHDehydro-1a11	NADHDehydro-1a11	0.870269	0.999891	0.96215	0.97401	0.999508	0.99873	0.999921	0.999918	0.999461	0.997588	1	0.999768	1	0.99587	1	0.999738	0.999929	0.999016	0.99866	0.998563	0.999753	0.998355	0.999216	0.999588	0.999599	0.831008	0.99995	0.928236	1	0.999609	1	0.998807	1	0.998832
Nontoxin	NADHDehydro-1a12	NADHDehydro-1a12	0.999092	0.999891	0.897168	0.922191	0.999508	0.99873	0.999921	0.999918	0.999461	0.997588	1	0.999768	1	0.99587	1	0.999738	0.999929	0.999016	0.99866	0.998563	0.999753	0.998355	0.999216	0.999588	0.999599	0.999881	0.99995	0.989981	1	0.999609	1	0.998807	1	0.998832
Nontoxin	NADHDehydro-1a13	NADHDehydro-1a13	0.578255	0.999891	0.950678	0.948167	0.999508	0.543576	0.999921	0.999918	0.999461	0.910456	1	0.538361	1	0.622731	1	0.999738	0.999929	0.999016	0.99866	0.998563	0.999753	0.998355	0.999216	0.352014	0.999599	0.586849	0.99995	0.479919	1	0.660564	1	0.556319	1	0.998832
Nontoxin	NADHDehydro-1a3	NADHDehydro-1a3	0.999092	0.999891	0.0207279	0.0325767	0.999508	0.99873	0.999921	0.999918	0.999461	0.997588	1	0.999768	1	0.99587	1	0.999738	0.999929	0.999016	0.99866	0.998563	0.999753	0.998355	0.229893	0.108536	0.157198	0.108172	0.33605	0.186328	1	0.999609	1	0.998807	1	0.998832
Nontoxin	NADHDehydro-1a5	NADHDehydro-1a5	0.999092	0.999891	0.651854	0.603754	0.999508	0.99873	0.999921	0.999918	0.999461	0.997588	1	0.999768	1	0.99587	1	0.999738	0.999929	0.999016	0.99866	0.998563	0.999753	0.998355	0.999216	0.706019	0.999599	0.831008	0.99995	0.532693	1	0.999609	1	0.998807	1	0.998832
Nontoxin	NADHDehydro-1a9	NADHDehydro-1a9	0.999092	0.999891	0.877551	0.874937	0.999508	0.99873	0.999921	0.999918	0.999461	0.997588	1	0.999768	1	0.99587	1	0.999738	0.999929	0.999016	0.99866	0.998563	0.999753	0.998355	0.999216	0.999588	0.999599	0.999881	0.99995	0.971592	1	0.999609	1	0.998807	1	0.998832
Nontoxin	NADHDehydro-1b1	NADHDehydro-1b1	0.716267	0.999891	0.806643	0.785833	0.999508	0.99873	0.999921	0.999918	0.999461	0.997588	1	0.999768	1	0.99587	1	0.999738	0.999929	0.999016	0.99866	0.998563	0.999753	0.998355	0.999216	0.729262	0.999599	0.72566	0.895199	0.554989	1	0.999609	1	0.998807	1	0.998832
Nontoxin	NADHDehydro-1b3	NADHDehydro-1b3	0.986404	0.999891	0.74732	0.706347	0.999508	0.99873	0.999921	0.999918	0.999461	0.997588	1	0.999768	1	0.99587	1	0.999738	0.999929	0.999016	0.99866	0.998563	0.999753	0.998355	0.86957	0.441808	0.999599	0.494852	0.697849	0.385442	1	0.844233	1	0.998807	1	0.996984
Nontoxin	NADHDehydro-1b5	NADHDehydro-1b5	0.986404	0.999891	0.970222	0.97787	0.999508	0.99873	0.999921	0.999918	0.999461	0.997588	1	0.999768	1	0.99587	1	0.999738	0.999929	0.999016	0.99866	0.998563	0.999753	0.998355	0.999216	0.999588	0.999599	0.999881	0.99995	0.932469	1	0.999609	1	0.998807	1	0.998832
Nontoxin	NADHDehydro-1b6	NADHDehydro-1b6	0.999092	0.999891	0.299741	0.169364	0.999508	0.99873	0.999921	0.999918	0.999461	0.997588	1	0.999768	1	0.99587	1	0.999738	0.999929	0.999016	0.99866	0.998563	0.999753	0.998355	0.324618	0.0849253	0.999599	0.694979	0.99995	0.87333	1	0.999609	1	0.998807	1	0.998832
Nontoxin	NADHDehydro-1b9	NADHDehydro-1b9	0.788195	0.999891	0.984187	0.980923	0.999508	0.99873	0.999921	0.999918	0.999461	0.997588	1	0.999768	1	0.99587	1	0.999738	0.999929	0.999016	0.99866	0.998563	0.999753	0.998355	0.999216	0.999588	0.999599	0.999881	0.99995	0.926659	1	0.999609	1	0.998807	1	0.998832
Nontoxin	NADHDehydro-1C2	NADHDehydro-1C2	0.999092	0.999891	0.379598	0.236347	0.999508	0.99873	0.999921	0.999918	0.999461	0.997588	1	0.999768	1	0.99587	1	0.999738	0.999929	0.999016	0.99866	0.95732	0.999753	0.94349	0.0517805	0.0430654	0.999599	0.72566	0.99995	0.922929	1	0.796888	1	0.802031	1	0.998832
Nontoxin	NADHDehydro1-C2	NADHDehydro1-C2	0.999092	0.999891	0.96215	0.960832	0.999508	0.99873	0.999921	0.999918	0.999461	0.997588	1	0.999768	1	0.99587	1	0.999738	0.999929	0.591634	0.99866	0.998563	0.999753	0.859874	0.29113	0.132906	0.999599	0.999881	0.99995	0.997745	0.0445149	0.0240422	1	0.603747	1	0.998832
Nontoxin	NADHDehydro2	NADHDehydro2	0.999092	0.999891	0.96215	0.957055	0.999508	0.99873	0.999921	0.999918	0.999461	0.997588	1	0.999768	1	0.99587	1	0.999738	0.999929	0.999016	0.99866	0.998563	0.999753	0.998355	0.999216	0.999588	0.999599	0.999881	0.99995	0.997745	1	0.999609	1	0.998807	1	0.998832
Nontoxin	NADHDehydro5	NADHDehydro5	0.999092	0.999891	0.96215	0.976377	0.999508	0.99873	0.999921	0.999918	0.999461	0.997588	1	0.999768	1	0.99587	1	0.999738	0.999929	0.999016	0.99866	0.998563	0.999753	0.998355	0.999216	0.999588	0.999599	0.999881	0.99995	0.992873	1	0.999609	1	0.998807	1	0.998832
Nontoxin	NADHDehydroFeS7	NADHDehydroFeS7	0.999092	0.999891	0.877551	0.866754	0.999508	0.99873	0.999921	0.999918	0.999461	0.997588	1	0.999768	1	0.99587	1	0.999738	0.999929	0.999016	0.99866	0.998563	0.999753	0.998355	0.999216	0.999588	0.999599	0.776266	0.99995	0.992873	1	0.999609	1	0.998807	1	0.998832
Nontoxin	NADHDehydroFlavoprotein	NADHDehydroFlavoprotein	0.999092	0.999891	0.877551	0.829509	0.999508	0.99873	0.999921	0.999918	0.999461	0.997588	1	0.999768	1	0.99587	1	0.999738	0.999929	0.999016	0.99866	0.998563	0.999753	0.998355	0.999216	0.999588	0.999599	0.999881	0.99995	0.912975	1	0.999609	1	0.998807	1	0.998832
Nontoxin	NADHOxidoRed75	NADHOxidoRed75	0.999092	0.999891	0.905238	0.890169	0.999508	0.99873	0.999921	0.999918	0.999461	0.997588	1	0.999768	1	0.99587	1	0.999738	0.999929	0.663719	0.99866	0.998563	0.999753	0.998355	0.999216	0.999588	0.999599	0.952501	0.99995	0.992078	1	0.866103	1	0.998807	1	0.998832
Nontoxin	NADPHP450	NADPHP450	0.999092	0.999891	NA	0.548121	0.999508	0.99873	0.999921	0.999918	0.999461	0.997588	1	0.999768	1	0.99587	1	0.999738	0.999929	0.999016	0.99866	0.998563	0.999753	0.998355	0.999216	0.702781	0.999599	0.881429	0.99995	0.703136	1	0.999609	1	0.998807	1	0.998832
Nontoxin	NAG1PT-g	NAG1PT-g	0.999092	0.999891	0.837156	0.791745	0.999508	0.99873	0.999921	0.999918	0.999461	0.997588	1	0.999768	1	0.99587	1	0.999738	0.999929	0.877627	0.99866	0.998563	0.999753	0.998355	0.999493	0.999588	0.999599	0.953061	0.99995	0.879273	1	0.999609	1	0.998807	1	0.998832
Nontoxin	NaKTransATPase-a1	NaKTransATPase-a1	0.999092	0.999891	0.877551	0.917872	0.999508	0.99873	0.999921	0.999918	0.999461	0.997588	1	0.999768	1	0.99587	1	0.999738	0.999929	0.999016	0.99866	0.998563	0.999753	0.998355	0.999216	0.999588	0.999599	0.999881	0.99995	0.989981	1	0.999609	1	0.998807	1	0.998832
Nontoxin	NaKTransportingATPase-b1	NaKTransportingATPase-b1	0.999092	0.999891	0.96215	0.951347	0.999508	0.99873	0.999921	0.999918	0.999461	0.997588	1	0.999768	1	0.99587	1	0.999738	0.999929	0.999016	0.99866	0.998563	0.999753	0.998355	0.999216	0.89701	0.999599	0.999881	0.99995	0.997745	1	0.999609	1	0.998807	1	0.998832
Nontoxin	Nascent-a	Nascent-a	0.999092	0.999891	0.877551	0.895706	0.999508	0.99873	0.999921	0.999918	0.999461	0.997588	1	0.999768	1	0.99587	1	0.999738	0.999929	0.999016	0.99866	0.998563	0.999753	0.998355	0.999216	0.999588	0.999599	0.999881	0.99995	0.992873	1	0.999609	1	0.998807	1	0.998832
Nontoxin	Nat13	Nat13	0.999092	0.999891	0.905238	0.895706	0.999508	0.99873	0.999921	0.999918	0.999461	0.997588	1	0.999768	1	0.99587	1	0.999738	0.999929	0.999016	0.99866	0.998563	0.999753	0.998355	0.999216	0.999588	0.999599	0.999881	0.99995	0.974352	1	0.999609	1	0.998807	1	0.998832
Nontoxin	NatA-10	NatA-10	0.999092	0.999891	0.98976	0.996882	0.999508	0.99873	0.999921	0.999918	0.999461	0.997588	1	0.999768	1	0.99587	1	0.999738	0.999929	0.999016	0.99866	0.998563	0.999753	0.998355	0.999216	0.999588	0.999599	0.999881	0.99995	0.989981	1	0.999609	1	0.998807	1	0.998832
Nontoxin	NatC	NatC	0.999092	0.999891	0.918863	0.895706	0.999508	0.99873	0.999921	0.999918	0.999461	0.997588	1	0.999768	1	0.99587	1	0.999738	0.999929	0.999016	0.99866	0.998563	0.999753	0.998355	0.999216	0.999588	0.999599	0.999881	0.99995	0.989981	1	0.999609	1	0.998807	1	0.998832
Nontoxin	NaTransporter1	NaTransporter1	0.999092	0.999891	0.96215	0.952442	0.999508	0.99873	0.999921	0.999918	0.999461	0.997588	1	0.999768	1	0.99587	1	0.999738	0.999929	0.999016	0.99866	0.998563	0.999753	0.998355	0.999216	0.999588	0.999599	0.999881	0.99995	0.997745	1	0.999609	1	0.998807	1	0.998832
Nontoxin	NatResMac2	NatResMac2	0.999092	0.999891	NA	0.930562	0.999508	0.99873	0.999921	0.999918	0.999461	0.997588	1	0.999768	1	0.99587	1	0.999738	0.999929	0.999016	0.99866	0.998563	0.999753	0.998355	0.999216	0.850588	0.999599	0.999881	0.99995	0.989981	1	0.999609	1	0.998807	1	0.998832
Nontoxin	NCK2	NCK2	0.999092	0.999891	NA	0.994474	0.999508	0.99873	0.999921	0.999918	0.999461	0.997588	1	0.999768	1	0.99587	1	0.999738	0.999929	0.999016	0.99866	0.998563	0.999753	0.998355	0.999216	0.999588	0.999599	0.999881	0.99995	0.997745	1	0.999609	1	0.998807	1	0.998832
Nontoxin	NDRG2	NDRG2	0.999092	0.999891	0.822806	0.838792	0.999508	0.99873	0.999921	0.999918	0.999461	0.997588	1	0.999768	1	0.99587	1	0.999738	0.999929	0.999016	0.99866	0.998563	0.999753	0.998355	0.999216	0.999588	0.999599	0.999881	0.99995	0.992873	1	0.999609	1	0.998807	1	0.998832
Nontoxin	NDUFV3	NDUFV3	0.999092	0.999891	0.313882	0.250916	0.999508	0.99873	0.999921	0.999918	0.999461	0.997588	1	0.999768	1	0.99587	1	0.999738	0.999929	0.999016	0.99866	0.998563	0.999753	0.998355	0.912891	0.389964	0.999599	0.510944	0.859055	0.385442	1	0.999609	1	0.998807	1	0.998832
Nontoxin	NEDD4-1	NEDD4-1	0.999092	0.999891	0.877551	0.900721	0.999508	0.99873	0.999921	0.999918	0.999461	0.997588	1	0.999768	1	0.99587	1	0.999738	0.999929	0.999016	0.99866	0.998563	0.999753	0.998355	0.999216	0.999588	0.999599	0.999881	0.99995	0.997745	1	0.999609	1	0.998807	1	0.998832
Nontoxin	NEDD8-ubc12	NEDD8-ubc12	0.999092	0.999891	NA	0.996882	0.999508	0.99873	0.999921	0.999918	0.999461	0.997588	1	0.999768	1	0.99587	1	0.999738	0.999929	0.999016	0.99866	0.998563	0.999753	0.998355	0.999216	0.999588	0.999599	0.999881	0.99995	0.992	1	0.999609	1	0.998807	1	0.998832
Nontoxin	NEDD8E1	NEDD8E1	0.999092	0.999891	NA	0.996882	0.999508	0.99873	0.999921	0.999918	0.999461	0.997588	1	0.999768	1	0.99587	1	0.999738	0.999929	0.999016	0.99866	0.998563	0.999753	0.998355	0.999216	0.999588	0.999599	0.999881	0.99995	0.997745	1	0.999609	1	0.998807	1	0.998832
Nontoxin	NEF-SIL1	NEF-SIL1	0.986404	0.999891	0.74732	0.750481	0.999508	0.99873	0.999921	0.999918	0.999461	0.997588	1	0.999768	1	0.99587	1	0.999738	0.999929	0.999016	0.99866	0.998563	0.999753	0.998355	0.999216	0.999588	0.999599	0.999881	0.99995	0.992873	1	0.999609	1	0.998807	1	0.998832
Nontoxin	NEFAnuc	NEFAnuc	0.999092	0.999891	0.816074	0.766672	0.999508	0.99873	0.999921	0.999918	0.999461	0.997588	1	0.999768	1	0.99587	1	0.999738	0.999929	0.999016	0.99866	0.998563	0.999753	0.998355	0.999216	0.999588	0.999599	0.999881	0.99995	0.947511	1	0.999609	1	0.998807	1	0.998832
Nontoxin	Neurocalcin-d	Neurocalcin-d	0.999092	0.999891	NA	0.930102	0.999508	0.99873	0.999921	0.999918	0.999461	0.997588	1	0.999768	1	0.99587	1	0.999738	0.999929	0.999016	0.99866	0.998563	0.999753	0.998355	0.999216	0.999588	0.999599	0.999881	0.99995	0.997745	1	0.999609	1	0.998807	1	0.998832
Nontoxin	Neuroplastin	Neuroplastin	0.999092	0.999891	0.987452	0.996882	0.999508	0.99873	0.999921	0.999918	0.999461	0.997588	1	0.999768	1	0.99587	1	0.999738	0.999929	0.999016	0.99866	0.998563	0.999753	0.998355	0.999216	0.999588	0.999599	0.999881	0.99995	0.997861	1	0.999609	1	0.998807	1	0.998832
Nontoxin	NeutAAB0	NeutAAB0	0.999092	0.999891	NA	0.971764	0.999508	0.99873	0.999921	0.999918	0.999461	0.997588	1	0.999768	1	0.99587	1	0.999738	0.999929	0.999016	0.99866	0.998563	0.999753	0.998355	0.999216	0.999588	0.999599	0.999881	0.99995	0.989981	1	0.999609	1	0.998807	1	0.998832
Nontoxin	Nexin1	Nexin1	0.999092	0.999891	0.806643	0.766672	0.999508	0.99873	0.999921	0.999918	0.999461	0.997588	1	0.999768	1	0.99587	1	0.999738	0.999929	0.999016	0.99866	0.998563	0.999753	0.998355	0.999216	0.976109	0.999599	0.978651	0.99995	0.805166	1	0.999609	1	0.998807	1	0.998832
Nontoxin	Nexin10	Nexin10	0.999092	0.999891	NA	0.0520667	0.999508	0.99873	0.999921	0.999918	0.999461	0.997588	1	0.999768	1	0.997803	1	0.999738	0.999929	0.999016	0.99866	0.998563	0.999753	0.998355	0.733996	0.18749	0.999599	0.278402	0.96867	0.385442	1	0.999609	1	0.998807	1	0.998832
Nontoxin	Nexin12	Nexin12	0.999092	0.999891	0.516979	0.344592	0.999508	0.99873	0.999921	0.999918	0.999461	0.997588	1	0.999768	1	0.99587	1	0.999939	0.999929	0.999016	0.99866	0.998563	0.999753	0.998355	0.98695	0.702781	0.999599	0.943822	0.99995	0.906583	1	0.999609	1	0.998807	1	0.998832
Nontoxin	Nexin2	Nexin2	0.999092	0.999891	0.96215	0.94723	0.999508	0.99873	0.999921	0.999918	0.999461	0.997588	1	0.999768	1	0.99587	1	0.999738	0.999929	0.999016	0.99866	0.998563	0.999753	0.998355	0.999216	0.999588	0.999599	0.999881	0.99995	0.997745	1	0.999609	1	0.998807	1	0.998832
Nontoxin	Nexin3	Nexin3	0.999092	0.999891	NA	0.94723	0.999508	0.99873	0.999921	0.999918	0.999461	0.997588	1	0.999768	1	0.959058	1	0.999738	0.999929	0.999016	0.99866	0.998563	0.999753	0.998355	0.999216	0.985143	0.999599	0.999881	0.99995	0.82062	1	0.999609	1	0.998807	1	0.998832
Nontoxin	Nexin6	Nexin6	0.999092	0.999891	NA	0.857204	0.999508	0.99873	0.999921	0.999918	0.999461	0.997588	1	0.999768	1	0.99587	1	0.999738	0.999929	0.999016	0.99866	0.998563	0.999753	0.998355	0.999216	0.999588	0.999599	0.999881	0.99995	0.983512	1	0.999609	1	0.998807	1	0.998832
Nontoxin	Nexin8	Nexin8	0.999092	0.999891	NA	0.948167	0.999508	0.99873	0.999921	0.999918	0.999461	0.997588	1	0.999768	1	0.99587	1	0.999738	0.999929	0.999016	0.99866	0.998563	0.999753	0.998355	0.999216	0.999588	0.999599	0.999881	0.99995	0.997745	1	0.999609	1	0.998807	1	0.998832
Nontoxin	NexinGlia	NexinGlia	0.999092	0.999891	NA	0.538093	0.999508	0.99873	0.999921	0.999918	0.999461	0.997588	1	0.999768	1	0.99587	1	0.999738	0.999929	0.999016	0.99866	0.998563	0.999753	0.998355	0.912891	0.596568	0.999599	0.999881	0.99995	0.965716	1	0.999609	1	0.998807	1	0.998832
Nontoxin	NFkappaInh-a	NFkappaInh-a	0.999092	0.999891	NA	0.908177	0.999508	0.99873	0.999921	0.999918	0.999461	0.997588	1	0.999768	1	0.99587	1	0.999738	0.999929	0.999016	0.99866	0.998563	0.999753	0.998355	0.999216	0.999588	0.999599	0.999881	0.99995	0.997745	1	0.999609	1	0.998807	1	0.998832
Nontoxin	NFkBRas2	NFkBRas2	0.999092	0.999891	NA	0.0707145	0.999508	0.99873	0.999921	0.999918	0.999461	0.997588	1	0.999768	1	0.99587	1	0.999738	0.999929	0.999016	0.99866	0.998563	0.999753	0.998355	0.677551	0.171674	0.999599	0.366944	0.99995	0.385442	1	0.999609	1	0.998807	1	0.998832
Nontoxin	NHP2	NHP2	0.999092	0.999891	0.905238	0.908177	0.999508	0.99873	0.999921	0.999918	0.999461	0.997588	1	0.999768	1	0.99587	1	0.999738	0.999929	0.999016	0.99866	0.998563	0.999753	0.998355	0.999216	0.999588	0.999599	0.999881	0.99995	0.997861	1	0.999609	1	0.998807	1	0.998832
Nontoxin	NicotinamideMT	NicotinamideMT	0.999092	0.999891	NA	0.829509	0.999508	0.561345	0.999921	0.0936397	0.999461	0.61083	1	0.0973479	1	0.709529	0.196527	0.0945889	0.999929	0.999016	0.99866	0.998563	0.999753	0.998355	0.999216	0.169084	0.692722	0.0221959	0.99995	0.367151	1	0.0383575	1	0.185133	0.119721	0.0460547
Nontoxin	NicotinamideMT	NicotinamideMT	0.999092	0.999891	NA	0.891614	0.999508	0.99873	0.999921	0.999918	0.999461	0.997588	1	0.999768	1	0.99587	1	0.999738	0.999929	0.999016	0.99866	0.998563	0.999753	0.998355	0.999216	0.999588	0.999599	0.999881	0.99995	0.929144	1	0.999609	1	0.998807	1	0.998832
Nontoxin	Niemann-PickC1	Niemann-PickC1	0.87039	0.999891	NA	0.577596	0.999508	0.99873	0.999921	0.133896	0.999461	0.997588	1	0.520382	1	0.99587	1	0.974845	0.999929	0.335935	0.99866	0.998563	0.418169	0.035013	0.999216	0.999588	0.560237	0.0549991	0.99995	0.997745	1	0.159309	1	0.998807	1	0.769906
Nontoxin	NIMA1	NIMA1	0.986404	0.999891	0.96215	0.971764	0.999508	0.581866	0.999921	0.95843	0.999461	0.796092	1	0.682487	1	0.622731	1	0.999738	0.999929	0.999016	0.99866	0.283533	0.999753	0.237203	0.999216	0.264084	0.999599	0.601451	0.99995	0.385442	1	0.364862	1	0.301119	1	0.998832
Nontoxin	NIP7	NIP7	0.999092	0.999891	0.806643	0.846194	0.999508	0.99873	0.999921	0.999918	0.999461	0.997588	1	0.999768	1	0.99587	1	0.999738	0.999929	0.999016	0.99866	0.998563	0.999753	0.998355	0.999216	0.999588	0.999599	0.999881	0.99995	0.997745	1	0.999609	1	0.998807	1	0.998832
Nontoxin	NipSnap1	NipSnap1	0.999092	0.999891	NA	0.948167	0.999508	0.99873	0.999921	0.999918	0.999461	0.997588	1	0.999768	1	0.99587	1	0.999738	0.999929	0.999016	0.99866	0.998563	0.999753	0.998355	0.999216	0.999588	0.999599	0.999881	0.99995	0.98845	1	0.999609	1	0.998807	1	0.998832
Nontoxin	NodalMod2	NodalMod2	0.999092	0.999891	NA	0.859092	0.999508	0.99873	0.999921	0.999918	0.999461	0.997588	1	0.999768	1	0.99587	1	0.999738	0.999929	0.999016	0.99866	0.998563	0.999753	0.998355	0.999216	0.999588	0.999599	0.999881	0.99995	0.989981	1	0.999609	1	0.998807	1	0.998832
Nontoxin	NovUbi	NovUbi	0.999092	0.999891	0.273342	0.402627	0.999508	0.99873	0.999921	0.999918	0.999461	0.997588	1	0.999768	1	0.99587	1	0.999738	0.999929	0.999016	0.99866	0.998563	0.999753	0.998355	0.881844	0.880989	0.999599	0.952501	0.99995	0.920341	1	0.999609	1	0.998807	1	0.998832
Nontoxin	NOXP20	NOXP20	0.999092	0.999891	NA	0.948167	0.999508	0.99873	0.999921	0.999918	0.999461	0.997588	1	0.999768	1	0.99587	1	0.999738	0.999929	0.999016	0.99866	0.998563	0.999753	0.998355	0.999216	0.999588	0.999599	0.999881	0.99995	0.997745	1	0.999609	1	0.998807	1	0.998832
Nontoxin	NS1A	NS1A	0.999092	0.999891	NA	0.97787	0.999508	0.99873	0.999921	0.999918	0.999461	0.997588	1	0.999768	1	0.99587	1	0.999738	0.999929	0.999016	0.99866	0.998563	0.999753	0.998355	0.999216	0.999588	0.999599	0.999881	0.99995	0.997745	1	0.999609	1	0.998807	1	0.998832
Nontoxin	NSA2	NSA2	0.999092	0.999891	0.905238	0.900721	0.999508	0.99873	0.999921	0.999918	0.999461	0.997588	1	0.999768	1	0.99587	1	0.999738	0.999929	0.999016	0.99866	0.998563	0.999753	0.998355	0.999216	0.999588	0.999599	0.999881	0.99995	0.997861	1	0.999609	1	0.998807	1	0.998832
Nontoxin	NSF-attachment	NSF-attachment	0.999092	0.999891	NA	0.859214	0.999508	0.99873	0.999921	0.999918	0.999461	0.997588	1	0.999768	1	0.99587	1	0.999738	0.999929	0.999016	0.99866	0.998563	0.999753	0.998355	0.999216	0.999588	0.999599	0.999881	0.99995	0.985639	1	0.999609	1	0.998807	1	0.998832
Nontoxin	NSFAttachment	NSFAttachment	0.999092	0.999891	0.905238	0.916713	0.999508	0.99873	0.999921	0.999918	0.999461	0.997588	1	0.999768	1	0.99587	1	0.999738	0.999929	0.999016	0.99866	0.998563	0.999753	0.998355	0.999216	0.999588	0.999599	0.999881	0.99995	0.928236	1	0.999609	1	0.998807	1	0.998832
Nontoxin	NSFL1	NSFL1	0.999092	0.999891	NA	0.603754	0.999508	0.99873	0.999921	0.999918	0.999461	0.997588	1	0.999768	1	0.99587	1	0.999738	0.999929	0.999016	0.99866	0.998563	0.999753	0.998355	0.131397	0.0243452	0.999599	0.999881	0.99995	0.989981	0.786164	0.19388	1	0.390223	1	0.998832
Nontoxin	NSUN2	NSUN2	0.999092	0.999891	NA	0.996882	0.999508	0.99873	0.999921	0.999918	0.999461	0.997588	1	0.999768	1	0.99587	1	0.999738	0.999929	0.999016	0.99866	0.998563	0.999753	0.998355	0.999216	0.999588	0.999599	0.999881	0.99995	0.997861	1	0.999609	1	0.998807	1	0.998832
Nontoxin	NTermEnhSplit	NTermEnhSplit	0.999092	0.999891	NA	0.985195	0.999508	0.99873	0.999921	0.999918	0.999461	0.997588	1	0.999768	1	0.99587	1	0.999738	0.999929	0.999016	0.99866	0.998563	0.999753	0.998355	0.999216	0.999588	0.999599	0.999881	0.99995	0.992873	1	0.999609	1	0.998807	1	0.998832
Nontoxin	NtermGlutAmid	NtermGlutAmid	0.999092	0.999891	0.877551	0.824928	0.999508	0.99873	0.999921	0.999918	0.999461	0.997588	1	0.999768	1	0.99587	1	0.999738	0.999929	0.999016	0.99866	0.998563	0.999753	0.998355	0.999216	0.999588	0.999599	0.999881	0.99995	0.923258	1	0.999609	1	0.998807	1	0.998832
Nontoxin	NTermMethyltransferase	NTermMethyltransferase	0.999092	0.999891	NA	0.859214	0.999508	0.99873	0.999921	0.999918	0.999461	0.997588	1	0.969562	1	0.99587	1	0.999738	0.999929	0.999016	0.99866	0.998563	0.999753	0.998355	0.999216	0.999588	0.999599	0.943822	0.99995	0.920341	1	0.999609	1	0.998807	1	0.998832
Nontoxin	NTF2-1	NTF2-1	0.999092	0.999891	NA	0.661362	0.999508	0.99873	0.999921	0.999918	0.999461	0.997588	1	0.999768	1	0.99587	1	0.999738	0.999929	0.999016	0.99866	0.998563	0.999753	0.998355	0.999216	0.966636	0.999599	0.994514	0.99995	0.80415	1	0.999609	1	0.998807	1	0.998832
Nontoxin	NTF2-2	NTF2-2	0.999092	0.999891	NA	0.939998	0.999508	0.99873	0.999921	0.999918	0.999461	0.997588	1	0.999768	1	0.99587	1	0.999738	0.999929	0.999016	0.99866	0.998563	0.999753	0.998355	0.999216	0.999588	0.999599	0.999881	0.99995	0.96901	1	0.999609	1	0.998807	1	0.998832
Nontoxin	nubp1A	nubp1A	0.999092	0.999891	NA	0.977138	0.999508	0.99873	0.999921	0.999918	0.999461	0.997588	1	0.999768	1	0.99587	1	0.999738	0.999929	0.999016	0.99866	0.998563	0.999753	0.998355	0.999216	0.999588	0.999599	0.999881	0.99995	0.973478	1	0.999609	1	0.998807	1	0.998832
Nontoxin	NucAssembly1-4	NucAssembly1-4	0.999092	0.999891	0.855351	0.785833	0.999508	0.99873	0.999921	0.999918	0.999461	0.997588	1	0.999768	1	0.997803	1	0.999738	0.999929	0.999016	0.99866	0.998563	0.999753	0.998355	0.999216	0.999588	0.999599	0.999881	0.99995	0.997745	1	0.999609	1	0.998807	1	0.998832
Nontoxin	NucCap2	NucCap2	0.999092	0.999891	0.905238	0.922191	0.999508	0.99873	0.999921	0.999918	0.999461	0.997588	1	0.999768	1	0.99587	1	0.999738	0.999929	0.999016	0.99866	0.998563	0.999753	0.998355	0.999216	0.999588	0.999599	0.999881	0.99995	0.974352	1	0.999609	1	0.998807	1	0.998832
Nontoxin	NucDPKin	NucDPKin	0.99614	0.999891	0.74732	0.766672	0.999508	0.99873	0.999921	0.999918	0.999461	0.997588	1	0.999768	1	0.99587	1	0.999738	0.999929	0.999016	0.99866	0.998563	0.999753	0.998355	0.999216	0.880989	0.999599	0.957241	0.957023	0.714846	1	0.999609	1	0.998807	1	0.998832
Nontoxin	NucGTP1	NucGTP1	0.999092	0.999891	0.473023	0.462108	0.999508	0.99873	0.999921	0.999918	0.999461	0.997588	1	0.999768	1	0.99587	1	0.999738	0.999929	0.999016	0.99866	0.998563	0.999753	0.998355	0.989052	0.938886	0.664515	0.586666	0.99995	0.987169	1	0.999609	1	0.998807	1	0.998832
Nontoxin	NuclearReceptorBinding	NuclearReceptorBinding	0.999092	0.999891	NA	0.948167	0.999508	0.99873	0.999921	0.999918	0.999461	0.997588	1	0.999768	1	0.99587	1	0.999738	0.999929	0.999016	0.99866	0.998563	0.999753	0.998355	0.999216	0.999588	0.999599	0.999881	0.99995	0.997745	1	0.999609	1	0.998807	1	0.998832
Nontoxin	Nucleobindin2	Nucleobindin2	0.999092	0.999891	0.877551	0.895706	0.999508	0.99873	0.999921	0.916764	0.999461	0.997588	1	0.940584	1	0.997803	1	0.999738	0.437144	0.710644	0.99866	0.998563	0.999753	0.859874	0.999216	0.999588	0.989984	0.65335	0.99995	0.997745	0.320918	0.691646	1	0.998807	1	0.998832
Nontoxin	Nucleolar10	Nucleolar10	0.999092	0.999891	NA	0.766672	0.999508	0.99873	0.999921	0.999918	0.999461	0.997588	1	0.999768	1	0.99587	1	0.999738	0.999929	0.999016	0.99866	0.998563	0.999753	0.998355	0.999216	0.985143	0.999599	0.999881	0.99995	0.997745	1	0.999609	1	0.998807	1	0.998832
Nontoxin	Nucleolar12-1	Nucleolar12-1	0.999092	0.999891	NA	0.428047	0.999508	0.99873	0.999921	0.999918	0.999461	0.997588	1	0.999768	1	0.99587	1	0.999738	0.999929	0.999016	0.99866	0.998563	0.999753	0.998355	0.999216	0.80244	0.999599	0.950038	0.99995	0.807581	1	0.999609	1	0.998807	1	0.998832
Nontoxin	Nucleolar16	Nucleolar16	0.999092	0.999891	0.96215	0.952442	0.999508	0.99873	0.999921	0.999918	0.999461	0.997588	1	0.999768	1	0.99587	1	0.999738	0.999929	0.999016	0.99866	0.998563	0.999753	0.998355	0.999216	0.999588	0.999599	0.999881	0.99995	0.934737	1	0.999609	1	0.998807	1	0.998832
Nontoxin	NucleolysinTIAR	NucleolysinTIAR	0.999092	0.999891	NA	0.913364	0.999508	0.99873	0.999921	0.999918	0.999461	0.997588	1	0.999768	1	0.997803	1	0.999738	0.999929	0.999016	0.99866	0.998563	0.999753	0.998355	0.999216	0.999588	0.999599	0.999881	0.99995	0.989981	1	0.999609	1	0.998807	1	0.998832
Nontoxin	Nucleophosmin	Nucleophosmin	0.999092	0.999891	0.96215	0.971764	0.999508	0.99873	0.999921	0.999918	0.999461	0.997588	1	0.999768	1	0.99587	1	0.999738	0.999929	0.999016	0.99866	0.998563	0.999753	0.998355	0.999216	0.999588	0.999599	0.999881	0.99995	0.997861	1	0.999609	1	0.998807	1	0.998832
Nontoxin	Nucleosome1	Nucleosome1	0.999092	0.999891	0.74732	0.650429	0.999508	0.99873	0.999921	0.999918	0.999461	0.997588	1	0.999768	1	0.99587	1	0.999738	0.999929	0.999016	0.99866	0.998563	0.999753	0.998355	0.999216	0.999588	0.999599	0.999881	0.99995	0.953332	1	0.999609	1	0.998807	1	0.998832
Nontoxin	NucRec4A1	NucRec4A1	0.000155742	0.00588187	NA	0.604057	0.999508	1.80551e-16	0.999921	7.49327e-18	4.94767e-06	1.308e-14	1	1.5708e-13	0.00189983	3.95426e-06	0.00078029	2.58334e-11	0.999929	0.999016	0.0237373	0.0827653	0.16166	0.0235356	0.999216	8.78275e-20	0.999599	2.99619e-19	5.35482e-06	3.5983e-13	1	1.49097e-18	2.34556e-05	4.98705e-13	0.000244352	2.00999e-13
Nontoxin	NucRibonucleoproteinG	NucRibonucleoproteinG	0.999092	0.999891	0.877551	0.874937	0.999508	0.99873	0.999921	0.999918	0.999461	0.997588	1	0.999768	1	0.99587	1	0.999738	0.999929	0.999016	0.99866	0.998563	0.999753	0.998355	0.999216	0.999588	0.999599	0.999881	0.99995	0.923258	1	0.999609	1	0.998807	1	0.998832
Nontoxin	NucTFYbeta	NucTFYbeta	0.999092	0.999891	NA	0.888999	0.999508	0.656082	0.999921	0.700501	0.999461	0.615705	1	0.999768	1	0.928142	1	0.999738	0.999929	0.999016	0.99866	0.998563	0.999753	0.998355	0.999216	0.369879	0.999599	0.545543	0.954559	0.385442	1	0.752268	1	0.556319	1	0.998832
Nontoxin	nudC-1	nudC-1	0.999092	0.999891	NA	0.97401	0.999508	0.99873	0.999921	0.999918	0.999461	0.997588	1	0.999768	1	0.99587	1	0.999738	0.999929	0.999016	0.99866	0.998563	0.999753	0.998355	0.999216	0.999588	0.999599	0.999881	0.99995	0.997861	1	0.999609	1	0.998807	1	0.998832
Nontoxin	NudC2	NudC2	0.999092	0.999891	NA	0.094883	0.999508	0.99873	0.999921	0.999918	0.999461	0.997588	1	0.999768	1	0.99587	1	0.999738	0.999929	0.999016	0.99866	0.998563	0.999753	0.998355	0.912891	0.352014	0.999599	0.526334	0.99995	0.807581	1	0.999609	1	0.998807	1	0.998832
Nontoxin	NudE	NudE	0.999092	0.999891	NA	0.766672	0.999508	0.99873	0.999921	0.999918	0.999461	0.997588	1	0.999768	1	0.99587	1	0.999738	0.999929	0.999016	0.99866	0.998563	0.999753	0.998355	0.999216	0.891169	0.999599	0.999881	0.99995	0.785216	1	0.999609	1	0.998807	1	0.998832
Nontoxin	Nup50	Nup50	0.999092	0.999891	NA	0.863747	0.999508	0.99873	0.999921	0.999918	0.999461	0.997588	1	0.999768	1	0.99587	1	0.999738	0.999929	0.999016	0.99866	0.998563	0.999753	0.998355	0.999216	0.924304	0.999599	0.995325	0.99995	0.739194	1	0.999609	1	0.998807	1	0.998832
Nontoxin	Nup93	Nup93	0.999092	0.999891	NA	0.622866	0.999508	0.99873	0.999921	0.999918	0.999461	0.997588	1	0.999768	1	0.99587	1	0.999738	0.999929	0.999016	0.99866	0.998563	0.999753	0.998355	0.999216	0.999588	0.999599	0.982981	0.99995	0.876994	1	0.999609	1	0.998807	1	0.998832
Nontoxin	Obg1	Obg1	0.999092	0.999891	0.916741	0.922191	0.999508	0.99873	0.999921	0.999918	0.999461	0.997588	1	0.999768	1	0.99587	1	0.999738	0.999929	0.999016	0.99866	0.998563	0.999753	0.998355	0.999216	0.999588	0.999599	0.999881	0.99995	0.979189	1	0.999609	1	0.998807	1	0.998832
Nontoxin	OCIA	OCIA	0.999092	0.999891	0.96215	0.952442	0.999508	0.99873	0.999921	0.999918	0.999461	0.997588	1	0.999768	1	0.99587	1	0.999738	0.999929	0.999016	0.99866	0.998563	0.999753	0.998355	0.999216	0.999588	0.999599	0.999881	0.99995	0.997745	1	0.999609	1	0.998807	1	0.998832
Nontoxin	Olfactomedin3	Olfactomedin3	0.941876	0.999891	NA	0.952431	0.999508	0.99873	0.999921	0.999918	0.999461	0.997588	1	0.999768	1	0.99587	1	0.999738	0.999929	0.999016	0.99866	0.998563	0.999753	0.998355	0.999216	0.999588	0.999599	0.999881	0.99995	0.932469	1	0.999609	1	0.998807	1	0.998832
Nontoxin	OMethyltransferase	OMethyltransferase	0.999092	0.999891	NA	0.871561	0.999508	0.99873	0.999921	0.999918	0.999461	0.997588	1	0.999768	1	0.99587	1	0.999738	0.999929	0.999016	0.99866	0.998563	0.999753	0.998355	0.999216	0.999588	0.999599	0.999881	0.99995	0.992873	1	0.999609	1	0.998807	1	0.998832
Nontoxin	OriginRec2	OriginRec2	0.999092	0.999891	NA	0.895706	0.999508	0.99873	0.999921	0.999918	0.999461	0.997588	1	0.999768	1	0.99587	1	0.999738	0.999929	0.999016	0.99866	0.998563	0.999753	0.998355	0.999216	0.999588	0.999599	0.999881	0.99995	0.989981	1	0.999609	1	0.998807	1	0.998832
Nontoxin	OriginRec3	OriginRec3	0.999092	0.999891	NA	0.985321	0.999508	0.99873	0.999921	0.999918	0.999461	0.997588	1	0.999768	1	0.99587	1	0.999738	0.999929	0.999016	0.99866	0.998563	0.999753	0.998355	0.999216	0.999588	0.999599	0.999881	0.99995	0.997745	1	0.999609	1	0.998807	1	0.998832
Nontoxin	ORM1-1	ORM1-1	0.999092	0.999891	NA	0.820501	0.999508	0.99873	0.999921	0.999918	0.999461	0.997588	1	0.999768	1	0.99587	1	0.999738	0.999929	0.999016	0.99866	0.998563	0.999753	0.998355	0.999216	0.89701	0.999599	0.994514	0.99995	0.739194	1	0.999609	1	0.998807	1	0.998832
Nontoxin	OrnithinAminoTrans	OrnithinAminoTrans	0.999092	0.999891	0.74732	0.690538	0.999508	0.99873	0.999921	0.999918	0.999461	0.997588	1	0.999768	1	0.99587	1	0.999738	0.999929	0.999016	0.99866	0.998563	0.999753	0.998355	0.999216	0.999588	0.999599	0.923523	0.99995	0.96901	1	0.999609	1	0.998807	1	0.998832
Nontoxin	OrnithineDecarb	OrnithineDecarb	0.999092	0.999891	0.677699	0.671679	0.999508	0.760719	0.999921	0.999918	0.999461	0.835936	1	0.999768	1	0.959058	1	0.999738	0.999929	0.999016	0.99866	0.998563	0.999753	0.998355	0.999216	0.326977	0.999599	0.458625	0.396989	0.326509	1	0.983968	1	0.925223	1	0.998832
Nontoxin	OSTC	OSTC	0.99972	0.999891	0.903356	0.913364	0.999508	0.99873	0.999921	0.999918	0.999461	0.997588	1	0.999768	1	0.99587	1	0.999738	0.999929	0.999016	0.99866	0.998563	0.999753	0.998355	0.999216	0.999588	0.999599	0.999881	0.99995	0.984749	1	0.999609	1	0.998807	1	0.998832
Nontoxin	Oxidoreductase	Oxidoreductase	0.999092	0.999891	NA	0.292286	0.999508	0.99873	0.999921	0.999918	0.999461	0.997588	1	0.999768	1	0.99587	1	0.999738	0.999929	0.999016	0.99866	0.998563	0.999753	0.998355	0.43564	0.24486	0.999599	0.831008	0.99995	0.728957	1	0.999609	1	0.998807	1	0.998832
Nontoxin	Oxidoreductase-HTATIP2	Oxidoreductase-HTATIP2	0.986404	0.999891	0.96215	0.97787	0.999508	0.99873	0.999921	0.999918	0.999461	0.997588	1	0.999768	1	0.99587	1	0.999738	0.999929	0.999016	0.99866	0.998563	0.999753	0.998355	0.999216	0.999588	0.999599	0.999881	0.99995	0.959559	1	0.999609	1	0.998807	1	0.998832
Nontoxin	OxysterolBinding2	OxysterolBinding2	0.999092	0.999891	NA	0.603754	0.999508	0.99873	0.999921	0.999918	0.999461	0.997588	1	0.999768	1	0.99587	1	0.999738	0.999929	0.999016	0.99866	0.998563	0.999753	0.998355	0.999216	0.766405	0.999599	0.999881	0.99995	0.96901	1	0.999609	1	0.998807	1	0.998832
Nontoxin	P2X-4	P2X-4	0.999092	0.999891	0.988956	0.996882	0.999508	0.901697	0.999921	0.999918	0.999461	0.997588	1	0.915018	1	0.935618	1	0.999738	0.999929	0.999016	0.99866	0.998563	0.999753	0.998355	0.999216	0.999588	0.999599	0.999881	0.99995	0.992873	1	0.999609	1	0.998807	1	0.998832
Nontoxin	P4H-a1	P4H-a1	0.999092	0.999891	0.877551	0.895706	0.999508	0.99873	0.999921	0.999918	0.999461	0.997588	1	0.999768	1	0.99587	1	0.999738	0.999929	0.999016	0.99866	0.998563	0.999753	0.998355	0.999216	0.999588	0.999599	0.999881	0.99995	0.997745	1	0.999609	1	0.998807	1	0.998832
Nontoxin	P97VCP	P97VCP	0.999092	0.999891	0.824977	0.796492	0.999508	0.99873	0.999921	0.999918	0.999461	0.997588	1	0.999768	1	0.99587	1	0.999738	0.999929	0.999016	0.99866	0.998563	0.999753	0.998355	0.999216	0.999588	0.999599	0.999881	0.99995	0.947914	1	0.999609	1	0.998807	1	0.998832
Nontoxin	PAC2	PAC2	0.999092	0.999891	NA	0.976377	0.999508	0.99873	0.999921	0.999918	0.999461	0.997588	1	0.999768	1	0.99587	1	0.999738	0.999929	0.999016	0.99866	0.998563	0.999753	0.998355	0.999216	0.999588	0.999599	0.999881	0.99995	0.997861	1	0.999609	1	0.998807	1	0.998832
Nontoxin	Pallidin	Pallidin	0.999092	0.999891	NA	0.97401	0.999508	0.760639	0.999921	0.899678	0.999461	0.879721	1	0.491531	1	0.99587	1	0.681185	0.999929	0.999016	0.99866	0.998563	0.999753	0.998355	0.999216	0.669548	0.999599	0.526334	0.99995	0.466181	1	0.688232	1	0.998807	1	0.819056
Nontoxin	palmdelphin	palmdelphin	0.999092	0.999891	NA	0.976377	0.999508	0.99873	0.999921	0.999918	0.999461	0.997588	1	0.999768	1	0.99587	1	0.999738	0.999929	0.999016	0.99866	0.998563	0.999753	0.998355	0.999216	0.999588	0.999599	0.999881	0.99995	0.997745	1	0.999609	1	0.998807	1	0.998832
Nontoxin	Pancreatic	Pancreatic	0.999092	0.999891	0.851908	0.863747	0.999508	0.99873	0.999921	0.999918	0.999461	0.997588	1	0.999768	1	0.99587	1	0.999738	0.999929	0.999016	0.99866	0.998563	0.999753	0.998355	0.999216	0.891169	0.999599	0.957241	0.99995	0.728957	1	0.999609	1	0.998807	1	0.998832
Nontoxin	paraspeck1	paraspeck1	0.999092	0.999891	NA	0.608807	0.999508	0.99873	0.999921	0.999918	0.999461	0.997588	1	0.999768	1	0.99587	1	0.999738	0.999929	0.999016	0.99866	0.998563	0.999753	0.998355	0.999216	0.999588	0.999599	0.808834	0.99995	0.992873	1	0.999609	1	0.998807	1	0.998832
Nontoxin	PARN	PARN	0.999092	0.999891	NA	0.874937	0.999508	0.99873	0.999921	0.999918	0.999461	0.997588	1	0.999768	1	0.976849	1	0.999738	0.999929	0.999016	0.99866	0.998563	0.999753	0.998355	0.999216	0.999588	0.999599	0.999881	0.99995	0.90592	1	0.999609	1	0.998807	1	0.998832
Nontoxin	Parvalbumin	Parvalbumin	0.999092	0.999891	0.903356	0.871561	0.0594802	0.321062	0.999921	0.0936397	0.999461	0.835936	3.23715e-05	0.00645497	1	0.99587	0.00957417	0.066947	NA	0.540496	NA	0.998563	NA	0.756151	0.929067	0.725676	0.999599	0.243582	0.99995	0.697664	0.423313	0.075158	1	0.998807	1	0.298256
Nontoxin	PCTP	PCTP	0.553793	0.779945	NA	0.914764	0.999508	0.99873	0.999921	0.999918	0.999461	0.997588	1	0.999768	1	0.99587	1	0.999738	0.999929	0.999016	0.99866	0.998563	0.999753	0.859874	0.999216	0.999588	0.999599	0.761913	0.99995	0.989981	1	0.999609	1	0.998807	1	0.998832
Nontoxin	PDE4-1	PDE4-1	0.986404	0.999891	NA	0.690538	0.999508	0.99873	0.999921	0.999918	0.999461	0.997588	1	0.999768	1	0.99587	1	0.999738	0.999929	0.999016	0.99866	0.998563	0.999753	0.998355	0.999216	0.999588	0.999599	0.640032	0.99995	0.997745	1	0.999609	1	0.998807	1	0.998832
Nontoxin	PDE6	PDE6	0.999092	0.999891	0.877551	0.874937	0.999508	0.99873	0.999921	0.999918	0.999461	0.997588	1	0.999768	1	0.99587	1	0.999738	0.999929	0.999016	0.99866	0.998563	0.999753	0.998355	0.999216	0.999588	0.999599	0.999881	0.99995	0.947511	1	0.999609	1	0.998807	1	0.998832
Nontoxin	PDHFinger-5A	PDHFinger-5A	0.999092	0.999891	NA	0.874937	0.999508	0.99873	0.999921	0.999918	0.999461	0.997588	1	0.999768	1	0.99587	1	0.999738	0.999929	0.999016	0.99866	0.998563	0.999753	0.998355	0.999216	0.999588	0.999599	0.999881	0.99995	0.922929	1	0.999609	1	0.998807	1	0.998832
Nontoxin	PDI	PDI	0.999092	0.999891	0.837156	0.872595	0.999508	0.99873	0.999921	0.999918	0.999461	0.997588	1	0.999768	1	0.99587	1	0.999738	0.999929	0.999016	0.99866	0.998563	0.999753	0.998355	0.999216	0.999588	0.999599	0.999881	0.99995	0.989981	1	0.999609	1	0.998807	1	0.998832
Nontoxin	PDI-A3	PDI-A3	0.999092	0.999891	0.936955	0.952431	0.999508	0.99873	0.999921	0.999918	0.999461	0.997588	1	0.999768	1	0.99587	1	0.999738	0.999929	0.999016	0.99866	0.998563	0.999753	0.998355	0.999216	0.999588	0.999599	0.999881	0.99995	0.997745	1	0.999609	1	0.998807	1	0.998832
Nontoxin	PDI-A4	PDI-A4	0.999092	0.999891	0.0207279	0.0831925	0.999508	0.58605	0.999921	0.700501	0.999461	0.615705	1	0.999768	1	0.99587	1	0.999738	0.999929	0.999016	0.99866	0.998563	0.999753	0.998355	0.164832	0.011276	0.11776	0.0206306	0.000844551	0.00981521	1	0.939094	1	0.871154	1	0.998832
Nontoxin	PDI-A5	PDI-A5	0.999092	0.999891	NA	0.996882	0.999508	0.99873	0.999921	0.999918	0.999461	0.997588	1	0.999768	1	0.99587	1	0.999738	0.999929	0.999016	0.99866	0.998563	0.999753	0.998355	0.999216	0.999588	0.999599	0.999881	0.99995	0.992873	1	0.999609	1	0.998807	1	0.998832
Nontoxin	PDI-A6	PDI-A6	0.999092	0.999891	0.877551	0.891803	0.999508	0.99873	0.999921	0.999918	0.999461	0.997588	1	0.999768	1	0.99587	1	0.999738	0.999929	0.999016	0.99866	0.998563	0.999753	0.998355	0.999216	0.873985	0.999599	0.946849	0.957023	0.728957	1	0.999609	1	0.998807	1	0.998832
Nontoxin	PDI-TMX3	PDI-TMX3	0.999092	0.999891	NA	0.717309	0.999508	0.99873	0.999921	0.999918	0.999461	0.997588	1	0.999768	1	0.99587	1	0.999738	0.999929	0.999016	0.99866	0.998563	0.999753	0.998355	0.999216	0.999588	0.999599	0.952501	0.99995	0.997745	1	0.999609	1	0.998807	1	0.998832
Nontoxin	PDZ11	PDZ11	0.999092	0.999891	NA	0.930562	0.999508	0.99873	0.999921	0.999918	0.999461	0.997588	1	0.999768	1	0.99587	1	0.999738	0.999929	0.999016	0.99866	0.998563	0.999753	0.998355	0.999216	0.999588	0.999599	0.999881	0.99995	0.989981	1	0.999609	1	0.998807	1	0.998832
Nontoxin	PDZK1-1	PDZK1-1	0.999092	0.999891	0.938433	0.932449	0.999508	0.99873	0.999921	0.999918	0.999461	0.997588	1	0.940584	1	0.99587	1	0.999738	0.861485	0.287214	0.99866	0.971591	0.999753	0.352284	0.999216	0.985143	0.999599	0.999881	0.99995	0.989981	0.806471	0.819528	1	0.998807	1	0.998832
Nontoxin	Pelota	Pelota	0.986404	0.999891	NA	0.577596	0.999508	0.99873	0.999921	0.999918	0.999461	0.997588	1	0.999768	1	0.935618	1	0.999738	0.999929	0.999016	0.99866	0.998563	0.999753	0.998355	0.548476	0.0825888	0.999599	0.425606	0.99995	0.99251	1	0.317514	1	0.237259	1	0.94601
Nontoxin	PEN-2	PEN-2	0.999092	0.999891	0.96215	0.969025	0.999508	0.99873	0.999921	0.999918	0.999461	0.997588	1	0.999768	1	0.99587	1	0.999738	0.999929	0.999016	0.99866	0.998563	0.999753	0.998355	0.999216	0.999588	0.999599	0.999881	0.99995	0.989981	1	0.999609	1	0.998807	1	0.998832
Nontoxin	PepMethSulfRed	PepMethSulfRed	0.999092	0.999891	NA	0.930562	0.999508	0.99873	0.999921	0.999918	0.999461	0.997588	1	0.999768	1	0.99587	1	0.999738	0.999929	0.877627	0.99866	0.998563	0.999753	0.998355	0.999216	0.999588	0.999599	0.957241	0.99995	0.992873	1	0.999609	1	0.998807	1	0.998832
Nontoxin	PepproCisIso2	PepproCisIso2	0.999092	0.999891	NA	0.874937	0.999508	0.99873	0.999921	0.999918	0.999461	0.997588	1	0.999768	1	0.99587	1	0.999738	0.999929	0.999016	0.99866	0.998563	0.999753	0.998355	0.999216	0.999588	0.999599	0.999881	0.99995	0.929144	1	0.999609	1	0.998807	1	0.998832
Nontoxin	PeptidaseD	PeptidaseD	0.999092	0.999891	NA	0.687662	0.999508	0.99873	0.999921	0.999918	0.999461	0.997588	1	0.999768	1	0.99587	1	0.999738	0.999929	0.999016	0.99866	0.998563	0.999753	0.998355	0.999216	0.940808	0.999599	0.999881	0.99995	0.944867	1	0.999609	1	0.998807	1	0.998832
Nontoxin	PeptideChainRelease1	PeptideChainRelease1	0.999092	0.999891	0.987452	0.980105	0.999508	0.99873	0.999921	0.999918	0.999461	0.997588	1	0.999768	1	0.99587	1	0.999738	0.999929	0.999016	0.99866	0.998563	0.999753	0.998355	0.999216	0.999588	0.999599	0.999881	0.99995	0.971592	1	0.999609	1	0.998807	1	0.998832
Nontoxin	Peptidyl-tRNAHydrolase2	Peptidyl-tRNAHydrolase2	0.999092	0.999891	0.825525	0.754848	0.999508	0.99873	0.999921	0.999918	0.999461	0.997588	1	0.999768	1	0.99587	1	0.999738	0.999929	0.999016	0.99866	0.998563	0.999753	0.998355	0.999216	0.999588	0.999599	0.999881	0.99995	0.90592	1	0.999609	1	0.998807	1	0.998832
Nontoxin	PeptidylProlylIsomerase-FKBP14	PeptidylProlylIsomerase-FKBP14	0.999092	0.999891	0.0648205	0.0831925	0.999508	0.99873	0.999921	0.999918	0.999461	0.997588	1	0.999768	1	0.99587	1	0.999738	0.999929	0.999016	0.99866	0.998563	0.999753	0.998355	0.294003	0.0940205	0.989984	0.3006	0.561759	0.254736	1	0.999609	1	0.998807	1	0.998832
Nontoxin	PerCoARed	PerCoARed	0.999092	0.999891	0.883778	0.884149	0.999508	0.99873	0.999921	0.999918	0.999461	0.997588	1	0.999768	1	0.99587	1	0.999738	0.999929	0.999016	0.99866	0.998563	0.999753	0.998355	0.999216	0.999588	0.999599	0.999881	0.99995	0.997745	1	0.999609	1	0.998807	1	0.998832
Nontoxin	PeriodicTrp1	PeriodicTrp1	0.999092	0.999891	NA	0.732088	0.999508	0.99873	0.999921	0.999918	0.999461	0.997588	1	0.999768	1	0.99587	1	0.999738	0.999929	0.999016	0.99866	0.998563	0.999753	0.998355	0.999216	0.999588	0.999599	0.994514	0.99995	0.989981	1	0.999609	1	0.998807	1	0.998832
Nontoxin	PeroxideReductase	PeroxideReductase	0.999092	0.999891	0.987452	0.985836	0.999508	0.99873	0.999921	0.999918	0.999461	0.997588	1	0.999768	1	0.99587	1	0.999738	0.999929	0.999016	0.99866	0.998563	0.999753	0.998355	0.999216	0.999588	0.999599	0.999881	0.99995	0.920872	1	0.999609	1	0.998807	1	0.998832
Nontoxin	Peroxiredoxin-2	Peroxiredoxin-2	0.999092	0.999891	NA	0.895706	0.999508	0.994806	0.999921	0.999918	0.999461	0.997588	1	0.656904	1	0.959058	1	0.999738	0.999929	0.999016	0.99866	0.998563	0.999753	0.998355	0.999216	0.504898	0.999599	0.999881	0.99995	0.997745	1	0.604943	1	0.998807	1	0.998832
Nontoxin	Peroxiredoxin1	Peroxiredoxin1	0.999092	0.999891	0.988956	0.99735	0.999508	0.99873	0.999921	0.999918	0.999461	0.997588	1	0.999768	1	0.99587	1	0.999738	0.999929	0.999016	0.99866	0.998563	0.999753	0.998355	0.999216	0.999588	0.999599	0.999881	0.99995	0.997745	1	0.999609	1	0.998807	1	0.998832
Nontoxin	Peroxiredoxin4	Peroxiredoxin4	0.999092	0.999891	0.877551	0.897165	0.999508	0.99873	0.999921	0.999918	0.999461	0.997588	1	0.999768	1	0.99587	1	0.999738	0.999929	0.999016	0.99866	0.998563	0.999753	0.998355	0.999216	0.999588	0.999599	0.999881	0.99995	0.997861	1	0.999609	1	0.998807	1	0.998832
Nontoxin	peroxiredoxin5	peroxiredoxin5	0.999092	0.999891	0.98976	0.996918	0.999508	0.99873	0.999921	0.999918	0.999461	0.997588	1	0.999768	1	0.99587	1	0.999738	0.999929	0.999016	0.99866	0.998563	0.999753	0.998355	0.999216	0.999588	0.999599	0.999881	0.99995	0.997745	1	0.999609	1	0.998807	1	0.998832
Nontoxin	Peroxiredoxin6	Peroxiredoxin6	0.999092	0.999891	0.905238	0.927579	0.999508	0.99873	0.999921	0.999918	0.999461	0.997588	1	0.999768	1	0.99587	1	0.999738	0.999929	0.999016	0.99866	0.998563	0.999753	0.998355	0.999216	0.999588	0.999599	0.999881	0.99995	0.989981	1	0.999609	1	0.998807	1	0.998832
Nontoxin	Peroxisomal2	Peroxisomal2	0.999092	0.999891	NA	0.584104	0.999508	0.99873	0.999921	0.999918	0.999461	0.997588	1	0.999768	1	0.99587	1	0.999738	0.999929	0.999016	0.99866	0.998563	0.999753	0.859874	0.999216	0.999588	0.999599	0.72566	0.99995	0.992873	1	0.999609	1	0.998807	1	0.998832
Nontoxin	PeroxisomalBiogen3	PeroxisomalBiogen3	0.999092	0.999891	NA	0.996882	0.999508	0.99873	0.999921	0.999918	0.999461	0.997588	1	0.999768	1	0.99587	1	0.999738	0.999929	0.999016	0.99866	0.998563	0.999753	0.998355	0.999216	0.999588	0.999599	0.999881	0.99995	0.997745	1	0.999609	1	0.998807	1	0.998832
Nontoxin	PeroxisomalIsom	PeroxisomalIsom	0.999092	0.999891	0.331785	0.221035	0.999508	0.99873	0.999921	0.999918	0.999461	0.997588	1	0.999768	1	0.99587	1	0.999738	0.999929	0.999016	0.99866	0.998563	0.999753	0.998355	0.999216	0.60815	0.999599	0.397251	0.99995	0.452634	1	0.999609	1	0.998807	1	0.998832
Nontoxin	PeroxisomalMP11B	PeroxisomalMP11B	0.999092	0.999891	NA	0.577596	0.999508	0.99873	0.999921	0.999918	0.999461	0.997588	1	0.999768	1	0.99587	1	0.999738	0.999929	0.999016	0.99866	0.998563	0.999753	0.998355	0.999216	0.850588	0.999599	0.937279	0.99995	0.758121	1	0.999609	1	0.998807	1	0.998832
Nontoxin	PEST	PEST	0.870269	0.999891	0.936469	0.927579	0.999508	0.99873	0.999921	0.999918	0.999461	0.997588	1	0.999768	1	0.935618	1	0.999738	0.999929	0.999016	0.99866	0.998563	0.999753	0.998355	0.999216	0.901915	0.999599	0.999881	0.99995	0.785216	1	0.999609	1	0.998807	1	0.998832
Nontoxin	PEthBind1	PEthBind1	0.999092	0.999891	0.905238	0.916713	0.999508	0.99873	0.999921	0.999918	0.999461	0.997588	1	0.999768	1	0.99587	1	0.999738	0.999929	0.999016	0.99866	0.998563	0.999753	0.998355	0.999216	0.999588	0.999599	0.999881	0.99995	0.979189	1	0.999609	1	0.998807	1	0.998832
Nontoxin	PGMutase1	PGMutase1	0.999092	0.999891	0.877551	0.859092	0.999508	0.99873	0.999921	0.999918	0.999461	0.997588	1	0.999768	1	0.99587	1	0.999738	0.999929	0.999016	0.99866	0.998563	0.999753	0.998355	0.999216	0.999588	0.999599	0.999881	0.99995	0.875774	1	0.999609	1	0.998807	1	0.998832
Nontoxin	Phenylalanyl-tRNASyn-a	Phenylalanyl-tRNASyn-a	0.999092	0.999891	NA	0.927579	0.999508	0.99873	0.999921	0.999918	0.999461	0.997588	1	0.999768	1	0.99587	1	0.999738	0.999929	0.999016	0.99866	0.998563	0.999753	0.998355	0.999216	0.999588	0.999599	0.992339	0.99995	0.994635	1	0.999609	1	0.998807	1	0.998832
Nontoxin	Phenylalanyl-tRNASyn-b	Phenylalanyl-tRNASyn-b	0.999092	0.999891	NA	0.94723	0.999508	0.99873	0.999921	0.999918	0.999461	0.9995	1	0.999768	1	0.99587	1	0.999738	0.999929	0.999016	0.99866	0.998563	0.999753	0.998355	0.999216	0.999588	0.999599	0.999881	0.99995	0.989981	1	0.999609	1	0.998807	1	0.998832
Nontoxin	Phos2B	Phos2B	0.999092	0.999891	NA	0.943392	0.999508	0.99873	0.999921	0.999918	0.999461	0.997588	1	0.999768	1	0.99587	1	0.999738	0.999929	0.999016	0.99866	0.998563	0.999753	0.998355	0.999216	0.999588	0.999599	0.999881	0.99995	0.997745	1	0.999609	1	0.998807	1	0.998832
Nontoxin	Phosducin	Phosducin	0.999092	0.999891	NA	0.948167	0.999508	0.99873	0.999921	0.999918	0.999461	0.997588	1	0.999768	1	0.99587	1	0.999738	0.999929	0.999016	0.99866	0.998563	0.999753	0.998355	0.999216	0.999588	0.999599	0.999881	0.99995	0.929144	1	0.999609	1	0.998807	1	0.998832
Nontoxin	Phosducin3	Phosducin3	0.999092	0.999891	0.98976	0.991674	0.999508	0.99873	0.999921	0.999918	0.999461	0.997588	1	0.999768	1	0.99587	1	0.999738	0.999929	0.999016	0.99866	0.999037	0.999753	0.998355	0.999216	0.999588	0.999599	0.999881	0.99995	0.997861	1	0.999609	1	0.998807	1	0.998832
Nontoxin	PhosGlycBioF	PhosGlycBioF	0.788195	0.999891	NA	0.785833	0.999508	0.7586	0.999921	0.999918	0.999461	0.988503	1	0.871471	1	0.709529	1	0.999738	0.999929	0.999016	0.99866	0.998563	0.999753	0.998355	0.999216	0.500618	0.999599	0.594392	0.975454	0.385442	1	0.999609	1	0.998807	1	0.998832
Nontoxin	PhosphateCarrier	PhosphateCarrier	0.999092	0.999891	0.987452	0.995055	0.999508	0.99873	0.999921	0.999918	0.999461	0.997588	1	0.999768	1	0.99587	1	0.999738	0.999929	0.999016	0.99866	0.998563	0.999753	0.998355	0.999216	0.999588	0.999599	0.999881	0.99995	0.997745	1	0.999609	1	0.998807	1	0.998832
Nontoxin	PhosphateCarrier	PhosphateCarrier	0.999092	0.999891	NA	0.930562	0.280335	0.00927715	0.999921	0.999918	0.999461	0.997588	0.000976779	2.54391e-05	0.0802422	0.104471	1	0.999738	0.437144	0.540496	0.99866	0.998563	0.999753	0.655493	0.362733	0.169084	0.999599	0.999881	0.99995	0.929348	0.00880046	0.0130915	0.161954	0.501167	1	0.998832
Nontoxin	PhosphatidateCytidylyltransferase-1	PhosphatidateCytidylyltransferase-1	0.999092	0.999891	NA	0.534018	0.999508	0.99873	0.999921	0.999918	0.999461	0.997588	1	0.999768	1	0.99587	1	0.999738	0.999929	0.999016	0.99866	0.998563	0.999753	0.998355	0.999216	0.97303	0.999599	0.925188	0.99995	0.876994	1	0.999609	1	0.998807	1	0.998832
Nontoxin	PhosphoacetylglucosamineMutase	PhosphoacetylglucosamineMutase	0.999092	0.999891	NA	0.975704	0.999508	0.99873	0.999921	0.999918	0.999461	0.997588	1	0.999768	1	0.99587	1	0.999738	0.999929	0.999016	0.99866	0.998563	0.999753	0.998355	0.999216	0.999588	0.999599	0.999881	0.99995	0.997745	1	0.999609	1	0.998807	1	0.998832
Nontoxin	Phosphoglucomutase1	Phosphoglucomutase1	0.999092	0.999891	NA	0.895706	0.999508	0.99873	0.999921	0.999918	0.999461	0.997588	1	0.999768	1	0.99587	1	0.999738	0.999929	0.999016	0.99866	0.998563	0.999753	0.998355	0.999216	0.999588	0.999599	0.999881	0.99995	0.947511	1	0.999609	1	0.998807	1	0.998832
Nontoxin	PhosphoglycerateKin1	PhosphoglycerateKin1	0.999092	0.999891	0.98976	0.996882	0.999508	0.99873	0.999921	0.999918	0.999461	0.997588	1	0.999768	1	0.99587	1	0.999738	0.999929	0.999016	0.99866	0.999037	0.999753	0.998355	0.999216	0.999588	0.999599	0.999881	0.99995	0.997861	1	0.999609	1	0.998807	1	0.998832
Nontoxin	PhosphoglycerateMutase2	PhosphoglycerateMutase2	0.999092	0.999891	0.837156	0.829509	0.0213468	0.0319826	0.999921	0.916764	0.999461	0.913724	0.00755063	0.0117038	1	0.99587	1	0.974845	NA	0.999016	NA	0.998563	NA	0.998355	0.416585	0.702781	0.999599	0.950038	0.99995	0.876994	0.192134	0.532925	1	0.998807	1	0.998832
Nontoxin	PhosphohistidineP	PhosphohistidineP	0.999092	0.999891	0.897168	0.895706	0.999508	0.99873	0.999921	0.999918	0.999461	0.997588	1	0.999768	1	0.99587	1	0.999738	0.999929	0.999016	0.99866	0.998563	0.999753	0.998355	0.999216	0.999588	0.999599	0.999881	0.99995	0.997745	1	0.999609	1	0.998807	1	0.998832
Nontoxin	PhosphohistPP	PhosphohistPP	0.999092	0.999891	NA	0.160959	0.999508	0.99873	0.999921	0.999918	0.999461	0.997588	1	0.999768	1	0.99587	1	0.999738	0.999929	0.999016	0.99866	0.998563	0.999753	0.998355	0.000641263	2.20823e-05	0.999599	0.275044	0.515992	0.321692	0.176701	0.0508905	1	0.998807	1	0.998832
Nontoxin	Phosphomannomutase2	Phosphomannomutase2	0.999092	0.999891	0.592808	0.421616	0.999508	0.99873	0.999921	0.999918	0.999461	0.997588	1	0.999768	1	0.99587	1	0.999738	0.999929	0.999016	0.99866	0.998563	0.999753	0.998355	0.999216	0.841977	0.999599	0.586666	0.99995	0.685873	1	0.999609	1	0.998807	1	0.998832
Nontoxin	PhosphomevalonateKinase1	PhosphomevalonateKinase1	0.999092	0.999891	NA	0.829509	0.999508	0.99873	0.999921	0.999918	0.999461	0.997588	1	0.999768	1	0.99587	1	0.999738	0.999929	0.999016	0.99866	0.998563	0.999753	0.998355	0.999216	0.843897	0.999599	0.972619	0.99995	0.728957	1	0.999609	1	0.998807	1	0.998832
Nontoxin	PhosphoserinePhosphatase	PhosphoserinePhosphatase	0.999092	0.999891	0.846791	0.829509	0.999508	0.99873	0.999921	0.999918	0.999461	0.997588	1	0.999768	1	0.99587	1	0.999738	0.999929	0.999016	0.99866	0.998563	0.999753	0.998355	0.999216	0.999588	0.999599	0.999881	0.99995	0.992873	1	0.999609	1	0.998807	1	0.998832
Nontoxin	PhytanoylCoAdioxygenase1-1	PhytanoylCoAdioxygenase1-1	0.999092	0.999891	NA	0.996882	0.999508	0.99873	0.999921	0.999918	0.999461	0.997588	1	0.999768	1	0.99587	1	0.999738	0.437144	0.335935	0.99866	0.95732	0.999753	0.456128	0.999216	0.940808	0.999599	0.999881	0.99995	0.997745	1	0.884307	1	0.998807	1	0.998832
Nontoxin	PIH1-1-1	PIH1-1-1	0.999092	0.999891	NA	0.408819	0.999508	0.99873	0.999921	0.999918	0.999461	0.997588	1	0.999768	1	0.99587	1	0.999738	0.999929	0.999016	0.99866	0.998563	0.999753	0.998355	0.889887	0.428716	0.999599	0.999881	0.99995	0.90592	1	0.999609	1	0.998807	1	0.998832
Nontoxin	PINAGT-Y	PINAGT-Y	0.999092	0.999891	NA	0.441017	0.999508	0.99873	0.999921	0.999918	0.999461	0.997588	1	0.999768	1	0.99587	1	0.999738	0.999929	0.999016	0.99866	0.998563	0.999753	0.998355	0.999216	0.870324	0.999599	0.72566	0.99995	0.963164	1	0.999609	1	0.998807	1	0.998832
Nontoxin	PIRP	PIRP	0.999092	0.999891	NA	0.94723	0.999508	0.580606	0.999921	0.999918	0.999461	0.879721	1	0.966793	1	0.99587	1	0.999738	0.999929	0.999016	0.99866	0.998563	0.999753	0.998355	0.999216	0.712616	0.999599	0.776266	0.99995	0.505742	1	0.999609	1	0.871154	1	0.998832
Nontoxin	PITH	PITH	0.999092	0.999891	0.897168	0.895706	0.999508	0.99873	0.999921	0.999918	0.999461	0.997588	1	0.999768	1	0.99587	1	0.999738	0.999929	0.999016	0.99866	0.998563	0.999753	0.998355	0.999216	0.999588	0.999599	0.999881	0.99995	0.989981	1	0.999609	1	0.998807	1	0.998832
Nontoxin	PKHD	PKHD	0.999092	0.999891	0.473023	0.354563	0.999508	0.99873	0.999921	0.999918	0.999461	0.997588	1	0.999768	1	0.99587	1	0.999738	0.999929	0.911948	0.99866	0.998563	0.999753	0.998355	0.999216	0.937064	0.403934	0.257654	0.99995	0.974352	1	0.999609	1	0.998807	1	0.998832
Nontoxin	PlasmaFucosidase	PlasmaFucosidase	0.999092	0.999891	NA	0.996654	0.999508	0.99873	0.999921	0.999918	0.999461	0.997588	1	0.999768	1	0.99587	1	0.999738	0.999929	0.999016	0.99866	0.998563	0.999753	0.998355	0.999216	0.999588	0.999599	0.999881	0.99995	0.97527	1	0.999609	1	0.998807	1	0.998832
Nontoxin	Plastin3	Plastin3	0.999092	0.999891	NA	0.976377	0.999508	0.99873	0.999921	0.999918	0.999461	0.997588	1	0.915018	1	0.99587	1	0.999738	0.999929	0.570166	0.99866	0.998563	0.999753	0.859874	0.999216	0.999588	0.999599	0.999881	0.99995	0.997745	1	0.490578	1	0.998807	1	0.998832
Nontoxin	PlateletAct-2	PlateletAct-2	0.999092	0.999891	NA	0.996882	0.999508	0.99873	0.999921	0.999918	0.999461	0.997588	1	0.999768	1	0.99587	1	0.999738	0.999929	0.999016	0.99866	0.998563	0.999753	0.998355	0.999216	0.999588	0.999599	0.999881	0.99995	0.973676	1	0.999609	1	0.998807	1	0.998832
Nontoxin	PLD	PLD	0.999092	0.999891	NA	0.948167	0.999508	0.99873	0.999921	0.999918	0.999461	0.997588	1	0.999768	1	0.99587	1	0.999738	0.999929	0.999016	0.99866	0.998563	0.999753	0.998355	0.997515	0.500618	0.999599	0.999881	0.99995	0.997745	1	0.670627	1	0.925223	1	0.998832
Nontoxin	pleckA2	pleckA2	0.999092	0.999891	0.787764	0.744574	0.999508	0.99873	0.999921	0.999918	0.999461	0.997588	1	0.999768	1	0.99587	1	0.999738	0.999929	0.999016	0.99866	0.998563	0.999753	0.998355	0.0250611	0.0941098	0.999599	0.999881	0.954559	0.805166	0.134536	0.297251	1	0.998807	1	0.998832
Nontoxin	Pleckstrin-A8	Pleckstrin-A8	0.999092	0.999891	NA	0.144226	0.999508	0.99873	0.999921	0.999918	0.999461	0.988503	1	0.999768	1	0.99587	1	0.999738	0.999929	0.999016	0.99866	0.998563	0.999753	0.998355	0.999216	0.338956	0.989984	0.355457	0.859055	0.34854	1	0.999609	1	0.998807	1	0.998832
Nontoxin	Pleckstrin-B2	Pleckstrin-B2	0.999092	0.999891	NA	0.925419	0.999508	0.99873	0.999921	0.999918	0.999461	0.997588	1	0.999768	1	0.99587	1	0.999738	0.999929	0.999016	0.99866	0.999965	0.999753	0.998355	0.999216	0.999588	0.999599	0.999881	0.99995	0.997745	1	0.999609	1	0.998807	1	0.998832
Nontoxin	PleckstrinJ1	PleckstrinJ1	0.999092	0.999891	NA	0.960079	0.999508	0.99873	0.999921	0.999918	0.999461	0.997588	1	0.999768	1	0.99587	1	0.999738	0.999929	0.999016	0.99866	0.998563	0.999753	0.998355	0.999216	0.999588	0.999599	0.999881	0.99995	0.992078	1	0.999609	1	0.998807	1	0.998832
Nontoxin	PLIOMethyltransferase	PLIOMethyltransferase	0.999092	0.999891	NA	0.866754	0.999508	0.99873	0.999921	0.999918	0.999461	0.997588	1	0.999768	1	0.99587	1	0.999738	0.999929	0.999016	0.99866	0.998563	0.999753	0.998355	0.999216	0.999588	0.999599	0.999881	0.99995	0.90592	1	0.999609	1	0.998807	1	0.998832
Nontoxin	PMP-22	PMP-22	0.946898	0.999891	0.905238	0.900721	0.999508	0.99873	0.999921	0.999918	0.999461	0.997588	1	0.999768	1	0.99587	1	0.999738	0.999929	0.999016	0.99866	0.95732	0.999753	0.994532	0.999216	0.937064	0.999599	0.999881	0.99995	0.997745	1	0.999609	1	0.998807	1	0.998832
Nontoxin	PMP-4	PMP-4	0.999092	0.999891	NA	0.951347	0.999508	0.99873	0.999921	0.999918	0.999461	0.997588	1	0.999768	1	0.99587	1	0.999738	0.999929	0.999016	0.99866	0.998563	0.999753	0.998355	0.999216	0.999588	0.999599	0.999881	0.99995	0.997745	1	0.999609	1	0.998807	1	0.998832
Nontoxin	PMP34	PMP34	0.999092	0.999891	0.905238	0.922191	0.999508	0.99873	0.999921	0.999918	0.999461	0.997588	1	0.999768	1	0.99587	1	0.999738	0.999929	0.999016	0.99866	0.998563	0.999753	0.998355	0.999216	0.999588	0.999599	0.999881	0.99995	0.992873	1	0.999609	1	0.998807	1	0.998832
Nontoxin	PMRPPOP5	PMRPPOP5	0.999092	0.999891	NA	0.603754	0.999508	0.99873	0.999921	0.999918	0.999461	0.997588	1	0.999768	1	0.947218	1	0.999738	0.999929	0.999016	0.99866	0.998563	0.999753	0.998355	0.999216	0.669548	0.999599	0.72566	0.99995	0.479919	1	0.999609	1	0.998807	1	0.998832
Nontoxin	PNDSOR1	PNDSOR1	0.999092	0.999891	NA	0.969025	0.999508	0.99873	0.999921	0.999918	0.999461	0.997588	1	0.999768	1	0.99587	1	0.999738	0.999929	0.999016	0.99866	0.998563	0.999753	0.998355	0.999216	0.999588	0.999599	0.999881	0.99995	0.922929	1	0.999609	1	0.998807	1	0.998832
Nontoxin	poly-rC-2	poly-rC-2	0.999092	0.999891	0.96215	0.969797	0.999508	0.99873	0.999921	0.999918	0.999461	0.997588	1	0.999768	1	0.99587	1	0.999738	0.999929	0.999016	0.99866	0.998563	0.999753	0.998355	0.999216	0.999588	0.999599	0.999881	0.99995	0.997745	1	0.999609	1	0.998807	1	0.998832
Nontoxin	PolyABinding1	PolyABinding1	0.999092	0.999891	0.877551	0.895706	0.999508	0.99873	0.999921	0.999918	0.999461	0.997588	1	0.999768	1	0.99587	1	0.999738	0.999929	0.999016	0.99866	0.998563	0.999753	0.998355	0.999216	0.999588	0.999599	0.999881	0.99995	0.947511	1	0.999609	1	0.998807	1	0.998832
Nontoxin	PolyABinding2B	PolyABinding2B	0.999092	0.999891	0.657741	0.540939	0.999508	0.99873	0.999921	0.999918	0.999461	0.997588	1	0.999768	1	0.99587	1	0.999738	0.999929	0.999016	0.99866	0.998563	0.999753	0.998355	0.150732	0.0430654	0.999599	0.999881	0.99995	0.807581	0.663459	0.317514	1	0.998807	1	0.998832
Nontoxin	PolyABindingInt2	PolyABindingInt2	0.999092	0.999891	NA	0.604057	0.999508	0.99873	0.999921	0.999918	0.999461	0.997588	1	0.999768	1	0.99587	1	0.999738	0.999929	0.999016	0.99866	0.998563	0.999753	0.998355	0.999216	0.78825	0.999599	0.999881	0.99995	0.90592	1	0.999609	1	0.998807	1	0.998832
Nontoxin	PolyAPol-a	PolyAPol-a	0.999092	0.999891	NA	0.892676	0.999508	0.99873	0.999921	0.999918	0.999461	0.998935	1	0.999768	1	0.99587	1	0.999738	0.999929	0.999016	0.99866	0.998563	0.999753	0.998355	0.999216	0.999588	0.999599	0.999881	0.99995	0.989981	1	0.999609	1	0.998807	1	0.998832
Nontoxin	PolyglutamineBinding1	PolyglutamineBinding1	0.999092	0.999891	NA	0.116122	0.999508	0.99873	0.999921	0.999918	0.999461	0.988503	1	0.999768	1	0.99587	1	0.999738	0.999929	0.999016	0.99866	0.998563	0.999753	0.998355	0.999216	0.21451	0.999599	0.251466	0.686642	0.318481	1	0.999609	1	0.998807	1	0.998832
Nontoxin	PolypyrimidineBinding1	PolypyrimidineBinding1	0.999092	0.999891	NA	0.846194	0.999508	0.99873	0.999921	0.999918	0.999461	0.997588	1	0.999768	1	0.99587	1	0.999738	0.999929	0.999016	0.99866	0.998563	0.999753	0.998355	0.999216	0.999588	0.999599	0.999881	0.99995	0.997861	1	0.999609	1	0.998807	1	0.998832
Nontoxin	PP-1B	PP-1B	0.999092	0.999891	NA	0.971764	0.999508	0.99873	0.999921	0.999918	0.999461	0.997588	1	0.999768	1	0.99587	1	0.999738	0.999929	0.999016	0.99866	0.998563	0.999753	0.998355	0.999216	0.999588	0.999599	0.999881	0.99995	0.997745	1	0.999609	1	0.998807	1	0.998832
Nontoxin	PPAR-g1	PPAR-g1	0.999092	0.999891	0.428858	0.422995	0.999508	0.99873	0.999921	0.999918	0.999461	0.997588	1	0.999768	1	0.99587	1	0.999738	0.999929	0.999016	0.99866	0.998563	0.999753	0.998355	0.782472	0.596568	0.999599	0.952501	0.99995	0.785216	1	0.999609	1	0.998807	1	0.998832
Nontoxin	PPCTI-A	PPCTI-A	0.999092	0.999891	0.938825	0.956405	0.999508	0.99873	0.999921	0.999918	0.999461	0.997588	1	0.999768	1	0.99587	1	0.999738	0.999929	0.999016	0.99866	0.998563	0.999753	0.998355	0.999216	0.999588	0.999599	0.999881	0.99995	0.997745	1	0.999609	1	0.998807	1	0.998832
Nontoxin	PPCTI-C	PPCTI-C	0.999092	0.999891	NA	0.996882	0.999508	0.99873	0.999921	0.999918	0.999461	0.997588	1	0.999768	1	0.99587	1	0.999738	0.999929	0.999016	0.99866	0.998563	0.999753	0.998355	0.999216	0.999588	0.999599	0.999881	0.99995	0.984749	1	0.999609	1	0.998807	1	0.998832
Nontoxin	PPCTI-FKBP1A	PPCTI-FKBP1A	0.999092	0.999891	0.987452	0.996348	0.999508	0.99873	0.999921	0.999918	0.999461	0.997588	1	0.999768	1	0.99587	1	0.999738	0.999929	0.999016	0.99866	0.998563	0.999753	0.998355	0.999216	0.999588	0.999599	0.999881	0.99995	0.989981	1	0.999609	1	0.998807	1	0.998832
Nontoxin	PPCTI-FKBP1B	PPCTI-FKBP1B	0.999092	0.999891	NA	0.462108	0.999508	0.0903607	0.999921	0.644053	0.999461	0.615705	1	0.45956	1	0.99587	1	0.999738	0.999929	0.999016	0.99866	0.998563	0.999753	0.998355	0.718042	0.287754	0.999599	0.512694	0.875092	0.373165	1	0.999609	1	0.998807	1	0.998832
Nontoxin	PPCTI-FKBP2	PPCTI-FKBP2	0.621235	0.999891	0.683985	0.657552	0.999508	0.99873	0.999921	0.999918	0.999461	0.997588	1	0.999768	1	0.99587	1	0.999738	0.999929	0.999016	0.99866	0.998563	0.999753	0.998355	0.773725	0.729262	0.999599	0.916382	0.99995	0.997745	1	0.999609	1	0.998807	1	0.998832
Nontoxin	PPCTI-FKBP8	PPCTI-FKBP8	0.999092	0.999891	0.96215	0.973776	0.999508	0.99873	0.999921	0.999918	0.999461	0.997588	1	0.999768	1	0.99587	1	0.999738	0.999929	0.999016	0.99866	0.998563	0.999753	0.998355	0.999216	0.999588	0.999599	0.999881	0.99995	0.997745	1	0.999609	1	0.998807	1	0.998832
Nontoxin	PPCTI-FKBP9	PPCTI-FKBP9	0.999092	0.999891	0.623514	0.47228	0.999508	0.99873	0.999921	0.999918	0.999461	0.997588	1	0.999768	1	0.99587	1	0.999738	0.999929	0.999016	0.99866	0.998563	0.999753	0.998355	0.999216	0.882505	0.999599	0.915112	0.99995	0.785216	1	0.999609	1	0.998807	1	0.998832
Nontoxin	PPCTI-H	PPCTI-H	0.999092	0.999891	0.854688	0.785833	0.999508	0.99873	0.999921	0.999918	0.999461	0.997588	1	0.999768	1	0.99587	1	0.999738	0.999929	0.999016	0.99866	0.998563	0.999753	0.998355	0.999216	0.999588	0.999599	0.831008	0.99995	0.997745	1	0.999609	1	0.998807	1	0.998832
Nontoxin	PRA1-3	PRA1-3	0.999092	0.999891	NA	0.948167	0.999508	0.99873	0.999921	0.999918	0.999461	0.997588	1	0.999768	1	0.99587	1	0.999738	0.999929	0.999016	0.99866	0.998563	0.999753	0.998355	0.999216	0.999588	0.999599	0.999881	0.99995	0.999859	1	0.999609	1	0.998807	1	0.998832
Nontoxin	pre-mRNAp14	pre-mRNAp14	0.999092	0.999891	0.877551	0.851254	0.999508	0.99873	0.999921	0.999918	0.999461	0.997588	1	0.999768	1	0.99587	1	0.999738	0.999929	0.999016	0.99866	0.998563	0.999753	0.998355	0.999216	0.999588	0.999599	0.999881	0.99995	0.997745	1	0.999609	1	0.998807	1	0.998832
Nontoxin	Prefoldin1	Prefoldin1	0.999092	0.999891	0.806643	0.83762	0.999508	0.99873	0.999921	0.999918	0.999461	0.997588	1	0.999768	1	0.99587	1	0.999738	0.999929	0.999016	0.99866	0.998563	0.999753	0.998355	0.999216	0.999588	0.999599	0.999881	0.99995	0.934148	1	0.999609	1	0.998807	1	0.998832
Nontoxin	Prefoldin3	Prefoldin3	0.999092	0.999891	0.806643	0.678701	0.999508	0.99873	0.999921	0.999918	0.999461	0.997588	1	0.999768	1	0.99587	1	0.999738	0.999929	0.999016	0.99866	0.998563	0.999753	0.998355	0.999216	0.46525	0.999599	0.583043	0.954559	0.385442	1	0.999609	1	0.998807	1	0.998832
Nontoxin	Prefoldin4	Prefoldin4	0.999092	0.999891	0.657741	0.577596	0.999508	0.99873	0.999921	0.999918	0.999461	0.997588	1	0.999768	1	0.99587	1	0.999738	0.999929	0.999016	0.99866	0.998563	0.999753	0.998355	0.999216	0.89701	0.999599	0.999881	0.99995	0.906583	1	0.999609	1	0.998807	1	0.998832
Nontoxin	Prefoldin5	Prefoldin5	0.999092	0.999891	0.651854	0.577596	0.999508	0.99873	0.999921	0.999918	0.999461	0.997588	1	0.999768	1	0.99587	1	0.999738	0.999929	0.999016	0.99866	0.998563	0.999753	0.998355	0.999216	0.940808	0.999599	0.955389	0.99995	0.832828	1	0.999609	1	0.998807	1	0.998832
Nontoxin	Prefoldin6	Prefoldin6	0.999092	0.999891	0.830984	0.789246	0.999508	0.99873	0.999921	0.999918	0.999461	0.997588	1	0.999768	1	0.99587	1	0.999738	0.999929	0.999016	0.99866	0.998563	0.999753	0.998355	0.999216	0.999588	0.999599	0.999881	0.99995	0.96901	1	0.999609	1	0.998807	1	0.998832
Nontoxin	PRELI	PRELI	0.999092	0.999891	0.987452	0.989771	0.999508	0.99873	0.999921	0.999918	0.999461	0.997588	1	0.999768	1	0.99587	1	0.999738	0.999929	0.999016	0.99866	0.998563	0.999753	0.998355	0.999216	0.999588	0.999599	0.999881	0.99995	0.963164	1	0.999609	1	0.998807	1	0.998832
Nontoxin	premrnaSF19	premrnaSF19	0.999092	0.999891	NA	0.98144	0.999508	0.99873	0.999921	0.999918	0.999461	0.997588	1	0.999768	1	0.99587	1	0.999738	0.999929	0.999016	0.99866	0.998563	0.999753	0.998355	0.999216	0.999588	0.999599	0.999881	0.99995	0.997745	1	0.999609	1	0.998807	1	0.998832
Nontoxin	PrenRab1	PrenRab1	0.999092	0.999891	0.905238	0.927579	0.999508	0.99873	0.999921	0.999918	0.999461	0.997588	1	0.999768	1	0.99587	1	0.999738	0.999929	0.999016	0.99866	0.998563	0.999753	0.998355	0.999216	0.999588	0.999599	0.999881	0.99995	0.992078	1	0.999609	1	0.998807	1	0.998832
Nontoxin	Presenilin2	Presenilin2	0.870269	0.999891	NA	0.851254	0.999508	0.99873	0.999921	0.999918	0.999461	0.997588	1	0.999768	1	0.959058	1	0.999738	0.999929	0.999016	0.99866	0.998563	0.999753	0.998355	0.999216	0.73583	0.999599	0.776266	0.99995	0.527313	1	0.999609	1	0.998807	1	0.998832
Nontoxin	PRNT1	PRNT1	0.999092	0.999891	NA	0.577596	0.999508	0.99873	0.999921	0.999918	0.999461	0.997588	1	0.999768	1	0.99587	1	0.999738	0.999929	0.663719	0.99866	0.998563	0.999753	0.859874	0.999216	0.875626	0.989984	0.528265	0.99995	0.714846	1	0.999609	1	0.998807	1	0.998832
Nontoxin	Profilin1	Profilin1	0.999092	0.999891	0.82584	0.820501	0.999508	0.99873	0.999921	0.999918	0.999461	0.997588	1	0.999768	1	0.99587	1	0.999738	0.999929	0.999016	0.99866	0.998563	0.999753	0.998355	0.0377697	0.102029	0.999599	0.999881	0.99995	0.963966	0.135455	0.242028	1	0.703375	1	0.998832
Nontoxin	Profilin2	Profilin2	0.999092	0.999891	0.750121	0.632877	0.999508	0.99873	0.999921	0.999918	0.999461	0.997588	1	0.999768	1	0.99587	1	0.999738	0.999929	0.999016	0.99866	0.998563	0.999753	0.998355	0.999216	0.985143	0.999599	0.999881	0.99995	0.881883	1	0.999609	1	0.998807	1	0.998832
Nontoxin	Prohibitin	Prohibitin	0.999092	0.999891	0.0648205	0.117395	0.999508	0.99873	0.999921	0.999918	0.999461	0.997588	1	0.999768	1	0.99587	1	0.999738	0.999929	0.999016	0.99866	0.998563	0.999753	0.998355	0.481456	0.290193	0.989984	0.489855	0.859055	0.40281	1	0.999609	1	0.998807	1	0.998832
Nontoxin	Prohibitin2	Prohibitin2	0.999092	0.999891	0.950678	0.952442	0.999508	0.99873	0.999921	0.999918	0.999461	0.997588	1	0.999768	1	0.99587	1	0.999738	0.999929	0.999016	0.99866	0.998563	0.999753	0.998355	0.999216	0.939855	0.999599	0.999881	0.99995	0.832828	1	0.999609	1	0.998807	1	0.998832
Nontoxin	Prolactin	Prolactin	0.999092	0.999891	0.74732	0.603754	0.999508	0.99873	0.999921	0.999918	0.999461	0.997588	1	0.999768	1	0.99587	1	0.999738	0.999929	0.999016	0.99866	0.998563	0.999753	0.998355	0.999216	0.833866	0.999599	0.673079	0.99995	0.619589	1	0.999609	1	0.998807	1	0.998832
Nontoxin	Prolyl-tRNA1	Prolyl-tRNA1	0.999092	0.999891	NA	0.826034	0.999508	0.99873	0.999921	0.999918	0.999461	0.997588	1	0.999768	1	0.99587	1	0.999738	0.999929	0.999016	0.99866	0.998563	0.999753	0.998355	0.999216	0.999588	0.999599	0.999881	0.99995	0.997745	1	0.999609	1	0.998807	1	0.998832
Nontoxin	Promethin1	Promethin1	0.999092	0.999891	NA	0.657552	0.999508	0.99873	0.999921	0.999918	0.999461	0.997588	1	0.999768	1	0.99587	1	0.999738	0.999929	0.999016	0.99866	0.998563	0.999753	0.998355	0.999216	0.999588	0.999599	0.943822	0.99995	0.920872	1	0.999609	1	0.998807	1	0.998832
Nontoxin	ProphobilinogenDeaminase	ProphobilinogenDeaminase	0.999092	0.999891	NA	0.982596	0.999508	0.99873	0.999921	0.999918	0.999461	0.997588	1	0.999768	1	0.99587	1	0.999738	0.999929	0.999016	0.99866	0.998563	0.999753	0.998355	0.999216	0.999588	0.999599	0.999881	0.99995	0.997745	1	0.999609	1	0.998807	1	0.998832
Nontoxin	ProRich15	ProRich15	0.999092	0.999891	0.74732	0.622866	0.999508	0.99873	0.999921	0.999918	0.999461	0.997588	1	0.999768	1	0.99587	1	0.999738	0.999929	0.999016	0.99866	0.998563	0.999753	0.998355	0.999216	0.899615	0.999599	0.999881	0.99995	0.920872	1	0.999609	1	0.998807	1	0.998832
Nontoxin	ProRichNRC2	ProRichNRC2	0.999092	0.999891	NA	0.577596	0.999508	0.99873	0.999921	0.999918	0.999461	0.997588	1	0.999768	1	0.99587	1	0.999738	0.999929	0.999016	0.99866	0.998563	0.999753	0.998355	0.999216	0.999588	0.999599	0.957241	0.99995	0.947914	1	0.999609	1	0.998807	1	0.998832
Nontoxin	ProstaglandinESyn3	ProstaglandinESyn3	0.999092	0.999891	0.936469	0.936155	0.999508	0.99873	0.999921	0.999918	0.999461	0.997588	1	0.999768	1	0.99587	1	0.999738	0.999929	0.999016	0.99866	0.998563	0.999753	0.998355	0.999216	0.999588	0.999599	0.999881	0.99995	0.997745	1	0.999609	1	0.998807	1	0.998832
Nontoxin	ProstaglandinRed2	ProstaglandinRed2	0.999092	0.999891	NA	0.971764	0.999508	0.99873	0.999921	0.999918	0.999461	0.997588	1	0.999768	1	0.99587	1	0.999738	0.999929	0.999016	0.99866	0.998563	0.999753	0.998355	0.999216	0.999588	0.999599	0.999881	0.99995	0.947914	1	0.999609	1	0.998807	1	0.998832
Nontoxin	Prot26S1	Prot26S1	0.999092	0.999891	NA	0.991674	0.999508	0.99873	0.999921	0.999918	0.999461	0.997588	1	0.999768	1	0.99587	1	0.999738	0.999929	0.999016	0.99866	0.998563	0.999753	0.998355	0.999216	0.999588	0.999599	0.999881	0.99995	0.992873	1	0.999609	1	0.998807	1	0.998832
Nontoxin	Protease6B	Protease6B	0.999092	0.999891	0.96215	0.969797	0.999508	0.99873	0.999921	0.999918	0.999461	0.997588	1	0.999768	1	0.99587	1	0.999738	0.999929	0.999016	0.99866	0.998563	0.999753	0.998355	0.999216	0.999588	0.999599	0.999881	0.99995	0.997745	1	0.999609	1	0.998807	1	0.998832
Nontoxin	Protease8	Protease8	0.999092	0.999891	0.763972	0.692232	0.999508	0.99873	0.999921	0.999918	0.999461	0.997588	1	0.999768	1	0.99587	1	0.999738	0.999929	0.999016	0.99866	0.998563	0.999753	0.998355	0.999216	0.999588	0.999599	0.999881	0.99995	0.997745	1	0.999609	1	0.998807	1	0.998832
Nontoxin	Proteasome-6A	Proteasome-6A	0.999092	0.999891	0.877551	0.874937	0.999508	0.99873	0.999921	0.999918	0.999461	0.997588	1	0.999768	1	0.99587	1	0.999738	0.999929	0.999016	0.99866	0.998563	0.999753	0.998355	0.999216	0.999588	0.999599	0.999881	0.99995	0.96901	1	0.999609	1	0.998807	1	0.998832
Nontoxin	Proteasome-a1	Proteasome-a1	0.999092	0.999891	0.905238	0.917872	0.999508	0.99873	0.999921	0.999918	0.999461	0.997588	1	0.999768	1	0.99587	1	0.999738	0.999929	0.999016	0.99866	0.998563	0.999753	0.998355	0.999216	0.999588	0.999599	0.999881	0.99995	0.997745	1	0.999609	1	0.998807	1	0.998832
Nontoxin	Proteasome-a2	Proteasome-a2	0.999092	0.999891	0.0440409	0.116122	0.999508	0.99873	0.999921	0.999918	0.999461	0.997588	1	0.999768	1	0.99587	1	0.999738	0.999929	0.999016	0.99866	0.998563	0.999753	0.998355	0.419198	0.352014	0.560237	0.435264	0.565381	0.385442	1	0.999609	1	0.998807	1	0.998832
Nontoxin	Proteasome-a3	Proteasome-a3	0.999092	0.999891	0.984187	0.98144	0.999508	0.99873	0.999921	0.999918	0.999461	0.997588	1	0.999768	1	0.99587	1	0.999738	0.999929	0.999016	0.99866	0.998563	0.999753	0.998355	0.999216	0.999588	0.999599	0.999881	0.99995	0.997745	1	0.999609	1	0.998807	1	0.998832
Nontoxin	Proteasome-a4	Proteasome-a4	0.999092	0.999891	0.877551	0.895706	0.999508	0.99873	0.999921	0.999918	0.999461	0.997588	1	0.999768	1	0.99587	1	0.999738	0.999929	0.999016	0.99866	0.998563	0.999753	0.998355	0.999216	0.999588	0.999599	0.999881	0.99995	0.971592	1	0.999609	1	0.998807	1	0.998832
Nontoxin	Proteasome-a5	Proteasome-a5	0.999092	0.999891	0.970222	0.976377	0.999508	0.99873	0.999921	0.999918	0.999461	0.997588	1	0.999768	1	0.99587	1	0.999738	0.999929	0.999016	0.99866	0.998563	0.999753	0.998355	0.999216	0.999588	0.999599	0.999881	0.99995	0.989981	1	0.999609	1	0.998807	1	0.998832
Nontoxin	Proteasome-a6	Proteasome-a6	0.999092	0.999891	0.96215	0.978824	0.999508	0.99873	0.999921	0.999918	0.999461	0.997588	1	0.999768	1	0.99587	1	0.999738	0.999929	0.999016	0.99866	0.998563	0.999753	0.998355	0.9999	0.999588	0.999599	0.999881	0.99995	0.953354	1	0.999609	1	0.998807	1	0.998832
Nontoxin	Proteasome-b1	Proteasome-b1	0.999092	0.999891	0.903356	0.897165	0.999508	0.99873	0.999921	0.999918	0.999461	0.997588	1	0.999768	1	0.99587	1	0.999738	0.999929	0.999016	0.99866	0.998563	0.999753	0.998355	0.999216	0.999588	0.999599	0.999881	0.99995	0.997745	1	0.999609	1	0.998807	1	0.998832
Nontoxin	Proteasome-b2	Proteasome-b2	0.999092	0.999891	0.970222	0.985238	0.999508	0.99873	0.999921	0.999918	0.999461	0.997588	1	0.999768	1	0.99587	1	0.999738	0.999929	0.999016	0.99866	0.998563	0.999753	0.998355	0.999216	0.999588	0.999599	0.999881	0.99995	0.944867	1	0.999609	1	0.998807	1	0.998832
Nontoxin	Proteasome-b3	Proteasome-b3	0.999092	0.999891	0.032785	0.143946	0.999508	0.99873	0.999921	0.999918	0.999461	0.997588	1	0.999768	1	0.99587	1	0.999738	0.999929	0.999016	0.99866	0.998563	0.999753	0.998355	0.383351	0.39122	0.801811	0.583043	0.99995	0.832828	1	0.999609	1	0.998807	1	0.998832
Nontoxin	Proteasome-b5	Proteasome-b5	0.999092	0.999891	0.529694	0.455281	0.999508	0.99873	0.999921	0.999918	0.999461	0.997588	1	0.999768	1	0.99587	1	0.999738	0.999929	0.999016	0.99866	0.998563	0.999753	0.998355	7.28226e-05	0.000183646	0.999599	0.72566	0.859055	0.671126	0.00992485	0.0179531	0.563775	0.390223	1	0.998832
Nontoxin	Proteasome-b7	Proteasome-b7	0.999092	0.999891	0.530915	0.577596	0.999508	0.99873	0.999921	0.999918	0.999461	0.997588	1	0.999768	1	0.99587	1	0.999738	0.999929	0.999016	0.99866	0.998563	0.999753	0.998355	0.999216	0.937064	0.999599	0.973752	0.99995	0.853897	1	0.999609	1	0.998807	1	0.998832
Nontoxin	Proteasome11-1	Proteasome11-1	0.999092	0.999891	NA	1.05493e-13	0.999508	0.281171	0.999921	0.0115259	0.999461	0.847338	1	0.999768	1	0.99587	1	0.999738	NA	0.663719	NA	0.998563	NA	0.874536	0.000137804	7.82019e-08	9.78469e-05	2.60114e-09	0.00120588	0.0330462	1	0.999609	1	0.998807	1	0.998832
Nontoxin	Proteasome13	Proteasome13	0.999092	0.999891	NA	0.932449	0.999508	0.99873	0.999921	0.999918	0.999461	0.997588	1	0.999768	1	0.99587	1	0.999738	0.999929	0.999016	0.99866	0.998563	0.999753	0.998355	0.999216	0.999588	0.999599	0.999881	0.99995	0.997745	1	0.999609	1	0.998807	1	0.998832
Nontoxin	Proteasome14	Proteasome14	0.999092	0.999891	0.950678	0.948167	0.999508	0.99873	0.999921	0.999918	0.999461	0.997588	1	0.999768	1	0.99587	1	0.999738	0.999929	0.999016	0.99866	0.998563	0.999753	0.998355	0.999216	0.97507	0.999599	0.999881	0.99995	0.934737	1	0.999609	1	0.998807	1	0.998832
Nontoxin	Proteasome7-2	Proteasome7-2	0.999092	0.999891	0.516979	0.399669	0.999508	0.99873	0.999921	0.999918	0.999461	0.997588	1	0.999768	1	0.99587	1	0.999738	0.999929	0.999016	0.99866	0.998563	0.999753	0.998355	0.702503	0.415978	0.999599	0.999881	0.99995	0.920341	1	0.999609	1	0.998807	1	0.998832
Nontoxin	ProteasomeAct1	ProteasomeAct1	0.986404	0.999891	0.941445	0.948167	0.999508	0.477503	0.999921	0.999918	0.999461	0.997588	1	0.272183	1	0.636895	1	0.999738	0.999929	0.999016	0.99866	0.998563	0.999753	0.998355	0.999216	0.940808	0.999599	0.999881	0.99995	0.90592	1	0.999609	1	0.998807	1	0.998832
Nontoxin	ProteasomeAct2	ProteasomeAct2	0.854843	0.999891	0.976006	0.985238	0.999508	0.149289	0.999921	0.999918	0.999461	0.997588	0.975497	0.076363	1	0.506943	1	0.999738	0.999929	0.999016	0.99866	0.998563	0.999753	0.998355	0.999216	0.843437	0.999599	0.999881	0.99995	0.906583	1	0.94146	1	0.998807	1	0.998832
Nontoxin	ProteasomeActivator-3	ProteasomeActivator-3	0.999092	0.999891	NA	0.571407	0.999508	0.99873	0.999921	0.999918	0.999461	0.997588	1	0.999768	1	0.99587	1	0.999738	0.999929	0.999016	0.99866	0.998563	0.999753	0.998355	0.773944	0.521866	0.999599	0.999881	0.99995	0.903676	1	0.999609	1	0.998807	1	0.998832
Nontoxin	ProteasomeActivator-3	ProteasomeActivator-3	0.999092	0.999891	NA	1.23508e-20	0.999508	0.203217	0.999921	0.00729666	0.999461	0.835936	1	0.999768	1	0.99587	1	0.999738	0.999929	0.663719	0.99866	0.998563	0.999753	0.795136	7.22086e-07	5.18344e-12	2.35976e-07	1.88976e-14	1.77872e-05	0.00131152	1	0.999609	1	0.998807	1	0.998832
Nontoxin	ProteasomeB4	ProteasomeB4	0.999092	0.999891	0.592808	0.539829	0.999508	0.99873	0.999921	0.999918	0.999461	0.997588	1	0.999768	1	0.99587	1	0.999738	0.999929	0.999028	0.99866	0.998563	0.999753	0.998355	0.557811	0.554234	0.999599	0.999881	0.99995	0.947914	1	0.999609	1	0.998807	1	0.998832
Nontoxin	ProteasomeChap1	ProteasomeChap1	0.999092	0.999891	NA	0.820501	0.999508	0.99873	0.999921	0.999918	0.999461	0.997588	1	0.999768	1	0.99587	1	0.999738	0.999929	0.999016	0.99866	0.998563	0.999753	0.998355	0.999216	0.999588	0.999599	0.999881	0.99995	0.997745	1	0.999609	1	0.998807	1	0.998832
Nontoxin	ProteasomeChap3	ProteasomeChap3	0.999092	0.999891	NA	0.97401	0.999508	0.99873	0.999921	0.999918	0.999461	0.997588	1	0.999768	1	0.99587	1	0.999738	0.999929	0.999016	0.99866	0.998563	0.999753	0.998355	0.999216	0.999588	0.999599	0.999881	0.99995	0.973676	1	0.999609	1	0.998807	1	0.998832
Nontoxin	ProteasomeDSS1	ProteasomeDSS1	0.999092	0.999891	0.0648205	0.275713	0.999508	0.99873	0.999921	0.999918	0.999461	0.997588	1	0.999768	1	0.99587	1	0.999738	0.999929	0.999016	0.99866	0.998563	0.999753	0.998355	0.324183	0.504898	0.989984	0.836745	0.99995	0.87333	1	0.999609	1	0.998807	1	0.998832
Nontoxin	ProteasomeInh-PI31	ProteasomeInh-PI31	0.999092	0.999891	0.359858	0.239825	0.999508	0.99873	0.999921	0.964616	0.999461	0.997588	1	0.915018	1	0.919105	1	0.999738	0.999929	0.877627	0.99866	0.998563	0.999753	0.998355	0.999216	0.432577	0.560237	0.203084	0.515992	0.385442	1	0.999609	1	0.998807	1	0.998832
Nontoxin	ProteasomeMat	ProteasomeMat	0.999092	0.999891	0.74732	0.817879	0.999508	0.99873	0.999921	0.999918	0.999461	0.997588	1	0.999768	1	0.99587	1	0.999738	0.999929	0.999016	0.99866	0.998563	0.999753	0.998355	0.999216	0.999588	0.999599	0.999881	0.99995	0.997745	1	0.999609	1	0.998807	1	0.998832
Nontoxin	ProteasomeRed9	ProteasomeRed9	0.999092	0.999891	NA	0.766672	0.999508	0.99873	0.999921	0.999918	0.999461	0.997588	1	0.999768	1	0.99587	1	0.999738	0.999929	0.999016	0.99866	0.971591	0.999753	0.998355	0.868832	0.622695	0.999599	0.999881	0.99995	0.997745	1	0.999609	1	0.998807	1	0.998832
Nontoxin	ProteasomeReg4	ProteasomeReg4	0.999092	0.999891	0.681914	0.603754	0.999508	0.99873	0.999921	0.999918	0.999461	0.997588	1	0.999768	1	0.99587	1	0.999738	0.999929	0.999016	0.99866	0.998563	0.999753	0.998355	0.366523	0.290193	0.999599	0.999881	0.99995	0.886545	1	0.984901	1	0.998807	1	0.998832
Nontoxin	ProteasomeReg6	ProteasomeReg6	0.957972	0.999891	NA	0.930562	0.999508	0.99873	0.999921	0.999918	0.999461	0.997588	1	0.969562	1	0.853604	1	0.999738	0.999929	0.999016	0.99866	0.998563	0.999753	0.998355	0.999216	0.916492	0.999599	0.999881	0.99995	0.807581	1	0.999609	1	0.998807	1	0.998832
Nontoxin	ProteasomeY	ProteasomeY	0.999092	0.999891	0.82584	0.817879	0.999508	0.99873	0.999921	0.999918	0.999461	0.997588	1	0.999768	1	0.99587	1	0.999738	0.999929	0.999016	0.99866	0.998563	0.999753	0.998355	0.0675877	0.107508	0.999599	0.999881	0.99995	0.997745	0.267712	0.310242	0.728715	0.501167	1	0.998832
Nontoxin	Proteolipid2	Proteolipid2	0.999092	0.999891	NA	0.921433	0.999508	0.99873	0.999921	0.999918	0.999461	0.997588	1	0.940584	1	0.99587	1	0.999738	0.999929	0.999016	0.99866	0.998563	0.999753	0.998355	0.999216	0.999588	0.999599	0.673079	0.99995	0.932469	1	0.982405	1	0.998807	1	0.998832
Nontoxin	Proteosome12	Proteosome12	0.999092	0.999891	0.987452	0.996882	0.999508	0.99873	0.999921	0.999918	0.999461	0.997588	1	0.999768	1	0.99587	1	0.999738	0.999929	0.999016	0.99866	0.998563	0.999753	0.998355	0.999216	0.999588	0.999599	0.999881	0.99995	0.96901	1	0.999609	1	0.998807	1	0.998832
Nontoxin	ProtRed	ProtRed	0.999092	0.999891	NA	0.960079	0.999508	0.99873	0.999921	0.999918	0.999461	0.997588	1	0.999768	1	0.99587	1	0.999738	0.999929	0.999016	0.99866	0.998563	0.999753	0.998355	0.999216	0.999588	0.999599	0.999881	0.99995	0.947914	1	0.999609	1	0.998807	1	0.998832
Nontoxin	Prp31	Prp31	0.870269	0.999891	NA	0.232946	0.999508	0.99873	0.999921	0.999918	0.999461	0.997588	1	0.999768	1	0.99587	1	0.999738	0.999929	0.999016	0.99866	0.998563	0.999753	0.998355	0.881844	0.393561	0.999599	0.526334	0.99995	0.96901	1	0.999609	1	0.998807	1	0.998832
Nontoxin	PRPPSyn2	PRPPSyn2	0.999092	0.999891	NA	0.821955	0.999508	0.99873	0.999921	0.999918	0.999461	0.997588	1	0.999768	1	0.99587	1	0.999738	0.999929	0.999016	0.99866	0.998563	0.999753	0.998355	0.999216	0.999588	0.999599	0.999881	0.99995	0.944867	1	0.999609	1	0.998807	1	0.998832
Nontoxin	PTP-b	PTP-b	0.999092	0.999891	NA	0.274947	0.999508	0.99873	0.999921	0.999918	0.999461	0.997588	1	0.999768	1	0.99587	1	0.999738	0.999929	0.999016	0.99866	0.998563	0.999753	0.998355	0.999216	0.822755	0.999599	0.640032	0.99995	0.90592	1	0.999609	1	0.998807	1	0.998832
Nontoxin	PurinePhosphorylase	PurinePhosphorylase	0.999092	0.999891	NA	0.0904357	0.999508	0.760639	0.999921	0.787379	0.999461	0.954773	1	0.999768	1	0.99587	1	0.999738	0.999929	0.999016	0.99866	0.998563	0.999753	0.998355	0.68751	0.226087	0.801811	0.243227	0.427527	0.383611	1	0.999609	1	0.998807	1	0.998832
Nontoxin	PyrDehE1a	PyrDehE1a	0.999092	0.999891	0.98976	0.996882	0.999508	0.99873	0.999921	0.999918	0.999461	0.997588	1	0.999768	1	0.99587	1	0.999738	0.999929	0.999016	0.99866	0.998563	0.999753	0.998355	0.999216	0.999588	0.999599	0.999881	0.99995	0.997745	1	0.939094	1	0.998807	1	0.998832
Nontoxin	PyrrolineCR2	PyrrolineCR2	0.999092	0.999891	NA	0.664253	0.999508	0.99873	0.999921	0.999918	0.999461	0.997119	1	0.999768	1	0.99587	1	0.999738	0.999929	0.999016	0.99866	0.998563	0.999753	0.998355	0.999216	0.414516	0.999599	0.489855	0.954559	0.373919	1	0.999609	1	0.998807	1	0.998832
Nontoxin	PyruvateDehydroKin	PyruvateDehydroKin	0.999092	0.999891	NA	0.821955	0.999508	0.99873	0.999921	0.999918	0.999461	0.997588	1	0.999768	1	0.99587	1	0.999738	0.999929	0.999016	0.99866	0.998563	0.999753	0.998355	0.999216	0.999588	0.999599	0.999881	0.99995	0.920341	1	0.999609	1	0.998807	1	0.998832
Nontoxin	PyruvateDH	PyruvateDH	0.999092	0.999891	NA	0.996882	0.999508	0.99873	0.999921	0.999918	0.999461	0.997588	1	0.999768	1	0.99587	1	0.999738	0.999929	0.999016	0.99866	0.998563	0.999753	0.998355	0.999216	0.999588	0.999599	0.999881	0.99995	0.985639	1	0.999609	1	0.998807	1	0.998832
Nontoxin	PyruvateDHKinase-3	PyruvateDHKinase-3	0.999092	0.999891	NA	0.859214	0.999508	0.99873	0.999921	0.999918	0.999461	0.997588	1	0.999768	1	0.99587	1	0.999738	0.999929	0.999016	0.99866	0.998563	0.999753	0.998355	0.999216	0.999588	0.999599	0.999881	0.99995	0.924799	1	0.999609	1	0.998807	1	0.998832
Nontoxin	Qil1	Qil1	0.999092	0.999891	NA	0.929054	0.999508	0.99873	0.999921	0.999918	0.999461	0.997588	1	0.999768	1	0.99587	1	0.999738	0.999929	0.999016	0.99866	0.998563	0.999753	0.998355	0.999216	0.999588	0.999599	0.999881	0.99995	0.932469	1	0.999609	1	0.998807	1	0.998832
Nontoxin	R-Ras2	R-Ras2	0.999092	0.999891	NA	0.980923	0.999508	0.99873	0.999921	0.999918	0.999461	0.997588	1	0.999768	1	0.99587	1	0.999738	0.999929	0.999016	0.99866	0.998563	0.999753	0.998355	0.999216	0.999588	0.999599	0.999881	0.99995	0.96901	1	0.999609	1	0.998807	1	0.998832
Nontoxin	Rab-10	Rab-10	0.999092	0.999891	0.96215	0.960832	0.999508	0.99873	0.999921	0.999918	0.999461	0.997588	1	0.999768	1	0.99587	1	0.999738	0.999929	0.999016	0.99866	0.998563	0.999753	0.998355	0.999216	0.999588	0.999599	0.999881	0.99995	0.963966	1	0.999609	1	0.998807	1	0.998832
Nontoxin	Rab-18	Rab-18	0.999092	0.999891	0.877551	0.859214	0.999508	0.99873	0.999921	0.999918	0.999461	0.997588	1	0.999768	1	0.99587	1	0.999738	0.999929	0.999016	0.99866	0.998563	0.999753	0.998355	0.999216	0.999588	0.999599	0.999881	0.99995	0.95991	1	0.999609	1	0.998807	1	0.998832
Nontoxin	Rab-1A-1	Rab-1A-1	0.999092	0.999891	0.905238	0.917872	0.999508	0.99873	0.999921	0.999918	0.999461	0.997588	1	0.999768	1	0.99587	1	0.999738	0.999929	0.999016	0.99866	0.998563	0.999753	0.998355	0.999216	0.999588	0.999599	0.999881	0.99995	0.997745	1	0.999609	1	0.998807	1	0.998832
Nontoxin	Rab-1A-2	Rab-1A-2	0.999092	0.999891	0.96215	0.971764	0.999508	0.99873	0.999921	0.999918	0.999461	0.997588	1	0.999768	1	0.99587	1	0.999738	0.999929	0.999016	0.99866	0.998563	0.999753	0.998355	0.999216	0.999588	0.999599	0.999881	0.99995	0.997745	1	0.999609	1	0.998807	1	0.998832
Nontoxin	Rab-1b	Rab-1b	0.999092	0.999891	0.806643	0.706347	0.999508	0.99873	0.999921	0.999918	0.999461	0.997588	1	0.999768	1	0.99587	1	0.999738	0.999929	0.999016	0.99866	0.998563	0.999753	0.998355	0.999216	0.999588	0.999599	0.999881	0.99995	0.972755	1	0.999609	1	0.998807	1	0.998832
Nontoxin	Rab-28	Rab-28	0.999092	0.999891	0.905238	0.930562	0.999508	0.99873	0.999921	0.999918	0.999461	0.997588	1	0.999768	1	0.99587	1	0.999738	0.999929	0.999016	0.99866	0.998563	0.999753	0.998355	0.999216	0.999588	0.999599	0.999881	0.99995	0.997745	1	0.999609	1	0.998807	1	0.998832
Nontoxin	Rab-2A	Rab-2A	0.999092	0.999891	0.905238	0.927579	0.999508	0.99873	0.999921	0.999918	0.999461	0.997588	1	0.999768	1	0.99587	1	0.999738	0.999929	0.999016	0.99866	0.998563	0.999753	0.998355	0.999216	0.999588	0.999599	0.999881	0.99995	0.929348	1	0.999609	1	0.998807	1	0.998832
Nontoxin	Rab-4b	Rab-4b	0.999092	0.999891	NA	0.829509	0.999508	0.99873	0.999921	0.999918	0.999461	0.997588	1	0.999768	1	0.99587	1	0.999738	0.999929	0.999016	0.99866	0.998563	0.999753	0.998355	0.999216	0.999588	0.999599	0.955389	0.99995	0.997745	1	0.999609	1	0.998807	1	0.998832
Nontoxin	Rab11A-1	Rab11A-1	0.999092	0.999891	0.905238	0.925419	0.999508	0.99873	0.999921	0.999918	0.999461	0.997588	1	0.999768	1	0.99587	1	0.999738	0.999929	0.999016	0.99866	0.998563	0.999753	0.998355	0.999216	0.999588	0.999599	0.999881	0.99995	0.997745	1	0.999609	1	0.998807	1	0.998832
Nontoxin	RAB11a-2	RAB11a-2	0.999092	0.999891	NA	0.831958	0.999508	0.99873	0.999921	0.999918	0.999461	0.997588	1	0.999768	1	0.99587	1	0.999738	0.999929	0.999016	0.99866	0.998563	0.999753	0.998355	0.999216	0.924304	0.999599	0.973752	0.99995	0.739194	1	0.999609	1	0.998807	1	0.998832
Nontoxin	Rab13	Rab13	0.999092	0.999891	NA	0.932449	0.999508	0.99873	0.999921	0.999918	0.999461	0.997588	1	0.999768	1	0.99587	1	0.999738	0.999929	0.999016	0.99866	0.998563	0.999753	0.998355	0.999216	0.999588	0.999599	0.999881	0.99995	0.997745	1	0.999609	1	0.998807	1	0.998832
Nontoxin	Rab14	Rab14	0.999092	0.999891	NA	0.986341	0.999508	0.99873	0.999921	0.999918	0.999461	0.997588	1	0.999768	1	0.99587	1	0.999738	0.999929	0.999016	0.99866	0.998563	0.999753	0.998355	0.999216	0.999588	0.999599	0.999881	0.99995	0.997745	1	0.999609	1	0.998807	1	0.998832
Nontoxin	Rab20B	Rab20B	0.999092	0.999891	NA	0.83762	0.999508	0.99873	0.999921	0.999918	0.999461	0.997588	1	0.999768	1	0.99587	1	0.999738	0.999929	0.999016	0.99866	0.998563	0.999753	0.998355	0.999216	0.999588	0.999599	0.999881	0.99995	0.932469	1	0.999609	1	0.998807	1	0.998832
Nontoxin	Rab24	Rab24	0.999092	0.999891	NA	0.943392	0.999508	0.99873	0.999921	0.999918	0.999461	0.997588	1	0.999768	1	0.99587	1	0.999738	0.999929	0.999016	0.99866	0.998563	0.999753	0.998355	0.999216	0.999588	0.999599	0.999881	0.99995	0.997745	1	0.999609	1	0.998807	1	0.998832
Nontoxin	Rab27B	Rab27B	0.999092	0.999891	NA	0.996882	0.999508	0.99873	0.999921	0.916764	0.999461	0.997588	1	0.491531	1	0.99587	1	0.929052	0.999929	0.999016	0.99866	0.998563	0.999753	0.998355	0.999216	0.84743	0.999599	0.515976	0.99995	0.697664	1	0.317514	1	0.998807	1	0.819056
Nontoxin	Rab3	Rab3	0.999092	0.999891	NA	0.991674	0.999508	0.99873	0.999921	0.999918	0.999461	0.997588	1	0.999768	1	0.99587	1	0.999738	0.999929	0.999016	0.99866	0.998563	0.999753	0.998355	0.999216	0.882505	0.999599	0.999881	0.99995	0.947511	1	0.999609	1	0.998807	1	0.998832
Nontoxin	Rab33A	Rab33A	0.999092	0.999891	NA	0.830356	0.999508	0.99873	0.999921	0.999918	0.999461	0.997588	1	0.999768	1	0.918625	1	0.999738	0.999929	0.999016	0.99866	0.998563	0.999753	0.998355	0.999216	0.856801	0.999599	0.915112	0.99995	0.685432	1	0.999609	1	0.998807	1	0.998832
Nontoxin	Rab35	Rab35	0.999092	0.999891	NA	0.622866	0.999508	0.99873	0.999921	0.999918	0.999461	0.997588	1	0.999768	1	0.99587	1	0.999738	0.999929	0.999016	0.99866	0.998563	0.999753	0.998355	0.999216	0.798951	0.999599	0.999881	0.99995	0.929348	1	0.999609	1	0.998807	1	0.998832
Nontoxin	Rab5B	Rab5B	0.999092	0.999891	NA	0.998892	0.999508	0.99873	0.999921	0.999918	0.999461	0.997588	1	0.999768	1	0.99587	1	0.999738	0.999929	0.999016	0.99866	0.998563	0.999753	0.998355	0.999216	0.999588	0.999599	0.999881	0.99995	0.997745	1	0.999609	1	0.998807	1	0.998832
Nontoxin	Rab7a	Rab7a	0.999092	0.999891	0.851908	0.84815	0.999508	0.99873	0.999921	0.999918	0.999461	0.997588	1	0.999768	1	0.997803	1	0.999738	0.999929	0.999016	0.99866	0.998563	0.999753	0.998355	0.999216	0.999588	0.999599	0.999881	0.99995	0.96901	1	0.999609	1	0.998807	1	0.998832
Nontoxin	RAB8	RAB8	0.999092	0.999891	0.929437	0.929542	0.999508	0.99873	0.999921	0.999918	0.999461	0.997588	1	0.999768	1	0.99587	1	0.999738	0.999929	0.999016	0.99866	0.998563	0.999753	0.998355	0.999216	0.999588	0.999599	0.999881	0.99995	0.997745	1	0.999609	1	0.998807	1	0.998832
Nontoxin	RabGDPDisInh-a	RabGDPDisInh-a	0.999092	0.999891	0.987038	0.996882	0.999508	0.99873	0.999921	0.999918	0.999461	0.997588	1	0.999768	1	0.99587	1	0.999738	0.999929	0.999016	0.99866	0.998563	0.999753	0.998355	0.999216	0.999588	0.999599	0.999881	0.99995	0.992078	1	0.999609	1	0.998807	1	0.998832
Nontoxin	RabGDPDissInh-b	RabGDPDissInh-b	0.999092	0.999891	0.935846	0.929542	0.999508	0.99873	0.999921	0.999918	0.999461	0.997588	1	0.999768	1	0.99587	1	0.999738	0.999929	0.999016	0.99866	0.998563	0.999753	0.998355	0.999216	0.999588	0.999599	0.999881	0.99995	0.924799	1	0.999609	1	0.998807	1	0.998832
Nontoxin	RAD51C	RAD51C	0.999092	0.999891	NA	0.77674	0.999508	0.99873	0.999921	0.999918	0.999461	0.997588	1	0.999768	1	0.99587	1	0.999738	0.999929	0.999016	0.99866	0.998563	0.999753	0.998355	0.999216	0.999588	0.999599	0.999881	0.99995	0.997745	1	0.999609	1	0.998807	1	0.998832
Nontoxin	Ral-B	Ral-B	0.999092	0.999891	NA	0.977138	0.999508	0.99873	0.999921	0.999918	0.999461	0.997588	1	0.999768	1	0.997803	1	0.999738	0.999929	0.999016	0.99866	0.998563	0.999753	0.998355	0.999216	0.999588	0.999599	0.999881	0.99995	0.973676	1	0.999609	1	0.998807	1	0.998832
Nontoxin	RANBinding	RANBinding	0.999092	0.999891	0.905238	0.917872	0.999508	0.99873	0.999921	0.999918	0.999461	0.997588	1	0.999768	1	0.99587	1	0.999738	0.999929	0.999016	0.99866	0.998563	0.999753	0.998355	0.999216	0.999588	0.999599	0.999881	0.99995	0.886994	1	0.999609	1	0.998807	1	0.998832
Nontoxin	Rap-1A	Rap-1A	0.999092	0.999891	0.96215	0.948167	0.999508	0.99873	0.999921	0.999918	0.999461	0.997588	1	0.999768	1	0.99587	1	0.999738	0.999929	0.999016	0.99866	0.998563	0.999753	0.998355	0.999216	0.999588	0.999599	0.999881	0.99995	0.997745	1	0.999609	1	0.998807	1	0.998832
Nontoxin	RasGTPBindingA	RasGTPBindingA	0.999092	0.999891	NA	0.402627	0.999508	0.99873	0.999921	0.999918	0.999461	0.997588	1	0.999768	1	0.99587	1	0.999738	0.999929	0.999016	0.99866	0.998563	0.999753	0.998355	0.999216	0.500618	0.999599	0.594392	0.99995	0.435744	1	0.999609	1	0.998807	1	0.998832
Nontoxin	RasSuppressor-1	RasSuppressor-1	0.999092	0.999891	NA	0.143946	0.999508	0.99873	0.999921	0.999918	0.999461	0.997588	1	0.999768	1	0.99587	1	0.999738	0.999929	0.999016	0.99866	0.998563	0.999753	0.998355	0.324183	0.0128771	0.999599	0.570076	0.99995	0.920341	1	0.731639	1	0.871154	1	0.998832
Nontoxin	rBAT	rBAT	0.999092	0.999891	NA	0.66344	0.999508	0.99873	0.999921	0.999918	0.999461	0.988503	1	0.999768	1	0.99587	1	0.999738	0.999929	0.999016	0.99866	0.998563	0.999753	0.998355	0.999216	0.669548	0.999599	0.72566	0.99995	0.466181	1	0.999609	1	0.998807	1	0.998832
Nontoxin	rCG21222	rCG21222	0.999092	0.999891	0.787764	0.829509	0.999508	0.99873	0.999921	0.999918	0.999461	0.997588	1	0.999768	1	0.99587	1	0.999738	0.999929	0.999016	0.99866	0.998563	0.999753	0.998355	0.999216	0.999588	0.999599	0.999881	0.99995	0.912975	1	0.999609	1	0.998807	1	0.998832
Nontoxin	rCG21222	rCG21222	0.999092	0.999891	0.877551	0.918775	0.999508	0.99873	0.999921	0.999918	0.999461	0.997588	1	0.999768	1	0.99587	1	0.999738	0.999929	0.999016	0.99866	0.998563	0.999753	0.998355	0.999216	0.999588	0.999599	0.999881	0.99995	0.922929	1	0.999609	1	0.998807	1	0.998832
Nontoxin	RecBindingCancer	RecBindingCancer	0.999092	0.999891	0.96215	0.963081	0.999508	0.99873	0.999921	0.999918	0.999461	0.997588	1	0.999768	1	0.99587	1	0.999738	0.999929	0.999016	0.99866	0.998563	0.999753	0.998355	0.999216	0.999588	0.999599	0.999881	0.99995	0.997745	1	0.999609	1	0.998807	1	0.998832
Nontoxin	ReceptorExpEnh5	ReceptorExpEnh5	0.999092	0.999891	0.959253	0.939998	0.999508	0.99873	0.999921	0.999918	0.999461	0.997588	1	0.999768	1	0.99587	1	0.999738	0.999929	0.999016	0.99866	0.998563	0.999753	0.998355	0.999216	0.999588	0.999599	0.999881	0.99995	0.997745	1	0.999609	1	0.998807	1	0.998832
Nontoxin	Reductase3	Reductase3	0.999092	0.999891	0.529723	0.462108	0.999508	0.99873	0.999921	0.999918	0.999461	0.997588	1	0.999768	1	0.99587	1	0.999738	0.999929	0.999016	0.99866	0.998563	0.999753	0.998355	0.999216	0.937064	0.999599	0.693775	0.99995	0.807581	1	0.999609	1	0.998807	1	0.998832
Nontoxin	RegG2	RegG2	0.999092	0.999891	0.831263	0.826034	0.999508	0.99873	0.999921	0.999918	0.999461	0.997588	1	0.999768	1	0.99587	1	0.999738	0.999929	0.999016	0.99866	0.998563	0.999753	0.998355	0.999216	0.999588	0.999599	0.999881	0.99995	0.920341	1	0.999609	1	0.998807	1	0.998832
Nontoxin	RegNucPre-mRNA-1B	RegNucPre-mRNA-1B	0.999092	0.999891	NA	0.829509	0.999508	0.99873	0.999921	0.999918	0.999461	0.997588	1	0.999768	1	0.99587	1	0.999738	0.999929	0.999016	0.99866	0.998563	0.999753	0.998355	0.493464	0.221027	0.999599	0.999881	0.99995	0.923258	0.77656	0.319906	1	0.998807	1	0.998832
Nontoxin	ReninReceptor	ReninReceptor	0.999092	0.999891	NA	0.603754	0.999508	0.99873	0.999921	0.999918	0.999461	0.997588	1	0.999768	1	0.99587	1	0.999738	0.999929	0.999016	0.99866	0.998563	0.999753	0.998355	0.999216	0.937064	0.999599	0.999881	0.99995	0.944867	1	0.999609	1	0.998807	1	0.998832
Nontoxin	RepA32	RepA32	0.999092	0.999891	NA	0.948167	0.999508	0.99873	0.999921	0.999918	0.999461	0.997588	1	0.999768	1	0.99587	1	0.999738	0.999929	0.999016	0.99866	0.998563	0.999753	0.998355	0.999216	0.999588	0.999599	0.999881	0.99995	0.997745	1	0.999609	1	0.998807	1	0.998832
Nontoxin	Replication-A	Replication-A	0.999092	0.999891	NA	0.310325	0.999508	0.684328	0.999921	0.999918	0.999461	0.997588	1	0.999768	1	0.99587	1	0.999738	0.999929	0.999016	0.99866	0.998563	0.999753	0.998355	0.429049	0.114661	0.999599	0.952501	0.99995	0.903676	1	0.984901	1	0.998807	1	0.998832
Nontoxin	RER1	RER1	0.999092	0.999891	0.96215	0.968615	0.999508	0.99873	0.999921	0.999918	0.999461	0.997588	1	0.999768	1	0.99587	1	0.999738	0.999929	0.999016	0.99866	0.998563	0.999753	0.998355	0.999216	0.999588	0.999599	0.999881	0.99995	0.997745	1	0.999609	1	0.998807	1	0.998832
Nontoxin	Reticulocalbin1	Reticulocalbin1	0.999092	0.999891	0.421983	0.402627	0.999508	0.99873	0.999921	0.999918	0.999461	0.997588	1	0.999768	1	0.99587	1	0.999738	0.999929	0.999016	0.99866	0.998563	0.999753	0.998355	0.999216	0.352014	0.999599	0.458625	0.561759	0.326509	1	0.999609	1	0.998807	1	0.998832
Nontoxin	Reticulocalbin2	Reticulocalbin2	0.999092	0.999891	0.877551	0.871561	0.999508	0.99873	0.999921	0.999918	0.999461	0.997588	1	0.999768	1	0.99587	1	0.999738	0.999929	0.999016	0.99866	0.998563	0.999753	0.998355	0.999216	0.999588	0.999599	0.999881	0.99995	0.992873	1	0.999609	1	0.998807	1	0.998832
[truncated: 630 more rows]

## Sheet: Consensus
gene	Class	Toxin_class	Toxin_name	SVL	Sex	Mito: S. Mojave-N. Mojave	Mito: S. Mojave-Sonora	Mito: S. Mojave-Colorado	Mito: N. Mojave-Sonora	Mito: N. Mojave-Colorado	Mito: Sonora-Colorado	C.c. cerastes-C.c. cercobombus	C.c. cerastes-C.c. laterorepens	C.c. cercobombus-C.c. laterorepens	Nontox: S. Mojave-N. Mojave	Nontox: S. Mojave-Sonora	Nontox: S. Mojave-Colorado	Nontox: N. Mojave-Sonora	Nontox: N. Mojave-Colorado	Nontox: Sonora-Colorado
[truncated: 1,996 more rows]
