# Supplementary material for: Comparative venom-gland transcriptomics and venom proteomics of four Sidewinder Rattlesnake (Crotalus cerastes) lineages reveal little differential expression despite individual variation
Source: Sci Rep. 2018 Oct 19;8:15534. doi: 10.1038/s41598-018-33943-5 (PMC6195556; doi:10.1038/s41598-018-33943-5)
Supplement: Supplementary file 3 — Supplementary Table S3 [file 41598_2018_33943_MOESM3_ESM.xlsx]

## Sheet: PhyloSignal_K
Toxin_ID	K	PIC.variance.obs	PIC.variance.rnd.mean	PIC.variance.P	PIC.variance.Z
3FTx-1	0.792569	1.1409e+10	1.09576e+10	0.557443	0.257921
3FTx-2	0.883184	1.94727e+06	2.07199e+06	0.347652	-0.578291
BPP-1	1.02151	2.28633e+12	2.72635e+12	0.171828	-1.02168
CRISP-1	0.806692	5.945e+10	5.83221e+10	0.497502	0.119656
CTL-1	0.775079	3.03281e+11	2.86553e+11	0.599401	0.340108
CTL-10	0.88534	4.75611e+07	5.09447e+07	0.343656	-0.690029
CTL-11	0.89104	1.69436e+07	1.82275e+07	0.337662	-0.652312
CTL-2	0.695367	2.12484e+11	1.78634e+11	0.842158	1.07578
CTL-3	0.874104	1.37749e+12	1.47115e+12	0.353646	-0.508325
CTL-4	0.90419	1.11009e+12	1.22322e+12	0.208791	-0.776843
CTL-5	1.35436	6.43268e+10	9.64915e+10	0.020979	-1.9961
CTL-6	0.828321	2.31688e+10	2.29087e+10	0.487512	0.0672898
CTL-7	1.04798	1.50541e+10	1.78116e+10	0.116883	-1.16664
CTL-8	0.917974	4.29289e+10	4.86008e+10	0.122877	-1.0843
CTL-9	0.747934	9.90173e+07	8.74402e+07	0.824176	1.10622
Ficolin-1	0.882006	2.33602e+06	2.4751e+06	0.391608	-0.593535
Ficolin-2	0.853176	651110	672387	0.427572	-0.297967
FusedToxin-1	0.891497	7.30627e+06	7.81133e+06	0.35964	-0.685887
HYAL-1	0.711936	1.92499e+07	1.68498e+07	0.788212	0.913898
KUN-1	0.794778	3.16818e+06	3.09693e+06	0.507493	0.14544
LAAO-1	1.04868	8.65171e+10	9.98068e+10	0.175824	-0.891694
MYO-1	1.28454	3.09917e+10	4.63953e+10	0.0519481	-1.87638
MYO-2	0.814429	2.12708e+10	2.09575e+10	0.492507	0.0912553
NGF-1	0.678602	7.29586e+09	6.0248e+09	0.896104	1.31296
NUC-1	0.725606	1.57978e+08	1.37344e+08	0.785215	0.886878
PDE-1	0.999535	3.76941e+07	4.35835e+07	0.223776	-0.763591
PLA2-1	1.0231	7.98712e+12	9.94184e+12	0.128871	-1.20682
SVMPII-1	0.899761	4.28513e+11	4.67997e+11	0.320679	-0.515198
SVMPII-2	0.923544	7.00651e+10	7.19361e+10	0.413586	-0.175993
SVMPII-3	0.897773	8.00257e+10	8.66636e+10	0.311688	-0.46778
SVMPII-4	0.909714	7.22683e+09	7.40071e+09	0.416583	-0.146811
SVMPII-5	1.1384	2.48613e+09	3.40894e+09	0.0829171	-1.65248
SVMPII-6	0.932515	7.96121e+08	9.01102e+08	0.256743	-0.668238
SVMPIII-1	0.800841	1.64364e+12	1.59637e+12	0.527473	0.178606
SVMPIII-10	0.916596	3.45378e+09	3.57117e+09	0.478521	-0.254389
SVMPIII-2	0.626748	3.02986e+11	2.28952e+11	0.996004	1.83291
SVMPIII-3	0.816545	2.26606e+11	2.21769e+11	0.493506	0.128865
SVMPIII-4	0.855335	1.9751e+10	1.97044e+10	0.486513	0.0147987
SVMPIII-5	0.929242	2.92212e+10	3.06208e+10	0.401598	-0.305015
SVMPIII-6	0.828157	1.21956e+10	1.19322e+10	0.535465	0.131939
SVMPIII-7	0.778863	2.5996e+10	2.37376e+10	0.698302	0.584095
SVMPIII-8	0.702009	1.41165e+10	1.19816e+10	0.853147	1.06114
SVMPIII-9	0.855212	1.434e+10	1.42715e+10	0.495504	0.0290859
SVSP-1	1.1917	1.05652e+11	1.46343e+11	0.0619381	-1.51988
SVSP-10	0.890506	1.18846e+10	1.27662e+10	0.328671	-0.408625
SVSP-11	0.799499	1.40286e+10	1.37348e+10	0.512488	0.137607
SVSP-12	0.822181	3.0783e+09	3.06792e+09	0.501499	0.0214741
SVSP-13	0.813493	1.88517e+09	1.8481e+09	0.5005	0.115921
SVSP-14	0.965559	2.1101e+08	2.35525e+08	0.256743	-0.615506
SVSP-15	0.830357	9.05224e+08	9.14987e+08	0.55045	-0.0852971
SVSP-2	0.952311	5.07757e+10	5.52393e+10	0.300699	-0.567835
SVSP-3	0.988051	2.63425e+10	2.91481e+10	0.260739	-0.616075
SVSP-4	1.00845	3.5776e+10	4.43447e+10	0.116883	-1.24074
SVSP-5	0.84325	2.14581e+10	2.20716e+10	0.420579	-0.161247
SVSP-6	0.799868	7.96695e+09	7.36637e+09	0.67033	0.482496
SVSP-7	0.988489	2.52864e+09	3.03826e+09	0.17982	-0.946389
SVSP-8	0.98128	5.47564e+09	5.89399e+09	0.322677	-0.459555
SVSP-9	1.02376	2.55744e+10	3.14067e+10	0.15984	-1.09726
VEGF-1	1.04525	2.84523e+11	3.6185e+11	0.0749251	-1.54802
VEGF-2	0.632664	2.80416e+07	2.15054e+07	0.995005	1.79038
Vespryn-1	0.821834	5.87491e+08	5.88027e+08	0.458541	-0.0055497
Waprin-1	1.12356	1.00494e+06	1.32783e+06	0.0869131	-1.35529
